# Supplementary material for: A saturated map of common genetic variants associated with human height
Source: Nature. 2022 Oct 12;610(7933):704–12. doi: 10.1038/s41586-022-05275-y (PMC9605867; doi:10.1038/s41586-022-05275-y)
Supplement: Supplementary file 3 — This file contains Supplementary Tables 1–16. [file 41586_2022_5275_MOESM3_ESM.xlsx]

## Sheet: Overview of All Suppl. Tables 
SUPPLEMENTARY TABLES
Suppl. Tab 1. Study descriptive (and samples QC)
Suppl. Tab 2. Genotyping QC
Suppl. Tab 3. Phenotype Summary
Suppl. Tab 4 – 8. List of COJO SNPS from ancestry specific GWAS
Suppl. Tab 9. List of non-EUR ancestry specific COJO SNPS
Suppl. Tab 10. List of COJO-SNPs from trans-ancestry fixed-effect meta-analysis
Suppl. Tab 11. List of OMIM genes
Suppl. Tab 12. Lis of genome-wide significant loci
Suppl. Tab 13. List of Top gene sets per cluster of pathways
Suppl. Tab 14. List of OMIM genes per cluster of pathways
Suppl. Tab 15. Similarity in gene prioritisation within and across ancestries
Suppl. Tab 16. List of genes prioritised by summary data-based Mendelian Randomization

## Sheet: ST1 - Study Descriptives
Study	Full name	Study design	Ethnicity	Total sample size (N)	Sample QC		Samples in analyses (N)	Phenotypic assessment method - Anthropometric
					Call rate*	other exclusions			Reference with PMID of early paper describing the cohort (if IRB information unvailable)	Name(s) of IRB(s) If available
AAA	Abdominal Aortic Aneurysm Express Biobank Study	Prospective cohort	European-ancestry	777	>95%	1) Heterozygosity ± 3 s.d; 2) Sex mismatch; 3) non European ancestry (2 PCs, visual inspection (1KG phase 1)); 4) Relatedness pi-hat > 0.2	479	Measured	PMID: 20720431	Medical Ethical Committee St. Antonius, Nieuwegein, The Netherlands (C-01.18)
AE	Athero-Express Biobank Study	Prospective cohort	European-ancestry	3606	>97%	1) Heterozygosity ± 3 s.d; 2) Sex mismatch; 3) PCA for the first 10 PCs, 5 iterations, ±6 s.d. & visual inspection (against HM2 and HM3); 4) Relatedness pi-hat > 0.2	1526	Measured	PMID: 15678794 PMID: 25721704	Medical Ethical Committee St. Antonius, Nieuwegein, The Netherlands (C-01.18)
CTMM	CTMM - Circulating Cells	Prospective cohort	European-ancestry	700	>95%	1) call rate <95%; 2) sex mismatch; 3) heterozygosity +/- 4SD; 4) relatedness/duplicates: pi-hat >0.1875; 5) PCA outliers (ethnicity)	624	Measured	PMID: 23975238	Medical Ethical Committee UMC Utrecht
ACD	Yonsei Avellino Corneal Dystrophy Study	Population-based	East-Asian ancestry	150	≥92%	1) sample call rate <92%; 2) sample heterozygosity > 40%; 3) cryptic 1st degree relative	150	Measured	PMID: 21628991	Severance hospital Institutional Review Board
AGES	Age Gene/Environment Susceptibility Reykjavik Study	Population-based	European-ancestry	3219	>97%	1) HWE deviation < 1 x 10-6; 2) mishap (PLINK haplotype-based test for non-random missing genotype data[2]) p < 1 x 10-9; 3) mismatched positions between Illumina, dbSNP and/or HapMap	3215	Measured	PMID: 17351290	The National Bioethichs Comittee, Iceland
ALSPAC	Avon Longitudinal Study of Parents and Children	Population-based birth cohort	European-ancestry	17842	≥95%	1) sex mismatch; 2) minimal or excessive heterozygosity; 3) individual genotype missingness (>3% ALSPAC children, >5% ALSPAC mothers) ; 4) insufficient sample replication (IBD < 0.8); 5) PCA outliers; 6) cryptic relatedness	9088	Measured	NA	ALSPAC Ethics and Law Committee and the Local Research Ethics Committees
ARIC-EA	Atherosclerosis Risk in Communities Study	Population-based	European-ancestry	9743	>98%	1) call rate <98%; 2) PCA outliers; 3) sex mismatch; 4) heterozygosity; 5) first degree relatedness; 6) missing phenotypes	9345	Measured	PMID: 34112321	The Johns Hopkins Medicine Institutional Review Board
ARIC-AA	Atherosclerosis Risk in Communities Study	Population-based	African-ancestry	3207	>98%	1) call rate <98%; 2) PCA outliers; 3) sex mismatch; 4) heterozygosity; 5) first degree relatedness; 6) missing phenotypes	2849	Measured		The UNC Office of Human Research Ethics/Institutional Review Board (OHRE/IRB)
ASPS	Austrian Stroke Prevention Study	Population-based	European-ancestry	2007	>98%	1) sample failures; 2) sex mismatch; 3) PCA outliers; 4) cryptic relatedness; 5) heterozygosity: mean+-3SD; 6) missing phenotypes	829	Measured	PMID: 10408549 PMID: 7800110	Ethics Committee of the Medical University Graz, Austria. All participants gave written informed consent
ASPS-Fam	Austrian Stroke Prevention Family Study	Population-based family study	European-ancestry	419	>98%	1) sample failures; 2) sex mismatch; 3) cryptic relatedness; 4) heterozygosity: mean+-3SD; 5) missing phenotypes	327	Measured	PMID: 25309438 PMID: 25443291	Ethics Committee of the Medical University Graz, Austria. All participants gave written informed consent
AUGUR	Age-related diseases: Understanding Genetic and non-genetic influences - a study at the University of Regensburg	Prospective study in the mobile elderly general population	European-ancestry	1166	>98.5%	1) Missing phenotype; 2) Ancestry not European; 3) Relatedness 2nd degree or closer; 4) Genetic gender discordant with phenotypic gender; 5) Gonosomal aberation; 6) Excess of Heterocygosity; 7) Low callrate	1119	Measured	PMID: 26489512	Ethical Committee of the University of Regensburg
B58C	British 1958 birth cohort	Population-based	European-ancestry	6491	>97%	1) PCA outliers on projection to 1KG; 2) heterozygosity <23% or >30%; 3) sex mismatches; 4) mismatches between array and non-array genotyping; 5) first or second degree relatedness; 6) missing phenotypes	6327	Measured	PMID:17255346/PMID: 16155052
BBJ	The BioBank Japan Project	Hospital-based disease patient cohort	East-Asian	180000	0.98	None	169009	Measured	PMID: 28189464 PMID: 28190657 PMID: 28892062	The Institute of Medical Sciences, the University of Tokyo, and RIKEN Center for Integrative Medical Sciences.
BES-610	Beijing Eye Study	Population-based	East-Asian	832	>95%	NA	820	Measured	PMID: 19426355	NA
BES-omni	Beijing Eye Study	Population-based	East-Asian	814	>95%	NA	807	Measured		NA
BioMe-AA	Mount Sinai BioMe BioBank	Population-based	African-ancestry	3699	>98%	1) Sample call rate: < 98%; 2) Heterozygosity: coefficient < -0.1 or > 0.3 for common variants (MAF>1%); 3) inbreeding coefficient < 0.4 or > 0.9 for rare variants (MAF<1%)	3699	Measured	NA	Program for the Protection of Human Subjects, Mount Sinai Health System, Icahn School of Medicine at Mount Sinai
BioMe-EA	Mount Sinai BioMe BioBank	Population-based	European-ancestry	2063	>98%	1) Sample call rate: < 98%; 2) Heterozygosity: coefficient < -0.1 or > 0.3 for common variants (MAF>1%); 3) inbreeding coefficient < 0.4 or > 0.9 for rare variants (MAF<1%)	1977	Measured	NA	Program for the Protection of Human Subjects, Mount Sinai Health System, Icahn School of Medicine at Mount Sinai
BioMe-HA	Mount Sinai BioMe BioBank	Population-based	Hispanic-ancestry	4990	>98%	1) Sample call rate: < 98%; 2) Heterozygosity: coefficient < -0.1 or > 0.3 for common variants (MAF>1%); 3) inbreeding coefficient < 0.4 or > 0.9 for rare variants (MAF<1%)	4990	Measured	NA	Program for the Protection of Human Subjects, Mount Sinai Health System, Icahn School of Medicine at Mount Sinai
BMES	All Biomarkers Cohort	Population-based	European-ancestry	1012	>98%	1) call rate <95%; 2) PCA outliers; 3) sex mismatch; 4) inbreeding coefficient +/-6SD from mean of ancestry distribution; 5) first degree relatedness; 6) missing phenotypes	841	Measured	NA	Human Research Ethics Committee of the Western Sydney Area Health Service and University of Sydney
LEI	All Biomarkers Cohort	Population-based	European-ancestry	1000	>98%	1) call rate <95%; 2) PCA outliers; 3) sex mismatch; 4) inbreeding coefficient +/-6SD from mean of ancestry distribution; 5) first degree relatedness; 6) missing phenotypes	583	Measured	NA	Human Research Ethics Committee of the Western Sydney Area Health Service and University of Sydney; University of Western Australia
CAGE_GWAS1	Cardio-metabolic Genome Epidemiology Network	Population-based	East-Asian-ancestry	2354	>90%	1) call rate <90%; 2) sex mismatch; 3) first degree relatives	2336	Measured	PMID: 21971053	NA
CAGE-Amagasaki	Cardio-metabolic Genome Epidemiology Network, Amagasaki	Population-based	East-Asian-ancestry	5745	>95%	1) call rate <95%; 2) sex mismatch; 3) first degree relatives	560	Measured	PMID: 19262484	Osaka University Human Genome Research Ethics Review Committee
CAGE-KING-Quad	Kita-Nagoya Genomic Epidemiology Study of the CAGE Network	Population-based	East-Asian (Japanese)-ancestry	500	>98%	1) call rate <98%; 2) PCA outliers with 1000G; 3) sex mismatch; 4) one of pair with PI_HAT>0.1875; 5) missing phenotypes	494	Measured	PMID: 19727657	Human Genome/Gene Analysis Research Committee of Jichi Medical University
CAGE-KING-Omni2	Kita-Nagoya Genomic Epidemiology Study of the CAGE Network	Population-based	East-Asian (Japanese)-ancestry	530	>98%	1) call rate <98%; 2) PCA outliers with 1000G; 3) sex mismatch; 4) one of pair with PI_HAT>0.1875; 5) missing phenotypes	527	Measured		Human Genome/Gene Analysis Research Committee of Jichi Medical University
CAGE-KING-OmniE1	Kita-Nagoya Genomic Epidemiology Study of the CAGE Network	Population-based	East-Asian (Japanese)-ancestry	1025	>98%	1) call rate <98%; 2) PCA outliers with 1000G; 3) sex mismatch; 4) one of pair with PI_HAT>0.1875; 5) missing phenotypes; 6) duplicate sampls across other platforms	817	Measured		Human Genome/Gene Analysis Research Committee of Jichi Medical University
CAGE-KING-OmniE2	Kita-Nagoya Genomic Epidemiology Study of the CAGE Network	Population-based	East-Asian (Japanese)-ancestry	624	>98%	1) call rate <98%; 2) PCA outliers with 1000G; 3) sex mismatch; 4) one of pair with PI_HAT>0.1875; 5) missing phenotypes	615	Measured		Human Genome/Gene Analysis Research Committee of Jichi Medical University
CAMP-EUR	MGH Cardiology and Metabolic Patient Cohort	Population-based	European-ancestry	3756	>98%	1) call rate <98%; 2) PCA outliers; 3) sex mismatch; 4) missing phenotypes;	3155	Measured	NA	Partners Human Research Committee
CARDIA-EUR	Coronary Artery Risk Development in Young Adults	Population-based	European-ancestry	1721	>98%	1) call rate <98%; 2) PCA outliers; 3) sex mismatch; 4) relatedness	1663	Measured	PMID: 3204420	University of Texas Health Science Center at Houston
CARDIA-AFR	Coronary Artery Risk Development in Young Adults	Population-based	African-ancestry	1209	>95%	1) call rate <95%; 2) PCA outliers; 3) sex mismatch; 4) samples with extreme heterozygosity values; 5) duplicates; 6) relatedness	955	Measured		University of Texas Health Science Center at Houston
CARDIOGENICS	CARDIOGENICS	Population-based CAD case-control	European-ancestry	802	>98%	1) call rate <95%; 2) PCA outliers; 3) sex mismatch; 4) heterozygosity +/-3 IQR from median of ancestry distribution; 5) missing phenotypes	802	Measured	PMID: 17634449/PMID: 20827270	data set consists of several smaller studies from France, Germany and UK with individual IRB
CFS-EA	Cleveland Family Study	Family-based	European-ancestry	697	>98%	1) call rate <95%; 2) PCA outliers; 3) sex mismatch; 4) inbreeding coefficient +/-6SD from mean of ancestry distribution; 4) heterozygosity +/-3 IQR from median of ancestry distribution; 5) first degree relatedness; 6) missing phenotypes	586	Measured	PMID: 20538960	NA
CFS-AA	Cleveland Family Study	Family-based	African-ancestry	632	>98%	1) call rate <95%; 2) PCA outliers; 3) sex mismatch; 4) inbreeding coefficient +/-6SD from mean of ancestry distribution; 4) heterozygosity +/-3 IQR from median of ancestry distribution; 5) first degree relatedness; 6) missing phenotypes	483	Measured		NA
HyperGen-Axiom	Hypertension Genetic Epidemiology Network Axiom chip data	Family-based	African-ancestry	793	>95%	1) call rate <95%; 2) PCA outliers; 3) sex mismatch; 4) inbreeding coefficient +/-6SD from mean of ancestry distribution; 4) heterozygosity +/-3 IQR from median of ancestry distribution; 5) first degree relatedness; 6) missing phenotypes	425	Measured	PMID: 11799070 / PMID: 25552592	NA
CHIP	Cardiovascular Health Improvement Project	Cases with cardiovascular disease	European-ancestry	2082	>99%	1) Call rate less than 99%; 2) PCA outliers; 3) Missing phenotypes	1739	Measured	NA	University of Michigan Institutional Review Board
CHNS	China Health and Nutrition Survey	Population-based	Chinese / East-Asian	8402	>95%	1) call rate <98%; 2) PCA outliers; 3) sex mismatch; 4) heterozygosity +/-3 IQR from median of ancestry distribution; 5) missing phenotypes	8346	Measured	PMID: 19887509/ PMID: 24341753	University of North Carolina at Chapel Hill, Chinese National Human Genome Center at Shanghai, Institute of Nutrition and Food Safety at the China Centers for Disease Control
CHOP-EUR	Children's Hospital of Philadelphia Cohort	Population-based	European-ancestry	12355	>95%	1) sex mismatch; 2) missing phenotypes	2571	Electronic Medical Records	NA	Childrens Hospital of Philadelphia Institutional Review Board Consent #4886
CHOP-AFR	Children's Hospital of Philadelphia Cohort	Population-based	African-ancestry	10823	>95%	1) sex mismatch; 2) missing phenotypes	3303	Electronic Medical Records	NA	Childrens Hospital of Philadelphia Institutional Review Board Consent #4886
CHRIS	Cooperative Health Research In South Tyrol	Population-based	European-ancestry	4975	0.99	1) call rate <99%; 2) PCA outliers; 3) sex mismatch; 4) missing phenotypes	4663	Measured	PMID: 26541195	Ethical Committee of the Healthcare System of the Autonomous Province of Bolzano
CHS-EA	Cardiovascular Health Study	Population-based	European-ancestry	3271	>98%	1) genotype call rate ≤95%; 2) sex mismatch; 3) genotype discordance with prior genotyping	3252	Measured	PMID:7874780 / PMID:1669507	University of Washington Institutional Review Committee
CHS-AA	Cardiovascular Health Study	Population-based	African-ancestry	823	>98%	1) genotype call rate ≤95%; 2) sex mismatch; 3) genotype discordance with prior genotyping	822	Measured	PMID:7874780	University of Washington Institutional Review Committee
Cilento370K	Genetic Park of Cilento and Vallo di Diano Project	Cross-sectional isolated population-based	European-ancestry	859	>98%	1) missing phenotypes	833	Measured	PMID: 17476112 PMID: 19550436	Ethical Committee of Azienda Sanitaria Locale Napoli 1 and Ethical Committee “Carlo Romano” of the University of Naples “Federico II”
Cilento700K	Genetic Park of Cilento and Vallo di Diano Project	Cross-sectional isolated population-based	European-ancestry	758	>98%	1) missing phenotypes	745	Measured	NA	Ethical Committee of Azienda Sanitaria Locale Napoli 1 and Ethical Committee “Carlo Romano” of the University of Naples “Federico II”
CLHNS	Cebu Longitudinal Health and Nutrition Survey	Population-based	East-asian / Filipino	1799	>90%	1) first degree relatedness; 2) missing phenotype	<1,799	Measured	PMID: 20507864	University of North Carolina at Chapel Hill Institutional Review Board
DanFunD	The Danish study of Functional Disorders	Population-based	European-ancestry	7255	>95%	1) Missing phenotype; 2) PCA outliers; 3) Sex mismatch; 4) heterozygosity	7251	Measured	PMID: 28275316	Capital Regional Ethics Committee, Denmark (H-3-2011-081 and H-3-2012-0015)
DC-610	Singapore Diabetic Cohort Study(DC)	Population-based	East-Asian-ancestry	1081	>95%	NA	1077	Measured	PMID: 21490949	National University of Singapore Institutional Review Board
DC-1M	Singapore Diabetic Cohort Study(DC)	Population-based	East-Asian-ancestry	926	>95%	NA	913	Measured		National University of Singapore Institutional Review Board
DCS	Hoorn Diabetes Care System Cohort study	Case cohort	European-ancestry	3400	>98%	1) call rate <98%; 2) sex mismatch; 3) heterozygosity +/- 4SD from median of ancestry distribution; 4) subjects with different ancestry removed; 5) missing phenotypes	3400	Measured	PMID: 28588112 / PMID: 29244153	Medical Ethics Commitee of the Amsterdam University Medical Center, location VUmc
DGI	Diabetes Genetics Initiative of Broad Institute of Harvard and MIT, Lund University, and Novartis Institutes of BioMedical Research	Case Control cohort	European-ancestry	2247	>98%	1) call rate <95%; 2) PCA outliers; 3) sex mismatch; 4) inbreeding coefficient +/-6SD from mean of ancestry distribution; 4) heterozygosity +/-3 IQR from median of ancestry distribution; 5) first degree relatedness; 6) missing phenotypes	9700	Measured	PMID: 17463246	Ethical Committee of the Hospital District of Helsinki and Uusimaa; Ethical committee of the university of Lund
DIACORE	DIAbetes COhoRtE	Prospective Type 2 Diabetes Cohort	European-ancestry	3000	>98%	1) Missing phenotype; 2) Ancestry not European; 3) Relatedness 2nd degree or closer; 4) Genetic gender discordant with phenotypic gender; 5) Gonosomal aberation; 6) Excess of Heterozygosity; 7) Low callrate	1416	Measured	PMID: 23409726	Ethical Committee of the University of Regensburg
DiscovEHR_EA	DiscovEHR	Population-based	European-ancestry	57118	>99.9%	1) call rate <99.9%; 2) HWE P-val 1e-15; 3) sex mismatch; 4) Remove individuals with extremely high/low inbreeding coefficients; 5) first and second degree relatedness; 6) missing phenotypes	40732	Measured	PMID: 26866580 and 28008030	Geisinger Institutional Review Board
DNBC	Danish National Birth Cohort	Cohort-based	European-ancestry	1841	>98%	1) >5% misingness; 2) low heterozygosity rate; 3) sex mismatch; 4) samples with IBD estimate of > 0.1875; 5) large deviation (more than 6 times standard deviation) from CEU HapMap2 cluster in the PCA analysis	1813	Self-report	PMID: 11775787	Regional Scientific Ethical Committee of Copenhagen, Denmark
EPICPotsdam	European Investigation into Cancer and Nutrition, Potsdam study	Population-based	European-ancestry	27548	>97%	1) PCA outliers; 2) sex mismatch: disagreement between genetically determined and reported sex or F value between 0.2 and 0.8; 3) 0.03 for missing rate per sample and heterozygosity +/-2 SD from mean; 4) relatedness IBD > 0.185; 5) not genotyped or missing 6) part of EPIC-InterAct	1312	Measured	PMID: 10592368	Ethical Committee of Uppsala University
EpiHealth	Epidemiology for Health	Population-based	European-ancestry	2500	≥98%	1) Gender mismatch; 2) Ethnic outliers; 3) Heterozygosity > 5 s.d. from the mean; 4) Cryptic relatedness. 5) Missing all phenotypes.	2374	Measured	PMID: 23435790	Ethical Committee of Uppsala University
EPOZ	Epidemiologisch Preventief Onderzoek Zoetermeer	Population-based	European-ancestry	422	>97.5%	1) call rate <97.5%; 2) variants out of HWE (filter of 1 x 10-4); 3) samples for which evidence for excess of heterozygosity was present; 4) gender mismatch	418	Measured	NA	Medical Ethics Review Committee of the Erasmus Medical Center
EUGENDA	European Genetic Database	Case-control	European-ancestry	2290	>98.5%	1) call rate (<98.5%); 2) missing phenotype; 3) PCA outliers; 4)Duplicate and related indiduals(3rd degree or closer); sex discrepancies;	2118	Self-report	PMID: 26691988 PMID: 26641553	Medical Ethical Commitee Radboud UMC, Arnhem-Nijmegen
EXTEND	EXTEND	Population-based	European-ancestry	8640	>95%	1) call rate <95%; 2) PCA outliers; 3) sex mismatch; 4) heterozygosity +/-3 IQR from median ;5) missing phenotypes 6) genetic duplicate	7721	Measured	NA	South West Central Bristol research Ethics committee
EYE	Yonsei Eye Study	NA	NA	NA	NA	1) call rate <98%; 2) sample heterozygosity >40%; 3) cryptic 1st degree relative	NA	NA	NA	The in stitutional review board of Catholic University Incheon ST Mary's Hospital
FamHS	Family Heart Study	Family-based	European-ancestry	4135	>98%	1) call rate <95%; 2) PCA outliers; 3) sex mismatch; 4) heterozygosity +/-3 IQR from median of ancestry distribution; 5) missing phenotypes	3777	Measured	PMID: 8651220	Institutional Review Board of the University University in St Louis
Fenland	Fenland Study	Population-based	European-ancestry	8994	>97%	1) Samples were excluded based on DishQC < 0.82 (fluorescence signal contrast); 2) call-rate <97%; 3) heterozygosity outliers; 4) sex discordance checks; 5) unusually high number of singleton genotypes; 6) impossible IBD values	8994	Measured	PMID: 28096530/PMID: 20519560	Cambridge (UK) Local Ethics committee
FINCAVAS	Finnish Cardiovascular Study	Cohort of patients undergoing exercise stress test	European-ancestry	4178	>95%	1) call rate <95%; 2) sex mismatch; 3) excess heterozygosity 4) cryptic relatedness; 5) MDS outliers; 6) missing phenotypes	926	Measured	PMID: 16515696	Ethical Committee of the Hospital District of Pirkanmaa, Finland
FTALCO_FTNICO	Finnish Twin Cohort	Cohort-based	European-ancestry	2744	>95%	1) call rate <95%; 2) PCA outliers; 3) sex mismatch; 4) heterozygosity (threshold for inclusion -0.03<F< 0.05); 5) missing phenotypes	2744	Measured	PMID: 23298696	NA
MIG	Finnish Twin Cohort	Cohort-based	European-ancestry	210	>98%	1) call rate <98%; 2) PCA outliers; 3) sex mismatch; 4) heterozygosity +/-4 SD from mean of ancestry distribution; 5) first degree relatedness; 6) missing phenotypes	210	Measured		NA
CCC	Finnish Twin Cohort	Cohort-based	European-ancestry	154	>99%	1) call rate <99%; 2) PCA outliers; 3) sex mismatch; 4) heterozygosity +/-3 SD from mean of ancestry distribution; 5) first degree relatedness; 6) missing phenotypes	154	Measured		NA
GFTMP	Finnish Twin Cohort	Cohort-based	European-ancestry	1998	>95%	1) call rate <95%; 2) PCA outliers; 3) sex mismatch; 4) heterozygosity +/-3 SD from median of ancestry distribution; 5) missing phenotypes	1998	Measured		NA
FT	Finnish Twin Cohort	Cohort-based	European-ancestry	162	>95%	1) call rate <95%; 2) PCA outliers; 3) sex mismatch; 4) missing phenotypes	133	Measured		NA
KAP	Finnish Twin Cohort	Cohort-based	European-ancestry	926	>98%	1) call rate <98%; 2) PCA outliers; 3) sex mismatch; 4) heterozygosity +/-4 SD from mean of ancestry distribution; 5) first degree relatedness; 6) missing phenotypes	926	Measured		NA
FINRISK batch 1	FINRISK_MRPRED	Population-based	European-ancestry	3281	0.95	NA	2940	Measured	PMID: 25422363	Ethical Committee of the Hospital District of Helsinki and Uusimaa
FINRISK batch 2	FINRISK_ENGAGE	Population-based	European-ancestry	5457	0.95	NA	4951	Measured
FINRISK batch 3	FINRISK_COROGENE	Population-based	European-ancestry	1766	0.95	NA	1689	Measured
FINRISK batch 4	FINRISK_PREDICTCVD_SUMMIT	Population-based	European-ancestry	2415	0.95	NA	2189	Measured
FINRISK batch 5	FINRISK_PalotieCoreExome	Population-based	European-ancestry	3529	0.95	NA	3124	Measured
FINRISK batch 6	FINRISK_COREEX_FINPCGA	Population-based	European-ancestry	7407	0.95	NA	6727	Measured
FINRISK batch 7	FINRISK_FR_2012	Population-based	European-ancestry	3439	0.95	NA	3170	Measured
GENERISK	GENERISK	Population-based	European-ancestry	4697	0.95	1) No history of stroke or cardiovascular diseases; 2) not pregnant	4697	Measured	PMID: 35130028	Ethical Committee of the Hospital District of Helsinki and Uusimaa
FUSION	Finland-United States Investigation of NIDDM Genetics	T2D case-control	European-ancestry	2443	>98%	1) first degree relatives; 2) overlapping samples with METSIM; 3) missing phenotypes or covariates	2232	Measured	PMID: 17463248/PMID: 9614613	Ethical Committee of the Hospital District of Helsinki and Uusimaa
FVG-EA	INGI-FVG	Population-based	European-ancestry	1580	>98%	1) call rate <95%; 2) sex mismatch; 3) heterozygosity +/-3 sd from median of distribution; 5) first degree relatedness; 6) missing phenotypes	1362	Measured	PMID: 23249956	Ethics Committee of the Institute for Maternal and Child Health-I.R.C.C.S. “Burlo Garofolo” of Trieste (Italy)
GCKD	German Chronic Kidney Disease (GCKD) study	Cohort of participants with chronic kidney disease	European-ancestry	5217	>97%	1) sex mismatch, 2) heterozygosity +/- 2 SD from the mean, 3) cryptic relatedness, 4) genetic ancestry outlier by PCA	5034	Measured	PMID: 21862458 PMID: 25271006	The GCKD study was approved by the local ethics committees of each of the participating nine study centers (Universities of Aachen, Berlin, Erlangen, Freiburg, Hannover, Heidelberg, Jena, Munich and Wuerzburg) and registered in the German national registry for clinical studies (DRKS 00003971).
GENOA	Genetic Epidemiology Network of Arteriopathy	Sibships enriched for hyptertension	European-ancestry	1583	>95%	1) call rate <95%; 2) Ethnic outliers; 3) duplicates; 4) gender mismatch; 5) IBS incompatible with pedigree	1341	Measured	PMID:11799070 PMID:15121494	Mayo Clinic IRB, Rochester, MN, USA, University of Mississippi Medical Center IRB Jackson, MS, USA, and University of Michigan IRB. Ann Arbor, MI, USA.
GEOS-EUR	Genetics of Early-Onset Stroke	Case-control	European-ancestry	940	>98%	1) call rate <95%; 2) PCA outliers; 3) sex mismatch; 4) inbreeding coefficient +/-6SD from mean of ancestry distribution; 4) heterozygosity +/-3 IQR from median of ancestry distribution; 5) first degree relatedness; 6) missing phenotypes	940	Measured	NA	University of Maryland School of Medicine Institutional Review Board
GEOS-AFR	Genetics of Early-Onset Stroke	Case-control	African-ancestry	725	>98%	1) call rate <95%; 2) PCA outliers; 3) sex mismatch; 4) inbreeding coefficient +/-6SD from mean of ancestry distribution; 4) heterozygosity +/-3 IQR from median of ancestry distribution; 5) first degree relatedness; 6) missing phenotypes	725	Measured		University of Maryland School of Medicine Institutional Review Board
GerMIFS1	German MI Family Study I	Case-Control	European-ancestry	2143	>98%	1) sex mismatch; 2) third-degree relatives; 3) ethnic outliers; 4) heterozygosity > 5 SD	2143	Measured	NA	Ethical Committee of the Medical Faculty of the University of Regensburg
GerMIFS2	German MI Family Study II	Case-Control	European-ancestry	2426	>98%	1) sex mismatch; 2) third-degree relatives; 3) ethnic outliers; 4) heterozygosity > 5 SD	2426	Measured	NA	Ethical Committee of the Medical Faculty of the University of Regensburg
GerMIFS4	German MI Family Study IV	Case-Control	European-ancestry	2068	>98%	1) sex mismatch; 2) third-degree relatives; 3) ethnic outliers; 4) heterozygosity > 5 SD	2068	Measured	NA	Ethical Committee of the Medical Faculty of the University of Regensburg
GerMIFS5	German MI Family Study V	Case-Control	European-ancestry	3929	>98%	1) sex mismatch; 2) third-degree relatives; 3) ethnic outliers; 4) heterozygosity > 5 SD	3929	Measured	PMID: 28860667	Ethical Committee of the Medical Faculty of the University of Regensburg
GFGv1.0	Genes for Good	Population-based (open enrollment through Facebook)	European-ancestry	4288	>99%	1) PCA outliers; 2) sex mismatch; 3) heterozygosity +/-3 IQR from median of ancestry distribution; 4) duplicate samples; 5) missing pheno	3848	Self-report	PMID:31204010	IRB-HSBS (https://research-compliance.umich.edu/irb-health-sciences-and-behavioral-sciences-hsbs)
GFGv1.1	Genes for Good	Population-based (open enrollment through Facebook)	European-ancestry	2139	>99%	1) PCA outliers; 2) sex mismatch; 3) heterozygosity +/-3 IQR from median of ancestry distribution; 4) duplicate samples; 5) missing pheno	1802	Self-report	PMID:31204010	IRB-HSBS (https://research-compliance.umich.edu/irb-health-sciences-and-behavioral-sciences-hsbs)
SBCS	Shanghai Breast Cancer Study	Population-based	East-Asian ancestry	4689	>98%	1) call rate <95%; 2) PCA outliers; 3) sex mismatch; 4) inbreeding coefficient outliers; 4) heterozygosity outliers; 5) second degree relatedness; 6) missing phenotypes	4689	Measured	PMID: 28334899/ PMID: 19219042	Vanderbilt University Medical Center Istitutional Review Board
SWHS	Shanghai Women Health Study	Population-based	East-Asian ancestry	1563	>98%	1) call rate <95%; 2) PCA outliers; 3) sex mismatch; 4) inbreeding coefficient outliers; 4) heterozygosity outliers; 5) second degree relatedness; 6) missing phenotypes	1563	Measured		Vanderbilt University Medical Center Istitutional Review Board
GLACIER-V2	Gene-Lifestyle Interactions and Complex Traits Involved in Elevated Disease Risk-V2	Population-based	European-ancestry	5263	>98%	1) call rate <98%; 2) Heterozygosity +/-3*IQR from median ancestry distribution; 3) sex mismatch; 4) duplicates and twins trough IBD; 5) ancestry outliers through PCA projection; 6) missing phenotypes	5090	Measured	PMID: 25396097	Regional Ethical Review Board in Umeå, Sweden
GOLDN	Family Heart Study	Family	European-ancestry	4135	>98%	1) call rate <95%; 2) PCA outliers; 3) sex mismatch; 4) heterozygosity +/-3 IQR from median of ancestry distribution; 5) missing phenotypes	802	Measured	PMID: 26256467	University of Kentucky Institutional Review Board
GRAPHIC	Genetic Regulation of Arterial Pressure In humans in the Community	Population-based	European-ancestry	1017	≥95%	1) call rate <95%; 2) sex mismatch; 3) heterozygosity > median + 3*IQR from median of ancestry distribution; 4) duplicate samples	1011	Measured	PMID: 18443236	East Midlands - Leicester Central Research Ethics Committee
GRCCDS	Genomic Research Cohorts for CCMB Diabetes Study	Population-based	South-Asian-ancestry	2281	>98%	1) call rate <95%; 2) PCA outliers; 3) sex mismatch; 4) inbreeding coefficient +/-6SD from mean of ancestry distribution; 4) heterozygosity +/-3 IQR from median of ancestry distribution; 5) first degree relatedness; 6) missing phenotypes	2281	Measured	This study combines multiple cohorts: WELLGEN (PMID: 17093941, 19005641), PMNS (PMID: 28334792), IDPP (PMID: 16391903)	This study combines multiple cohorts: WELLGEN (IRB not available – PMID available), PMNS (Ethics Committee, King Edward Memorial Hospital Research Centre, Pune, India) and IDPP (IRB not available – PMID available)
NAFLD	NAFLD study	NAFLD case-control study	European-ancestry	453	>98%	1) call rate <95%; 2) PCA outliers; 3) sex mismatch; 4) heterozygosity +/-3 IQR from median of ancestry distribution	449	Measured	PMID: 30708259	Bioethics Committee Harokopio University, Athens, Greece
GRMIC	Greek Recurrent Myocardial Infarction Cohort	Prospective study of CAD cases	European-ancestry	213	>98%	1) call rate <95%; 2) PCA outliers; 3) sex mismatch; 4) heterozygosity +/-3 IQR from median of ancestry distribution	196	Measured	N/A	Bioethics Committee Harokopio University, Athens, Greece
GS	Generation Scotland	Population-based	European-ancestry	24090	≥97%	1) PC outliers	24090	Measured	PMID: 22786799	East of Scotland Research Ethics Service
Health ABC	Health Aging and Body Composition	Population-based	African-ancestry	1260	>95%	1) Relatedness filtered by pihat threshold of 0.125; 2) Removed duplicates; 3) All heterzygosity outliers, sex failures, and ancestry outliers removed; 4) missingness by case control P > 1E-4; 5) missing by haplotype P > 1E-4	1116	Measured	PMID: 11584038	University of California at San Francisco, University of Pittsburgh, University of Tennessee, Memphis
Health ABC	Health Aging and Body Composition	Population-based	European-ancestry	1815	>95%	1) Relatedness filtered by pihat threshold of 0.125; 2) Removed duplicates; 3) All heterzygosity outliers, sex failures, and ancestry outliers removed; 4) missingness by case control P > 1E-4; 5) missing by haplotype P > 1E-4	1608	Measured		University of California at San Francisco, University of Pittsburgh, University of Tennessee, Memphis
HANDLS	Healthy Aging in Neighborhoods of Diversity across the Life Span	Population based longitudianal study	African Americans	1024	>95%	1) 1st degreee relatives; 2) ethnic outliers; 3) sex-mismatch; 4) excess heterozygosity > +/- 3SD	994	Measured	PMID: 20828101 https://handls.nih.gov/	NIH Institutional Review Board
HCS	Hunter Community Study	Population-based	European-ancestry	2121	>97%	1) call rate <95%; 2) PCA outliers; 3) sex mismatch; 4) first degree relatedness; 6) missing phenotypes	NA	NA	PMID: 20056765	Hunter New England LHD Human Research Ethics Committee
Health2006	Health2006	Population-based	European-ancestry	3471	>95%	1) Missing phenotype; 2) PCA outliers; 3) Sex mismatch; 4) heterozygosity	3177	Measured	PMID: 23615486	NA
Health2008	Health2008	Population-based	European-ancestry	795	>95%	1) Missing phenotype; 2) PCA outliers; 3) Sex mismatch; 4) heterozygosity	752	Measured	PMID: 23022702	NA
Health2010	Health2010	Population-based	European-ancestry	1522	>95%	1) Missing phenotype; 2) PCA outliers; 3) Sex mismatch; 4) heterozygosity	1474	Measured	PMID: 25113139	NA
HELIC-MANOLIS	Hellenic Isolated Cohorts MANOLIS	Population isolate	European-ancestry	1265	≥98% & ≥99%	1) call rate (Illuminuss 98%, zCall 99%); 2) PCA outliers; 3) sex mismatch; 4) heterozygosity outliers; 5) duplicates PI_HAT > 0.9	1262	Measured	PMID: 25373335	Bioethics Committee Harokopio University, Athens, Greece
HELIC-Pomak	Hellenic Isolated Cohorts Pomak	Population isolate	European-ancestry	995	≥98% & ≥99%	1) call rate (Illuminuss 98%, zCall 99%); 2) PCA outliers; 3) sex mismatch; 4) heterozygosity outliers; 5) duplicates PI_HAT > 0.9	968	Measured	PMID: 25373335	Bioethics Committee Harokopio University, Athens, Greece
GOMAP	Genetic Overlap between Metabolic and Psychiatric traits	Population-based	European-ancestry	2611	≥98%	1) call rate 98%; 2) PCA outliers ; 3) sex mismatch; 4) heterozygosity outliers; 5) duplicates PI_HAT > 0.9; 5) related samples PIHAT≥0.2	2610	Measured	PMID: 30071838	Dromokaiteio Psychiatric Hospital Athens ethics committee, Dafni Psychiatric Hospital Athens ethics committee, Hippokrateio General Hospital Athens ethics committee, Laiko General Hospital Athens ethics committee, Eginiteio General Hospital Athens ethics committee
UKHLS	The UK Household Longitudinal Study	Population-based	European-ancestry	9961	≥98%	1) call rate 98%; 2) PCA outliers; 3) sex mismatch; 4) heterozygosity outliers; 5) duplicates PI_HAT > 0.9	9960	Measured	https://www.understandingsociety.ac.uk/	University of Essex Ethics committee, The National Research Ethics Service: Oxfordshire A REC, Reference: 10/H0604/2.
HNR	Hein Nixdorf Recall Study	Population-based	European-ancestry		>98%	1) call rate 97%; 2) sex mismatch	2559	Measured	PMID: 12177636/PMID: 16005882	Ethics Committee of the University of Duisburg-Essen
Hoorn	Hoorn study	Population-based	European-ancestry	600	>98%	1) call rate <95%; 2) sex mismatch; 3) Plink F inbreeding F value < -0.10 or > 0.10; 4) missing phenotypes	600	Measured	PMID: 8612442/PMID: 29244153	Medical Ethics Commitee of the Amsterdam University Medical Center, location VUmc
HRS	Heath and Retirement Study	Population-based	European-ancestry	12090	>98%	1) call rate <98%; 2) PCA outliers; 3) sex mismatch; 3) unresolved identity issue; 4) related individuals	11890	Measured	PMID: 24671021	University of Michigan IRB Health Sciences and Behavioral Sciences (HSBS)
HRS	Heath and Retirement Study	Population-based	African-ancestry	3100	>98%	1) call rate <98%; 2) PCA outliers; 3) sex mismatch; 3) unresolved identity issue; 4) related individuals	2985	Measured	PMID: 24671021	University of Michigan IRB Health Sciences and Behavioral Sciences (HSBS)
HUNT	Nord-Trøndelag Health Study	Population-based	European-ancestry	120000	>99%	1) Call rate < 99%; 2) Contamination > 2.5%; 3) Inferred sex contradicted reported sex	69591	Measured	NA	Central Norway Regional Committee for Medical and Health Research Ethics
HyperGen_EA	HyperGEN - Caucasians	Hypertensive siblings and their normotensive offspring	European-ancestry	1319	>98%	1) 49 subjects excluded for poor quality DNA; 2) suspected sample switches; 3) gender mismatch; 4) Mendelian incompatibilities	1270	NA	PMID: 10964005	University of Utah Institutional Review Board; University of Kentucky Institutional Review Board
HyperGen_AA	HyperGEN - African Americans	Hypertensive siblings and their normotensive offspring	African-ancestry	1100	>98%	1) 17 subjects excluded for poor quality DNA; 2) suspected sample switches; 3) gender mismatch; 4) Mendelian incompatibilities	1083	NA	PMID: 10964005	University of Utah Institutional Review Board; University of Kentucky Institutional Review Board
INCHIANTI	Invecchiare in Chianti	Population-based	European-ancestry	1210	>95%	1) call rate <95%; 2) PCA outliers; 3) sex mismatch; 4) heterozygosity +/-3 IQR from median ;5) missing phenotypes 6) genetic duplicate	1188	Measured	PMID: 11129752	INRCA Ancona 07/03/2000, prot N 14/CE
Inter99	Inter99	Population-based	European-ancestry	6784	>95%	1) Missing phenotype; 2) PCA outliers; 3) Sex mismatch; 4) heterozygosity	6182	Measured	PMID: 14663300	Capital Regional Ethics Committee, Denmark (KA 98 155)
JHS	Jackson Heart Study	Population-based, with a nested family cohort	African American	3030	>90%	1) Samples overlapping with ARIC; 2) PC outliers; 3) sex inconsistencies; 4) duplicates; 5) sample swaps based on discordance with known pedigrees, one of each pair of MZ twins	2136	Measured	PMID: 16320381	University of Mississippi Medical Center IRB File#1998-6004
JPDSC	Japan PGx Data Science Consortium	Population-based	East-Asian (Japanese)-ancestry	3002	≥98%	1) call rate <98%; 2) heterozygosity +/-3 SD from mean of ancestry distribution; 3) sex mismatch; 4) inbreeding coefficient PI_HAT >0.1875; 5) PCA outliers; 6) missing phenotypes; 7) raw phenotypic value +/-3 SD from mean of phenotype distribution	2889	Measured	PMID: 25855068
JUPITER	Justification for the Use of Statins in Prevention: an Intervention Trial Evaluating Rosuvastatin (JUPITER)	Population-based	African-ancestry	1688	>98%	1) call rate <95%; 2) PCA outliers; 3) sex mismatch; 4) first degree relatives; 4) heterozygosity	1688	Measured	PMID: 18997196/PMID: 22331829	MassGeneralBrigham Institutional Review Board
KARE	Korea Association REsource	Population-based	East-Asian Ancestry	8840	>98%	1) PCA outliers; 2) sex mismatch; 3) excessive heterozygosity; 4) first degree relatedness	8840	Measured	PMID: 19396169 PMID: 21909109	Institutional Review Board of Korea Disease Control and Prevention Agency
Korcula	CROATIA-Korčula	family based	European-ancestry	2701	>95%	1) PC outliers	2701	Measured	PMID: 19260141/PMID: 19260138	University of Split School of Medicine Ethics Committee, Croatia
KSCS	Kangbuk Samsung Cohort Study	Population-based	East-Asian ancestry	2126	>95%	1) call rate < 95%; 2) sex mismatch; 3) heterozygosity > median + 3*IQR; 4) cryptic 1st degree relative	2053	Measured	NA	Institutional Review Board of Kangbuk Samsung Hospital (#2015-08-035-005)
LBR	Leicester BIORESOURCE	Population-based	Mixed (see "other exclusions")	3407	≥95%	1) call rate <95%; 2) sex mismatch; 3) heterozygosity > median + 3*IQR from median of ancestry distribution; 4) duplicate samples; 5) duplicate variants; 6) monomorphic markers (MAF<0.0001); 7) only those of European ancestry were included in this analysis	2567	Measured	PMID: 35050183	East Midlands - Derby Research Ethics Committee & Leicester Central Research Ethics Committee, Rare Diseases & East of England - Cambridge South Research Ethics Committee
LIFE-Adult	LIFE-Adult	Population-based	European-ancestry	4985	≥97%	1) sample call rate <97%; 2) sex mismatches; 3) duplicated samples or samples with unresolved relatedness; 4) ethnic outliers; 5) additional sample filter for gonosomal analysis (abnormality in X-Y-Intensity plot)	4978	Measured	PMID: 26197779	Ethics committee of the Medical Faculty of the University of Leipzig (Reg. No 263-2009-14122009)
LOLIPOP-EW610	London Life Sciences Prespective Population Study	Population-based	European-ancestry	945	≥95%	1) Duplicates; 2) gender discrepancy; 3) contaminated samples; 4) relatedness	927	Measured	PMID:21909110 PMID:21909115/PMID: 21874001, 22001757	National Research Ethics Service
LOLIPOP-EWA	London Life Sciences Prespective Population Study	Population-based	European-ancestry	878	≥95%	1) Duplicates; 2) contaminated samples; 3) relatedness; 4) samples already in EW610	582	Measured	PMID:18940312	National Research Ethics Service
LOLIPOP-EWP	London Life Sciences Prespective Population Study	Population-based, with some enrichment (samples ascertained on Adult Treatment Panel (ATP) III criteria for metabolic syndrome)	European-ancestry	1006	≥95%	1) Duplicates; 2) contaminated samples; 3) samples already in EW610	644	Measured	PMID:18193046	National Research Ethics Service
LOLIPOP-IA317	London Life Sciences Prespective Population Study	Population-based, with some enrichment (samples enriched for insulin resistance and component phenotypes).	South-Asians-ancestry(Indian)	2694	≥95%	1) Duplicates; 2) gender discrepancy; 3) ethnic outliers; 4) contaminated samples; 5) relatedness	2121	Measured	PMID:18454146	National Research Ethics Service
LOLIPOP-IA610	London Life Sciences Prespective Population Study	CHD case-control study	South-Asians-ancestry(Indian)	7032	≥95%	1) Duplicates; 2) gender discrepancy; 3) ethnic outliers; 4) contaminated samples; 5) relatedness	6548	Measured	PMID:19820698 PMID:19651812	National Research Ethics Service
LOLIPOP-OmniEE	London Life Sciences Prespective Population Study	Population-based	South-Asians-ancestry(Indian)	1248	≥98%	1) Duplicates; 2) gender discrepancy; 3) ethnic outliers; 4) contaminated samples; 5) relatedness; 6) extreme heterozygosity	837	Measured	PMID:23222517	National Research Ethics Service
LURIC	Ludwigshafen Risk and Cardiovascular Health Study	Case-control	European-ancestry	3316	>98%	1) call rate <95%; 2) sex mismatch; 3) first degree relatedness; 4) missing phenotypes or genotypes; 5) age < 18	2940	Measured	PMID:11258203	ethics committee of the "Landesärztekammer Rheinland-Pfalz" (LURIC, #837.255.97(1394))
Maywood	Genetics of Hypertension in Blacks	Population-based	African-American ancestry	743	≥95%	1) sex/gender mismatch; 2) third-degree relative; 3) outlier based on average IBS (>4SD)	743	Measured	PMID: 20400458/PMID: 9103091	NA
Nigeria	Genetics of Hypertension in Blacks	Population-based	Afican ancestry	1188	≥95%	1) sex/gender mismatch; 2) first-degree relative; 3) outlier based on average IBS (>4SD)	1188	Measured	PMID: 9103091; PMID: 20400458	NA
MCTFR	Minnesota Twin and Family Study	Population-based family study	European-ancestry	8405	>98%	1) Missing phenotypes; 2) Sex Mismatch	4804	Measured	PMID: 23363460	University of Minnesota
METSIM	Metabolic Syndrome in Men	Population-based	European-ancestry(Finnish)	10197	>99%	1) Missing phenotypes, age, age<18; 2) Gender discrepancy or anomaly; 3) Unexplained duplicate sample	10032	Measured	PMID: 28119442	Ethics Committee of the Kuopio University Hospital
MexHTG	Mexican Hypertriglyceridemia	Population-based	Hispanic-Latino (Mexican)	1768	>98%	1) call rate <95%; 2) PCA outliers; 3) sex mismatch; 4) inbreeding coefficient +/-6SD from mean of ancestry distribution; 4) heterozygosity +/-3 IQR from median of ancestry distribution; 5) first degree relatedness; 6) missing phenotypes	1705	Measured	PMID: 23505323	NA
MC1	Mexico City sample 1	Case (T2D)/Control	Mexican-ancestry	1310	>95%	1) call rate <95%; 2) PCA outliers; 3) sex mismatch; 4) heterozygosity +/-3 IQR from median of ancestry distribution; 5) relatedness (pi-hat > 0.2)	1300	Measured	PMID: 26780889	Ethics Research Board of Medical Centre Siglo XXI, Mexico, and Ethics Review Office at the University of Toronto
MC2	Mexico City sample 2	Case (T2D)/Control	Mexican-ancestry	1787	>95%	1) call rate <95%; 2) PCA outliers; 3) sex mismatch; 4) heterozygosity +/-3 IQR from median of ancestry distribution; 5) relatedness (pi-hat > 0.2)	1782	Measured
MGI	Michigan Genomics Initiative	Population-based	European-ancestry	33343	>99%	1) estimated contamination >2.5%; 2) large chromosomal CNVs (single chromosome with missingness >= five times larger than other chromosomes); 3) lower call rate than its technical duplicate or twin; 4) gonosomal constellations other than XX and XY; 5) inferred sex did not match the reported gender	33343	Measured	NA	University of Michigan Institutional Review Board
MHIB	Montreal Heart Institute Biobank	Case-control	European-ancestry	3495	>95%	1) call rate <95%; 2) PCA outliers; 3) sex mismatch; 4) inbreeding coefficient +/-4SD from mean of ancestry distribution; 4) heterozygosity F-value >0.15 or <-0.15; 5) first degree relatedness; 6) missing phenotypes	3436	Measured	PMID: 22923420/PMID: 30369316	Montreal Heart Institute Ethics Committee
MIGen	Myocardial Infarction Genetics Consortium	Case (MI)-Control	European-ancestry	6042	>98%	1) call rate <95%; 2) PCA outliers; 3) duplicates; 4) heterozygosity +3 IQR from median of ancestry distribution; 5) missing phenotypes	5890	Measured	PMID: 19198609	MassGeneral Brigham Institutional Review Board
MrOSGBG_EUR	Osteoporosis Fractures in Men, The Gothenburg Study	Population-based	European-ancestry	1010	>97%	1) excessive autosomal heterozygozity; 2) first and second degree relatives; 3) genotypic sex mismatch using X and Y chromosome; 4) probe intensities and gross chromosome abnormalities	952	Measured	PMID: 16598372
Nagahama	the Nagahama Prospective Cohort for Comprehensive Human Bioscience (the Nagahama Study)	Population-based	EastanAsian-ancestry	5468	>99%	1) PCA outliers; 2) first degree relatedness; 3) missing phenotypes	4717	Measured	PMID: 26337002	Kyoto University Graduate School and Faculty of Medicine, Ethics Committee
NBS	Nijmegen Biomedical Study	Population-based	European-ancestry	5363	>99%	1) call rate <95%; 2) PCA outliers; 3) sex mismatch; 4) duplicates; 5) heterozygosity +/-3 IQR from median of ancestry distribution	5070	Self-report	PMID: 28082374	CMO Arnhem-Nijmegen
NEO	The Netherlands Epidemiology of Obesity Study	Population-based with oversampling of individuals with overweight	Euroean-ancestry	6671	>98%	1) >3SD from mean; 2) outlying individuals were excluded on the basis of relatedness; 3) non-European ancestry; 4) sex discrepancy	5705	Measured	PMID: 23576214	The Medical Ethical Committee of the Leiden University Medical Center
NESCOG_EUR	NESCOG	Population-based	European-ancestry	947	>95%	1) Outlying heterozygosity +/- 3SD; 2) Non-european ancestry; 3) Gender discrepancies; 4) Missingness rate > 0.05	825	Measured	PMID: 23257114	Medical Ethics Commitee of the Amsterdam University Medical Center, location VUmc
NESDA	Netherlands Study of Depression and Anxiety	case-control based	European-ancestry	2600	>90%	1) PCA outliers; 2) Sex mismatch; 3) Heterozygosity F < -0.10 or F > 0.10; 4) Missing phenotypes & covariates	2094	Measured	PMID: 20021996/PMID: 18763692	Medical Ethical Committee (METC Medisch-ethische toetsingscommissie) of VUmc
NFBC1966	Northern Finland Birth Cohort 1966	Population-based	European-ancestry	12058	>95%	1) call rate <95%; 2) sex mismatch; 3) inbreeding coefficient +/-6SD from mean of ancestry distribution; 4) heterozygosity +/-3 IQR from median of ancestry distribution;	5402	Measured	PMID: 2976931	Ethics committee of human science of the University of Oulu
NHAPC	Nutrition and Health of Aging Population in China	Population-based	Asian-ancestry	3289	>98%	1) Remove duplicates; 2) sex mismatch; 3) first degree relatedness; 4) missing phenotypes	2894	Measured	PMID: 17466231	the Institutional Review Board of the Institute for Nutritional Sciences, Chinese Academy of Sciences.
Affy-EUR	NHS/HPFS Affymetrix	Population-based	European-ancestry	8020	>95%	1) call rate <95%; 2) PCA outliers; 3) duplicate samples; 4) sex mismatch; 5) possible DNA contamination samples	7534	Measured	PMID: 28301549
Huco-EUR	NHS/NHS2/HPFS HumanCore	Population-based	European-ancestry	7963	>95%	1) call rate <95%; 2) PCA outliers; 3) duplicate samples; 4) sex mismatch; 5) possible DNA contamination samples	6312	Measured
Illu-EUR	NHS/NHS2/HPFS/PHS IlluminaHumanHap	Population-based	European-ancestry	7164	>95%	1) call rate <95%; 2) PCA outliers; 3) duplicate samples; 4) sex mismatch; 5) possible DNA contamination samples	7112	Measured
Omni-EUR	NHS/HPFS/PHS OmniExpress	Population-based	European-ancestry	8970	>95%	1) call rate <95%; 2) PCA outliers; 3) duplicate samples; 4) sex mismatch; 5) possible DNA contamination samples	8721	Measured
Onco-EUR	NHS/NHS2/HPFS/PHS OncoArray	Population-based	European-ancestry	10652	>95%	1) call rate <95%; 2) PCA outliers; 3) duplicate samples; 4) sex mismatch; 5) possible DNA contamination samples	9955	Measured
NICOLA-EUR	Northern Ireland Cohort for Longitudinal Study of Ageing	Population-based	European-ancestry	2579	>98%	1) call rate <95%; 2) PCA outliers; 3) sex mismatch; 4) inbreeding coefficient +/-6SD from mean of ancestry distribution; 4) heterozygosity +/-3 IQR from median of ancestry distribution; 5) first degree relatedness; 6) missing phenotypes	2534	Measured	PMID: 34696705	Medicine Health and Life Sciences Faculty Ethics Committee, Queens University of Belfast
NSHD	National Survey of Health and Development	Population-based	European-ancestry	2912	>98%	1) call rate <95%; 2) PCA outliers; 3) sex mismatch; 4) inbreeding coefficient +/-6SD from mean of ancestry distribution; 4) heterozygosity +/-3 IQR from median of ancestry distribution; 5) first degree relatedness; 6) missing phenotypes	2714	Measured	PMID: 16204333 PMID: 21345808	Central Manchester Research Ethics Committee
NTR	Netherlands Twin Register	Population-based	European-ancestry	21001	>90%	1) PCA outliers; 2) Sex mismatch; 3) IBD mismatch; 4) Mendel error rate > mean+5sd; 5) Heterozygosity F < -0.10 or F > 0.10; 6) Missing phenotypes & covariates	13374	Measured and self-report	PMID: 20477721	Central ethics committee on reseach involving human subjects of the Vrije Universiteit Medical Centre
OxBB	Oxford Biobank	Population-based	European-ancestry	9000	>98%	1) PCA outliers; 2) sex mismatch; 3) heterozygosity +/-3 IQR from median of ancestry distribution	7169	Measured	PMID: 29040543
SORBS	SORBS	Population-based	European-ancestry	1000	NA	1) PCA outliers; 2) sex mismatch; 3) heterozygosity	883	Measured	PMID: 19584900	Ethics committee of the University of Leipzig
GoDARTS	Genetics of Diabetes Audit and Research in Tayside Scotland	Population-based	European-ancestry	2833	NA	1) PCA outliers; 2) sex mismatch; 3) heterozygosity +/-3 IQR from median of ancestry distribution	2844	Measured	PMID: 29025058
INDICO	Indian Diabetes Consortium	Population-based	South-Asian-ancestry	2500	NA	1) PCA outliers; 2) sex mismatch; 3) heterozygosity	2249	Measured	PMID: 23205164	Ethics Committees of All India Institute of Medical Sciences, New Delhi, INDIA & CSIR-Institute of Genomics & Integrative Biology, New Delhi, INDIA
OGP	Ogliastra Genetic Park	Population-based	European-ancestry	1221	>98%	1) call rate <95%; 2) PCA outliers; 3) sex mismatch; 4) inbreeding coefficient +/-6SD from mean of ancestry distribution; 4) heterozygosity +/-3 IQR from median of ancestry distribution; 5) first degree relatedness; 6) missing phenotypes	1162	Measured	PMID: 20823129	Ethics Review Committee, Italian Ministry of University and Research, Italy
ORCADES-EA	Orkney Complex Disease Study	Population-based	European-ancestry	2182	>95%	1) call rate <95%; 2) PCA outliers; 3) sex mismatch; 4) missing all giant/glgc phenotypes; 5) individuals under 18 years old; 6) stroke patients and diabetics for glgc	1916	Measured	PMID: 18760389	Orkney Research Ethics Committee, North of Scotland REC, SE Scotland REC
VIKING-EA	Viking Health Study - Shetland	Population-based	European-ancestry	2132	>95%	1) call rate <95%; 2) PCA outliers; 3) sex mismatch; 4) missing all giant/glgc phenotypes; 5) individuals under 18 years old; 6) stroke patients and diabetics for glgc	2055	Measured	PMID: 31358886	South East Scotland Research Ethics Committee
PMBB	Penn Medicine BioBank	Biobank	European-ancestry	8078	97.9%	1) call rate <95%; 2) sex mismatch; 3) heterozygosity +/-3 SD from median of ancestry distribution; 4) first or second degree relatedness	7420	Electronic Health Records	NA	Institutional Review Board of University of Pensylvania
PMBB	Penn Medicine BioBank	Biobank	African-ancestry	2219	98.5%	1) call rate <95%; 2) sex mismatch; 3) heterozygosity +/-3 SD from median of ancestry distribution; 4) first or second degree relatedness	2031	Electronic Health Records	NA	Institutional Review Board of University of Pensylvania
POPGEN	PopGen controls	Population-based	European-ancestry	1186	>90%	1) heterozygosity > mean+3SD; 2) IBD > 0.185; 3) sex mismatch, 4) PCA with HAPMAP, > median+/-3IQR; 5) BATCH PCA; outside median +/-2IQR	1186	Measured	PMID: 16490960/PMID: 22736164	Institutional Review Board approval (ID: A 156/03)
PREVEND	Prevention of REnal and Vascular ENd-stage Disease	Population-based	European-ancestry	3649	>95%	1) Ethnic outliers; 2) related individuals and duplicates; 3) missing phenotype; 4) sex mismatch	3626	Measured	PMID: 12356629/PMID: 22835901	Ethical Committee of University Medical Center Groningen
PROCARDIS	PRecOcious Coronary ARtery DISease	CAD case-ctrl plus trios	European-ancestry	7269	>97.5%	1) call rate <95%; 2) PCA outliers; 3) sex mismatch; 4) missing phenotypes	7200	Measured	PMID: 26343387/PMID: 16710446	South East Multi-Centre Research Ethics Committe/ Karolinska Institutet Ethics Committee
PROMIS1_SAS	Pakistan Risk of Myocardial Infarction Study	Case Control	South-Asian-ancestry	9226	>98%	1) call rate <95%; 2) PCA outliers; 3) sex mismatch; 4) heterozygosity +3 IQR from median of ancestry distribution; 5) duplicates; 6) missing phenotypes	9009	Measured	PMID: 19404752	MassGeneral Brigham Institutional Review Board and Pakistan Genomic Resource
PROMIS2_SAS	Pakistan Risk of Myocardial Infarction Study	Case Control	South-Asian-ancestry	8450	>98%	1) call rate <95%; 2) PCA outliers; 3) sex mismatch; 4) heterozygosity +3 IQR from median of ancestry distribution; 5) duplicates; 6) missing phenotypes	8265	Measured	PMID: 19404752	MassGeneral Brigham Institutional Review Board and Pakistan Genomic Resource
PROSPER	PROspective Study of Pravastatin in the Elderly at Risk	RCT/population-based	European-ancestry	5804	>97.5%	1) Sex mismatch; 2) PCA outliers; 3) heterozygosity +/-3 IQR from median of ancestry distribution; 4) first degree relatedness	5187	Measured	PMID: 12457784 PMID: 21977987/PMID: 10569329; PMID:12457784	institutional ethics review boards of centers of Cork University (Ireland), Glasgow University (Scotland) and Leiden University Medical Center (the Netherlands)
QFS	Quebec Family Study	Population-based	European-ancestry	929	>95%	1) missing phenotypes	879	Measured	PMID: 23505185	Research Ethics Committee of Université Laval (2010-075 CG R8/10-12-2021)
QIMR	QIMR Berghofer Genetic Epidemiology Cohort	Population-based	European-ancestry	16713	>98%	1) call rate <95%; 2) PCA outliers; 3) sex mismatch; 4) missing phenotypes	16713	Measured and self-report (measured where available)	PMID: 16363087 PMID: 19896111	QIMR Human Research Ethics Committee
RHS	Ragama Health Study	Population	South Asian-ancestry	3012	>95%	1) call rate <95%; 2) sex mismatch; 3) first degree relatives	2049	Measured	PMID: 19476560	Ethics Review Committee, Faculty of Medicine, University of Kelaniya, Sri Lanka
RISC	Relationship between Insulin Sensitivity and Cardiovascular Disease	Population-based	European-ancestry	1106	>95%	1) call rate <95%; 2) PCA outliers; 3) sex mismatch; 4) heterozygosity +/-3 IQR from median ;5) missing phenotypes 6) genetic duplicate	1085	Measured	PMID 14968294
ROSMAP1-EA	Religious Orders Study & the Rush Memory and Aging Project	Population-based	European-ancestry	1649	≥95%	1) genotype success rate <95%; 2) genotype-derived sex discordant with reported sex; 3) inbreeding coefficient for heterozygosity; 4) close relative or contamination; 5) population outliers; 6) missing phenotype	1162	Measured	PMID: 22471867 PMID: 22471860/PMID: 29865057	Both studies (ROS and MAP) were approved by ‘an institutional review board at Rush University Medical Center
ROSMAP2-EA	Religious Orders Study & the Rush Memory and Aging Project	Population-based	European-ancestry	553	≥95%	1) genotype success rate <95%; 2) genotype-derived sex discordant with reported sex; 3) inbreeding coefficient for heterozygosity; 4) close relative or contamination; 5) population outliers; 6) missing phenotype	304	Measured	PMID: 22471867 PMID: 22471860/PMID: 29865057	Both studies (ROS and MAP) were approved by ‘an institutional review board at Rush University Medical Center
SardiNIA-EUR	SardiNIA	Population-based	European-ancestry	6602	>98%	1) call rate <95%; 2) PCA outliers; 3) sex mismatch; 4) missing phenotypes	5900	Measured	PMID: 26366554 / PMID: 16934002	Ethical Committee of Azienda Sanitaria Locale 4
SCES-610	Singapore Chinese Eye Study (SCES)	Population-based	East-Asian	1889	>95%	NA	1887	Measured	PMID:19995197	Centralized Instiutional Review Board, SingHealth
SCES-omni	Singapore Chinese Eye Study (SCES)	Population-based	East-Asian	615	>95%	NA	615	Measured
SCHS_T2D-CTRL	Singapore Chinese Health Study (SCHS_T2D-CTRL)	Population-based	East-Asian	525	>95%	NA	525	Measured	PMID: 11759279 PMID: 24520337	National University of Singapore Institutional Review Board
SCHS_T2D-CASES	Singapore Chinese Health Study (SCHS_T2D-CASES)	Population-based	East-Asian	543	>95%	NA	543	Measured	PMID: 11759279 PMID: 24520337	National University of Singapore Institutional Review Board
SCHS CAD	Singapore Chinese Health Study Coronary Artery Disease	case-control	Singapore Chinese	2136	>98%	1) call rate <95%; 2) PCA outliers; 3) sex mismatch; 3) heterozygosity +/-3 SD from mean; 4) first degree relatedness; 5) missing phenotypes	2003	Self-report	PMID: 26584805 PMID: 26390057 /PMID: 11759279	National University of Singapore Institutional Review Board
SDC	Steno Diabetes Center T2D Cases	Type 2 diabetes cases	European-ancestry	1968	>95%	1) Missing phenotype ; 2) PCA outliers; 3) Sex mismatch; 4) heterozygosity	1761	Measured	PMID: 23160641	Capital Regional Ethics Committee, Denmark (KA 94092g, KA 95117g, KA 99081gm, and KA 92071)
SHIP	Study of Health in Pomerania	Population-based	European-ancestry	4308	>98%	1) call rate <92%; 2) sex mismatch; 3) unusual high number of first degree relatedness; 4) duplicate samples by IBD; 5) missing phenotypes	3922	Measured	PMID: 20167617/PMID: 35348705	Ethics Committee at the University of Greifswald
SiMES	Singapore Malay Eye Study (SiMES)	Population-based	East-Asian-ancestry	2542	>95%	NA	2541	Measured	PMID:17365815	Centralized Instiutional Review Board, SingHealth
SINDI	Singapore Indian Eye Study (SINDI)	Population-based	East-Asian-ancestry	2538	>95%	NA	2538	Measured	PMID:19995197	Centralized Instiutional Review Board, SingHealth
SOL-HA	Hispanic Community Health Study/Study of Latinos	Population-based	Hispanic-ancestry	12396	>99%	1) call rate <99%; 2) sex mismatch; 3) gross chromosomal anomalies; 4) unexpected duplicates, 5) Mendelian errors ; 5) missing phenotypes;	12316	Measured	PMID: 20609343 PMID: 26748518/PMID: 30551973	HCHS/SOL- The institutional review board at the coordinating center (University of North Carolina Office of Human Research Ethics, 07-1003) and each community site (Albert Einstein College of Medicine Office of Human Research Affairs, 2006-535; Northwestern University Institutional Review Board Office, 200601-0471; University of California-San Diego Human Research Protection Program, 3677; Univer…
SP2-550	Singapore Prospective Study Program (SP2)	Population-based	East-Asian-ancestry	335	>95%	NA	335	Measured	PMID: 2348145 PMID: 10333940 PMID: 9328546 PMID: 11693972	National University of Singapore Institutional Review Board
SP2-610	Singapore Prospective Study Program (SP2)	Population-based	East-Asian-ancestry	1150	>95%	NA	1150	Measured
SP2-1M	Singapore Prospective Study Program (SP2)	Population-based	East-Asian-ancestry	956	>95%	NA	955	Measured
SR-SAS	Silk Road	Population-based	South-Eastern Asian	652	>98%	1) call rate <95%; 2) sex mismatch; 3) heterozygosity +/-3 sd from median of distribution; 5) first degree relatedness; 6) missing phenotypes	482	Measured	PMID: 25476266	Ethics Committee of the Institute for Maternal and Child Health-I.R.C.C.S. “Burlo Garofolo” of Trieste (Italy)
STRIP-PARENTS	Special Turku Coronary Risk Factor Intervention Project - Parents	Follow-up cohort of patients undegone stress excer	European-ancestry	2163	>95%	1) call rate <95%; 2) sex mismatch; 3) excess heterozygosity 4) cryptic relatedness; 5) MDS outliers; 6) missing phenotypes	1060	Measured	PMID: 28727955
Raine Study	The Raine Study	Population-based	European-ancestry	1494	>97%	1) call rate < 97%; 2) Individuals whose parents are not Caucasians (self-reported); 3) sex mismatch; 4) heterozygosity (visual inspection of het values. Individuals with h > 0.32 removed); 5) first degree relatedness ; 6) missing phenotypes	914	Measured	PMID: 8105165, 28662683	Ethics approval for the original pregnancy cohort and subsequent follow-ups were granted by the Human Research Ethics Committee of King Edward Memorial Hospital, Princess Margaret Hospital, the University of Western Australia, and the Health Department of Western Australia.
KORAS4F4-EUR	All Biomarkers Cohort	Population-based	European-ancestry	3788	>98%	1) call rate <95%; 2) PCA outliers; 3) sex mismatch; 4) inbreeding coefficient +/-6SD from mean of ancestry distribution; 4) heterozygosity +/-3 IQR from median of ancestry distribution; 5) first degree relatedness; 6) missing phenotypes	3699	Measured	PMID: 25282103/PMID: 16032513	Ethics committee of the Bavarian Chamber of Physicians
KORAS3F3-EUR	All Biomarkers Cohort	Population-based	European-ancestry	4397	>98%	1) call rate <95%; 2) PCA outliers; 3) sex mismatch; 4) inbreeding coefficient +/-6SD from mean of ancestry distribution; 4) heterozygosity +/-3 IQR from median of ancestry distribution; 5) first degree relatedness; 6) missing phenotypes	4234	Measured	PMID: 25282103/PMID: 16032513	Ethics committee of the Bavarian Chamber of Physicians
SIGMA1	SIGMA1	CASE/CONTROL	Hispanic Ancestry	3793	>98%	1) call rate <95%; 2) PCA outliers; 3) sex mismatch; 4) inbreeding coefficient +/-6SD from mean of ancestry distribution; 4) heterozygosity +/-3 IQR from median of ancestry distribution; 5) first degree relatedness; 6) missing phenotypes	3793	NA	PMID: 24390345 PMID: 28838971 PMID: 24915262	Ethics and Research Committees of the Instituto Nacional de Medicina Genómica and the Federal Commission for the Protection against Health Risks (COFEPRIS), IRB number CAS/OR/CMN/113300410D0027-0577/2012.
SIGMA2	SIGMA2	CASE/CONTROL	Hispanic Ancestry	4523	>98%	1) call rate <95%; 2) PCA outliers; 3) sex mismatch; 4) inbreeding coefficient +/-6SD from mean of ancestry distribution; 4) heterozygosity +/-3 IQR from median of ancestry distribution; 5) first degree relatedness; 6) missing phenotypes	4523	NA	PMID: 24390345 PMID: 28838971 PMID: 24915262	Ethics and Research Committees. Instituto Nacional de Ciencias Medicas y Nutricion Salvador Zubiran
THISEAS	The Hellenic study of Interactions between Single nucleotide polymorphisms and Eating in Atherosclerosis Susceptibility	Population-based CAD case-control	European-ancestry	1075	>98%	1) call rate <95%; 2) PCA outliers; 3) sex mismatch; 4) heterozygosity +/-3 IQR from median of ancestry distribution; 5) missing phenotypes	1019	Measured	PMID: 20167083/PMID: 26223368	Bioethics Committee Harokopio University, Athens, Greece
TRAILS-CC	Tracking Adolescents’ Individual Lives Survey - Clinical Cohort	Population based	European-ancestry	348	≥95%	1) heterozygosity >4SD; 2) duplicates; 3) sex mismatch; 4) non-caucasian	265	Measured	PMID 18263649	Central Committee on Research Involving Human Subjects (CCMO) & Medical Ethics Review Board University Medical Center Groningen
TRAILS-POP	Tracking Adolescents’ Individual Lives Survey - Population Cohort	Population-based	European-ancestry	1354	≥95%	1) heterozygosity >4SD; 2) duplicates; 3) sex mismatch; 4) non-caucasian	1354	Measured	PMID 18263649	Central Committee on Research Involving Human Subjects (CCMO) & Medical Ethics Review Board University Medical Center Groningen
TromsoMig	Tromso-6 Migraine	Population-based	European-ancestry	3462	>98%	1) PCA outliers; 2) Sex mismatch; 3) Relatedness (pi-hat ≥ 0.2); 4) Heterozygosity +/- 3 SD; 5) Overlapping samples with Tromso MetaboChip cohort; 6) Missing phenotypes	2996	Measured	PMID: 21422063	The Regional Committee for Medical and Health Research Ethics - REC North
TWINGENE	TWINGENE	Population-based	European-ancestry	9836	≥97%	1) Heterozygosity ≥ 5 s.d. from the mean; 2) Sex-check based on the heterozygosity rates on the X-chromosome; 3) Missing all phenotypes	9586	Measured	PMID: 8981957	The Regional Ethics Committee of Stockholm
TWT2D	Taiwan Type 2 Diabetes Study	T2D Case control	East-Asian-ancestry	1999	>95%	1) first degree relatedness; 2) HWEP<10-4 and SNP call rate <95%	1849	Measured	PMID: 20174558	IRB on Biomedical Science Research, Academia Sinica
CKB12	China Kadoorie Biobank RC12	nested case-control	East-Asian-ancestry	1356	>95%	1) call rate <95%; 2) PCA outliers (relative to 1kgp EAS); 3) PCA outliers (relative to this subcohort); 4) sex mismatch/male chrX heterozygosity; 5) heterozygosity >+3SDs from cohort mean; 6) missing phenotypes	1228	Measured	PMID: 22158673	Oxford Tropical Research Ethics Committee, the Ethical Review Committees of the Chinese Centre for Disease Control and Prevention, Chinese Academy of Medical Sciences, and the Institutional Review Board at Peking University
CKB16	China Kadoorie Biobank RC16	nested case-control	East-Asian-ancestry	3192	>95%	1) call rate <95%; 2) PCA outliers (relative to 1kgp EAS); 3) PCA outliers (relative to this subcohort); 4) sex mismatch/male chrX heterozygosity; 5) heterozygosity >+3SDs from cohort mean; 6) missing phenotypes	2894	Measured	PMID: 22158673	Oxford Tropical Research Ethics Committee, the Ethical Review Committees of the Chinese Centre for Disease Control and Prevention, Chinese Academy of Medical Sciences, and the Institutional Review Board at Peking University
CKB26	China Kadoorie Biobank RC26	nested case-control	East-Asian-ancestry	1094	>95%	1) call rate <95%; 2) PCA outliers (relative to 1kgp EAS); 3) PCA outliers (relative to this subcohort); 4) sex mismatch/male chrX heterozygosity; 5) heterozygosity >+3SDs from cohort mean; 6) missing phenotypes	933	Measured	PMID: 22158673	Oxford Tropical Research Ethics Committee, the Ethical Review Committees of the Chinese Centre for Disease Control and Prevention, Chinese Academy of Medical Sciences, and the Institutional Review Board at Peking University
CKB36	China Kadoorie Biobank RC36	nested case-control	East-Asian-ancestry	1665	>95%	1) call rate <95%; 2) PCA outliers (relative to 1kgp EAS); 3) PCA outliers (relative to this subcohort); 4) sex mismatch/male chrX heterozygosity; 5) heterozygosity >+3SDs from cohort mean; 6) missing phenotypes	1494	Measured	PMID: 22158673	Oxford Tropical Research Ethics Committee, the Ethical Review Committees of the Chinese Centre for Disease Control and Prevention, Chinese Academy of Medical Sciences, and the Institutional Review Board at Peking University
CKB46	China Kadoorie Biobank RC46	nested case-control	East-Asian-ancestry	1835	>95%	1) call rate <95%; 2) PCA outliers (relative to 1kgp EAS); 3) PCA outliers (relative to this subcohort); 4) sex mismatch/male chrX heterozygosity; 5) heterozygosity >+3SDs from cohort mean; 6) missing phenotypes	1692	Measured	PMID: 22158673	Oxford Tropical Research Ethics Committee, the Ethical Review Committees of the Chinese Centre for Disease Control and Prevention, Chinese Academy of Medical Sciences, and the Institutional Review Board at Peking University
CKB52	China Kadoorie Biobank RC52	nested case-control	East-Asian-ancestry	4080	>95%	1) call rate <95%; 2) PCA outliers (relative to 1kgp EAS); 3) PCA outliers (relative to this subcohort); 4) sex mismatch/male chrX heterozygosity; 5) heterozygosity >+3SDs from cohort mean; 6) missing phenotypes	2816	Measured	PMID: 22158673	Oxford Tropical Research Ethics Committee, the Ethical Review Committees of the Chinese Centre for Disease Control and Prevention, Chinese Academy of Medical Sciences, and the Institutional Review Board at Peking University
CKB58	China Kadoorie Biobank RC58	nested case-control	East-Asian-ancestry	4660	>95%	1) call rate <95%; 2) PCA outliers (relative to 1kgp EAS); 3) PCA outliers (relative to this subcohort); 4) sex mismatch/male chrX heterozygosity; 5) heterozygosity >+3SDs from cohort mean; 6) missing phenotypes	4248	Measured	PMID: 22158673	Oxford Tropical Research Ethics Committee, the Ethical Review Committees of the Chinese Centre for Disease Control and Prevention, Chinese Academy of Medical Sciences, and the Institutional Review Board at Peking University
CKB68	China Kadoorie Biobank RC68	nested case-control	East-Asian-ancestry	4268	>95%	1) call rate <95%; 2) PCA outliers (relative to 1kgp EAS); 3) PCA outliers (relative to this subcohort); 4) sex mismatch/male chrX heterozygosity; 5) heterozygosity >+3SDs from cohort mean; 6) missing phenotypes	4087	Measured	PMID: 22158673	Oxford Tropical Research Ethics Committee, the Ethical Review Committees of the Chinese Centre for Disease Control and Prevention, Chinese Academy of Medical Sciences, and the Institutional Review Board at Peking University
CKB78	China Kadoorie Biobank RC78	nested case-control	East-Asian-ancestry	3299	>95%	1) call rate <95%; 2) PCA outliers (relative to 1kgp EAS); 3) PCA outliers (relative to this subcohort); 4) sex mismatch/male chrX heterozygosity; 5) heterozygosity >+3SDs from cohort mean; 6) missing phenotypes	2269	Measured	PMID: 22158673	Oxford Tropical Research Ethics Committee, the Ethical Review Committees of the Chinese Centre for Disease Control and Prevention, Chinese Academy of Medical Sciences, and the Institutional Review Board at Peking University
CKB88	China Kadoorie Biobank RC88	nested case-control	East-Asian-ancestry	5800	>95%	1) call rate <95%; 2) PCA outliers (relative to 1kgp EAS); 3) PCA outliers (relative to this subcohort); 4) sex mismatch/male chrX heterozygosity; 5) heterozygosity >+3SDs from cohort mean; 6) missing phenotypes	4570	Measured	PMID: 22158673	Oxford Tropical Research Ethics Committee, the Ethical Review Committees of the Chinese Centre for Disease Control and Prevention, Chinese Academy of Medical Sciences, and the Institutional Review Board at Peking University
COPSAC2000	Copenhagen Prospective Studies on Asthma in Childhood 2000	Parent child cohort	European-ancestry	705	>98%	1) call rate <95%; 2) PCA Population stratification outliers (Non Europeans); 3) sex mismatch; 4) IBD based Genetic duplicates and monozygotic twins; 5) heterozygosity >0.36 and <0.30 6) missing phenotypes	533	Measured	PMID: 15521375 www.copsac.com	Capital Regional Ethics Committee, Denmark (KF-01-289/96)
CoLaus	CoLaus	Population-based	European-ancestry	5435	>90%	1) Duplicate individuals; 2) individuals with inconsistency between sex and genetic data; 3) first and second degree relatives; 4) missing phenotype	5335 to 5410, depending on phenotype missingness	Measured	NA	Institutional Ethics Committee of the University of Lausanne, which afterwards became the Ethics Commission of Canton Vaud (www.cer-vd.ch)
ERF	Erasmus Rucphen Family Study	Family-based	Dutch isolate (white European)	3447	>98%	1) Mendelian mismatch; 2) no phenotype; 3) no genotype	2800	Measured	PMID: 18839131 PMID: 17318336/PMID: 18550697	Ethical Committee of Erasmus Medical Center
FHS	Framinghan Heart Study	Family-based	European-ancestry	14428	≥97%	1) missng phenotypes, covariates or genotype	8383	Measured	NA	The Boston Medical Center and Boston University Medical Campus Institutional Review Board
LLFS	Long Life Family Study	Family	European-ancestry	4598	>98%	1) call rate <95%; 2) PCA outliers; 3) sex mismatch; 4) heterozygosity +/-3 IQR from median of ancestry distribution; 5) missing phenotypes	4459	Measured	PMID: 21258136, PMID: 34739053	Institutional Review Board of the University University in St Louis (#201904204-1001, #202203044)
RS1	Rotterdam Study I	Population-based	European-ancestry	6291	>97.5%	1) PCA outliers; 2) sex mismatch; 3) Heterozigosity F-values<-0.096; 4) missing phenotypes	5790	Measured	PMID: 29064009	Ethical Committee of Erasmus Medical Center
RS2	Rotterdam Study II	Population-based	European-ancestry	2157	>97.5%	1) PCA outliers; 2) sex mismatch; 3) Heterozigosity F-values<-0.096; 4) missing phenotypes	2078	Measured	PMID: 29064009	Ethical Committee of Erasmus Medical Center
RS3	Rotterdam Study III	Population-based	European-ancestry	3048	>97.5%	1) PCA outliers; 2) sex mismatch; 3) Heterozigosity F-values<-0.096; 4) missing phenotypes	2988	Measured	PMID: 29064009	Ethical Committee of Erasmus Medical Center
BCAC	Breast Cancer Association Consortium	Consortium comprising multiple case-control and cohort studies	European-ancestry	106776	>95%	1) Extreme heterozygosity (4.89 s.d. from the mean for ancestry); 2) probable duplicates; 3) close relatives, 4) male	81965	NA	PMID: 29059683	The consortium comprises over 100 individual studies, each with its own IRB,
TUK	Twins UK	Population based	European-ancestry	5654	>98%	1) sample call rate <98%; 2) heterozygosity across all SNPs ≥2 s.d. from the sample mean; 3) Evidence of non-European ancestry as assessed by PCA comparison with HapMap3 populations; 4) Observed pairwise IBD probabilities suggestive of sample identity errors	NA	Measured	PMID: 23088889	Ethical approval was granted by the National Research Ethics Service London-Westminster, the St Thomas’ Hospital Research Ethics Committee (EC04/015 and 07/H0802/84)
Vis	CROATIA-Vis	family based	European-ancestry	1031	>95%	1) PC outliers	1031	Measured	PMID: 19260138	University of Split School of Medicine Ethics Committee and University of Zagreb School of Medicine Ethics Committee,Croatia
Vejle_case	Vejle Biobank cases	case-control	European-ancestry	2558	>95%	1) Missing phenotype; 2) PCA outliers; 3) Sex mismatch; 4) heterozygosity	2556	Measured	PMID: 27799821	Southern Denmark Regional Ethics Committee (S-20080097)
Vejle_ctrl	Vejle Biobank controls	case-control	European-ancestry	3708	>95%	1) Missing phenotype; 2) PCA outliers; 3) Sex mismatch; 4) heterozygosity	3707	Measured	PMID: 27799821	Southern Denmark Regional Ethics Committee (S-20080097)
WGHS-EUR	Women's Genome Health Study (WGHS)	Population-based	European-ancestry	23294	>98%	1) call rate <90%; 2) non-European ancestry based on multidimensional scaling in PLINK using 1443 ancestry informative markers.	23294	Measured and self-report	PMID: 18070814	MassGeneralBrigham (MGB) Institutional Review Board
WHI	Women's Health Initiative(GARNET)	Population-based	European-ancestry	4895	>98%	1) PCA outliers; 2) First degree relatives; 3) Missing phenotype; 4) across study duplicate; 5) Non-european ethnicity	4233	Measured	PMID: 14575940	Fred Hutchison Cancer Research Center (original name when sequencing done-new name currently)
WHI	Women's Health Initiative(GECCO)	Population-based	European-ancestry	2017	>98%	1) PCA outliers; 2) First degree relatives; 3) Missing phenotype; 4) across study duplicate	1584	Measured	PMID: 14575940	Fred Hutchison Cancer Research Center (original name when sequencing done-new name currently)
WHI	Women's Health Initiative(HIPFX)	Population-based	European-ancestry	4138	>98%	1) PCA outliers; 2) First degree relatives; 3) Missing phenotype; 4) across study duplicate; 5) Non-european ethnicity	3256	Measured	PMID: 14575940	Fred Hutchison Cancer Research Center (original name when sequencing done-new name currently)
WHI	Women's Health Initiative(LLS)	Population-based	European-ancestry	1446	>98%	1) PCA outliers; 2) First degree relatives; 3) Missing phenotype; 4) across study duplicate; 5) Non-european ethnicity	1105	Measured	PMID: 14575940	Fred Hutchison Cancer Research Center (original name when sequencing done-new name currently)
WHI	Women's Health Initiative(MOPMAP)	Population-based	European-ancestry	3067	>98%	1) PCA outliers; 2) First degree relatives; 3) Missing phenotype; 4) across study duplicate; 5) Non-european ethnicity	2271	Measured	PMID: 14575940	Fred Hutchison Cancer Research Center (original name when sequencing done-new name currently)
WHI	Women's Health Initiative(WHIMS)	Population-based	European-ancestry	5687	>98%	1) PCA outliers; 2) First degree relatives; 3) Missing phenotype; 4) across study duplicate	5648	Measured	PMID: 14575940	Fred Hutchison Cancer Research Center (original name when sequencing done-new name currently)
WHI	Women's Health Initiative(ONCO)	Population-based	European-ancestry	8789	>98%	1) PCA outliers; 2) First degree relatives; 3) Missing phenotype; 4) across study duplicate	8788	Measured	PMID: 14575940	Fred Hutchison Cancer Research Center (original name when sequencing done-new name currently)
WHI-HA	Women's Health Initiative	Population-based	Hispanic-ancestry	8421	>98%	1) call rate <98%; 2) PCA outliers; 3) sex mismatch; 4) heterozygosity; 5) first degree relatedness; 6) missing phenotypes	8271	Measured	PMID: 9492970
WHI-AA	Women's Health Initiative	Population-based	African-ancestry	3587	>98%	1) call rate <98%; 2) PCA outliers; 3) sex mismatch; 4) heterozygosity; 5) first degree relatedness; 6) missing phenotypes	3480	Measured
WMUB-T	Wenzhou Medical University Biobank - Tibetans	Population-based	East-Asian-ancestry(Chinese Tibetan)	3717	>95%	1) call rate <95%; 2) PCA outliers; 3) sex mismatch;	3008	Measured	PMID: 28373541	Ethics Committee of the Eye Hospital of the Wenzhou Medical University
YFS	Young Finns Study	Population-based	European-ancestry	2443	>95%	1) call rate <95%; 2) sex mismatch; 3) excess heterozygosity 4) cryptic relatedness; 5) missing phenotypes	2443	Measured	PMID: 18263651 PMID: 23069987	The local ethical committees of participating sites: 1st Ethical Committee of the Hospital District of Southwest Finland, Regional Ethics Committee of the Expert Responsibility area of Tampere University Hospital, Helsinki University Hospital Ethical Committee of Medicine, The Research Ethics Committee of the Northern Savo Hospital District and Ethics Committee of the Northern Ostrobothnia Hospit…
deCode	deCODE antropometric study	Population-based	European-ancestry	82548	>95%	1) Non-Icelandic individual; 2) individuals without antropometric or lipid measurements excluded.	156890	Measured and self-reported	PMID: 19079260	The National Bioethichs Comittee, Iceland
eMERGE-EA	Electronic Medical Records and Genomics	Population-based	European-ancestry	38375	N/A	1) related samples dropped with pi hat =0.125	38136	Measured	PMID: 25414722 PMID: 24956226 PMID: 3978763/ PMID: 23743551, PMID: 35047833	each eMERGE site IRB approved the network DUA
eMERGE-AA	Electronic Medical Records and Genomics	Population-based	African-ancestry	4181	N/A	2) related samples dropped with pi hat = 0.125	4104	Measured
Living-biobank-CHS	Living-biobank-Chinese (Living-biobank-CHS)	Population-based	East-Asian-ancestry	1266	>95%	NA	1266	Measured	PMID: 2348145 PMID: 10333940 PMID: 9328546 PMID: 11693972 PMID: 25884916 /PMID: 25884916, 29452397 and 32936915	National University of Singapore Institutional Review Board
Living-biobank-MAS	Living-biobank-Malay (Living-biobank-MAS)	Population-based	East-Asian-ancestry	1200	>95%	NA	1200	Measured	PMID: 2348145 PMID: 10333940 PMID: 9328546 PMID: 11693972/PMID: 25884916, 29452397 and 32936915	National University of Singapore Institutional Review Board
pcosN	Ewha Womans University Hospital PCOS study	NA	East-Asian-ancestry	927	NA	NA	NA	NA	PMID: 25574032	The in stitutional review board of Ewha Womans University Medical Center
UKB EUR	UK Biobank (European ancestry)	Population-based	European-ancestry	456422	>95%	1) call rate <90%; 2) PCA outliers; 3) sex mismatch; missing phenotypes	456422	Measured	PMID: 30124842 PMID: 30305743	North West Centre for Research Ethics Committee (11/NW/0382)
UKB SAS	UK Biobank (South-Asian ancestry)	Population-based	South-Asian-ancestry	11906	>95%	1) call rate <90%; 2) PCA outliers; 3) sex mismatch; missing phenotypes	11906	Measured	PMID: 32737319 PMID: 30305743	North West Centre for Research Ethics Committee (11/NW/0382)
UKB AFR	UK Biobank (African ancestry)	Population-based	African-ancestry	9184	>95%	1) call rate <90%; 2) PCA outliers; 3) sex mismatch; missing phenotypes	9184	Measured	PMID: 32737319 PMID: 30305744	North West Centre for Research Ethics Committee (11/NW/0382)
UKB EAS	UK Biobank (East-Asian ancestry)	Population-based	East-Asian ancestry	2257	>95%	1) call rate <90%; 2) PCA outliers; 3) sex mismatch; missing phenotypes	2257	Measured	PMID: 32737319 PMID: 30305745	North West Centre for Research Ethics Committee (11/NW/0382)
DIL-T1DGC_EUR	DIL-T1DGC_EUR	Birth-cohort	European-ancestry	2578	NA	1) PCA outliers; 2) sex mismatch; 3) heterozygosity +/-3 IQR from median of ancestry distribution	2578	Measured	www.cls.ioe.ac.uk www.wtccc.org.uk	The South East Research Ethics Committee of the (UK) National Health Service (REC references 01/1/044 and 06/MRE01/28).
WTCCC-58BC_EUR	WTCCC-58BC_EUR	Birth-cohort	European-ancestry	2804	NA	1) PCA outliers; 2) sex mismatch; 3) heterozygosity +/-3 IQR from median of ancestry distribution	2804	Measured	www.cls.ioe.ac.uk www.wtccc.org.uk	The South East Research Ethics Committee of the (UK) National Health Service (REC references 01/1/044 and 06/MRE01/28).
THRV	Taiwan Hypertension study of Rare Variants	cohort	East-Asian-ancestry	2069	>98%	1) PCA outliers; 2) sex mismatch; 3) first degree relatedness; 4) missing phenotypes	2016	Measured	PMID: 31127295	The John F. Wolf, M.D. Human Subjects Committee
KODGP	Kuwait Obesity Diabetes Genetic Program	NA	Mixed-ancestry	1298	NA	NA	NA	NA	PMID: 30108155; PMID: 28417558	Institutional Ethical Review Committee of Dasman Diabetes Institute
JoCo_CAU	The Johnston County Osteoarthritis Project	Population-based	European-ancestry	1473	>98%	1) call rate <95%; 2) PCA outliers; 3) sex mismatch; 4) inbreeding coefficient +/-6SD from mean of ancestry distribution; 4) heterozygosity +/-3 IQR from median of ancestry distribution; 5) first degree relatedness; 6) missing phenotypes	9700	Measured	PMID: 17216685	Institutional Review Board of the University of North Carolina (#92-0583) and of the Centers for Disease Control and Prevention
JoCo_AA	The Johnston County Osteoarthritis Project	Population-based	African-ancestry	573	>98%	1) call rate <95%; 2) PCA outliers; 3) sex mismatch; 4) inbreeding coefficient +/-6SD from mean of ancestry distribution; 4) heterozygosity +/-3 IQR from median of ancestry distribution; 5) first degree relatedness; 6) missing phenotypes	11600	Measured		Institutional Review Board of the University of North Carolina (#92-0583) and of the Centers for Disease Control and Prevention
MESA-CAU	Multi-Ethnic Study of Atherosclerosis	Population-based	European-ancestry	2686	>95%	1) call rate <95%; 2) PCA outliers; 3) sex mismatch; 4) heterozygosity ; 5) first degree relatedness; 6) missing phenotypes	2680	Measured	PMID: 12397006	The John F. Wolf, M.D. Human Subjects Committee
MESA-AFA	Multi-Ethnic Study of Atherosclerosis	Population-based	African-ancestry	1649	>95%	1) call rate <95%; 2) PCA outliers; 3) sex mismatch; 4) heterozygosity ; 5) first degree relatedness; 6) missing phenotypes	1649	Measured		The John F. Wolf, M.D. Human Subjects Committee
MESA-HIS	Multi-Ethnic Study of Atherosclerosis	Population-based	Hispanic-ancestry	1497	>95%	1) call rate <95%; 2) PCA outliers; 3) sex mismatch; 4) heterozygosity ; 5) first degree relatedness; 6) missing phenotypes	1497	Measured	NA	The John F. Wolf, M.D. Human Subjects Committee
MESA-CHN	Multi-Ethnic Study of Atherosclerosis	Population-based	Chinese-ancestry	777	>95%	1) call rate <95%; 2) PCA outliers; 3) sex mismatch; 4) heterozygosity ; 5) first degree relatedness; 6) missing phenotypes	775	Measured	NA	The John F. Wolf, M.D. Human Subjects Committee
ASCOT-SC	Anglo-Scandinavian Cardiac Outcomes Trial	Randomised Control Clinical Trial	White Europeans	2976	>99%	1) Het separately <1%, >1% MAF, excl +/- 3 SD; 2) Ancestry outliers by PCA; 3) duplicates, 4) related by 0.25 IBD pi_hat threshold 5) gender mismatch	2493	Measured	PMID: 11685901	The study conformed to good clinical practice guidelines and the Declaration of Helsinki. The protocol and all subsequent amendments were reviewed and ratified by central and regional ethics review boards in the UK and national ethics and statutory bodies in Ireland and the Nordic countries (Sweden, Denmark, Iceland, Norway, and Finland). All participants provided written informed consent.
ASCOT-UK	Anglo-Scandinavian Cardiac Outcomes Trial	Randomised Control Clinical Trial	White Europeans	4110	>95%	1) Ancestry outliers by PCA: iteratively removing individuals +/-6sd on first 10 PCs; 2) duplicates, 3) 1st & 2nd deg rels	3804	Measured	PMID: 11685901	The study conformed to good clinical practice guidelines and the Declaration of Helsinki. The protocol and all subsequent amendments were reviewed and ratified by central and regional ethics review boards in the UK and national ethics and statutory bodies in Ireland and the Nordic countries (Sweden, Denmark, Iceland, Norway, and Finland). All participants provided written informed consent.
TUDR	Taiwan US Diabetic Retinopathy Study	Cohort	East-Asian-ancestry	1007	>95%	1) PCA outliers; 2) sex mismatch; 3) first degree relatedness; 4) heterozygosity; 5) missing phenotypes	974	Measured	NA	The John F. Wolf, M.D. Human Subjects Committee
Broad_Bayer_AFNET	German AF Network	case-control	African-ancestry	28102	≥97%	1) one of each pair for related samples with PI_HAT >0.2 , 2) sex mismatches	2	Measured	PMID: 29892015	Ethik-Kommission der Ärztekammer Westfalen-Lippe und der Medizinischen Fakultät der Westfälischen Wilhelms-Universität Münster
Broad_Bayer_BioVU	Vanderbilt BioVU						583		PMID: 29892015	original opt-out consent model described in PMID 18500243. Now updated to opt-in: https://victr.vumc.org/what-is-biovu/ https://victr.vumc.org/biovu-consent/
Broad_Bayer_CATHGEN	The Duke CATHeterization GENetics Study						111		PMID: 29892015	Duke University Institutional Review Board
Broad_Bayer_GGAF	Groningen Genetics of Atrial Fibrillation Study						13		PMID: 29892015	Medical Ethical Committee of the University Medical Center Groningen, The Netherlands
Broad_Bayer_GRADE	Genetic Risk Assessment of Defibrillator Events						2		PMID: 29892015
Broad_Bayer_INSPIRE_AF	Intermountain Heart Study						5		PMID: 29892015
Broad_Bayer_JHU_AF	The Johns Hopkins University School of Medicine Atrial Fibrillation Genetics Study						15		PMID: 24460807
Broad_Bayer_MGH Stroke	Massachusetts General Hospital Stroke Study						9		PMID: 29892015	MassGeneral Brigham Institutional Review Board
Broad_Bayer_MGH_AF	Massachusetts General Hospital Atrial Fibrillation Study						12		PMID: 29892015	MassGeneral Brigham Institutional Review Board
Broad_Bayer_MGH_CNC	NA						2		PMID: 29892015	MassGeneral Brigham Institutional Review Board
Broad_Bayer_MPP-AF	The Malmö Preventive Project atrial fibillation study						1		PMID: 29892015	Ethics Committee at Lund University
Broad_Bayer_PMBB_AF	Penn Medicine Biobank Atrial Fibrillation Study						17		PMID: 29892015	Institutional Review Board of University of Pensylvania
Broad_Bayer_UCSF_AF	The University of California San Francisco Atrial Fibrillation Study						1		PMID: 29892015	University of California, San Francisco Institutional Review Board
Broad_Bayer_VUFAR	Vanderbilt AF Ablation Registry						9		PMID: 29892015
Broad_Bayer_munich_controls	NA						8		PMID: 29892015	Technical University of Munich
Broad_Bayer_AFLMU	Atrial Fibrillation Biobank Ludwig Maximilian University Study		European-ancestry				1954		PMID: 29892015
Broad_Bayer_AFNET	German AF Network						1195		PMID: 29892015	Ethik-Kommission der Ärztekammer Westfalen-Lippe und der Medizinischen Fakultät der Westfälischen Wilhelms-Universität Münster
Broad_Bayer_BioVU	Vanderbilt BioVU						6398		PMID: 29892015	original opt-out consent model described in PMID 18500243. Now updated to opt-in: https://victr.vumc.org/what-is-biovu/ https://victr.vumc.org/biovu-consent/
Broad_Bayer_CATHGEN	The Duke CATHeterization GENetics Study						361		PMID: 29892015	Duke University Institutional Review Board
Broad_Bayer_DFAust	Australian Familial AF Study						46		PMID: 29892015
Broad_Bayer_GENAF	Genetics in AF study						103		PMID: 29892015
Broad_Bayer_GGAF	Groningen Genetics of Atrial Fibrillation Study						1484		PMID: 29892015	Medical Ethical Committee of the University Medical Center Groningen, The Netherlands
Broad_Bayer_GRADE	Genetic Risk Assessment of Defibrillator Events						592		PMID: 29892015
Broad_Bayer_INSPIRE_AF	Intermountain Heart Study						1154		PMID: 29892015
Broad_Bayer_JHU_AF	The Johns Hopkins University School of Medicine Atrial Fibrillation Genetics Study						442		PMID: 24460807
Broad_Bayer_MGH Stroke	Massachusetts General Hospital Stroke Study						403		PMID: 29892015	MassGeneral Brigham Institutional Review Board
Broad_Bayer_MGH_AF	Massachusetts General Hospital Atrial Fibrillation Study						483		PMID: 29892015	MassGeneral Brigham Institutional Review Board
Broad_Bayer_MGH_CNC	NA						59		PMID: 29892015	MassGeneral Brigham Institutional Review Board
Broad_Bayer_MPP-AF	The Malmö Preventive Project atrial fibillation study						659		PMID: 29892015
Broad_Bayer_MPP-echo	The Malmö Preventive Project echo study						214		PMID: 19020324, PMID: 20211303, PMID: 32439900, PMID: 33067605	Ethics Committee at Lund University
Broad_Bayer_PMBB_AF	Penn Medicine Biobank Atrial Fibrillation Study						95			Institutional Review Board of University of Pensylvania
Broad_Bayer_UCSF_AF	The University of California San Francisco Atrial Fibrillation Study						16			University of California, San Francisco Institutional Review Board
Broad_Bayer_VAFAR	Vanderbilt AF Ablation Registry						328			Vanderbilt AF Ablation Registry
Broad_Bayer_munich_controls	NA						1105			Technical University of Munich
MVP-EUR	Million Veteran Program	Population-based	Non-Hispanic European-American	236650	>97.5%	1) call rate <97.5%; 2) sex mismatch; 3) excess relatedness: kinship coefficient <0.1 with seven or more samples using KING v2.0; 4) excess heterozygosity: F coefficient < -0.1 in PLINK v1.9; 5) first degree relatedness; 6) missing phenotypes	235398	Measured	PMID: 32243820 PMID: 26441289	The VA Central Institutional Review Board
MVP-AFR	Million Veteran Program	Population-based	Non-Hispanic African-American	64132	>97.5%	1) call rate <97.5%; 2) sex mismatch; 3) excess relatedness: kinship coefficient <0.1 with seven or more samples using KING v2.0; 4) excess heterozygosity: F coefficient < -0.1 in PLINK v1.9; 5) first degree relatedness; 6) missing phenotypes	63898	Measured		The VA Central Institutional Review Board
MVP-HIS	Million Veteran Program	Population-based	Hispanic	24532	>97.5%	1) call rate <97.5%; 2) sex mismatch; 3) excess relatedness: kinship coefficient <0.1 with seven or more samples using KING v2.0; 4) excess heterozygosity: F coefficient < -0.1 in PLINK v1.9; 5) first degree relatedness; 6) missing phenotypes	24497	Measured		The VA Central Institutional Review Board
PRACTICAL	Prostate Cancer Association Group to Investigate Cancer Associated Alterations in the Genome	Consortium of case-control studies	European-ancestry	36278	≥95%	1) call rate <95%; 2) PCA outliers; 3) duplicate samples; 4) sex mismatch; 5) heterozygosity outliers; 6) first degree related subjects ; 7) missing phenotypes	34919	Measured and self-report	PMID: 29892016	PRACTICAL is a consortium comprising over 130 individual studies, each with its own IRB.
PEGASUS	ProstatE cancer Genome-wide Association Study of Uncommon Susceptibility loci	Population-based case-control	European-ancestry	7541	≥95%	1) call rate <95%; 2) PCA outliers; 3) duplicate samples; 4) sex mismatch; 5) heterozygosity outliers; 6) first degree related subjects ; 7) missing phenotypes	7488	Self-report	PMID: 25939597	NCI Special Studies Institutional Review Board (IRB)
iPSYCH	The Lundbeck Foundation Initiative for Integrative Psychiatric Research	Case-Cohort	European-ancestry	9224	>98%	1) call rate <95%; 2) PCA outliers; 3) sex mismatch; 4) inbreeding coefficient +/-6SD from mean of ancestry distribution; 4) heterozygosity +/-3 IQR from median of ancestry distribution; 5) first degree relatedness; 6) missing phenotypes	7999	Measured	PMID: 28924187	The Research Ethics Committee, Central Denmark Region (nr. 1-10-72-287-12)
KNDP	Korea National Diabetes Program	T2D patients	Korean-ancestry	1789	>98%	1) call rate <95%; 2) PCA outliers; 3) sex mismatch; 4) inbreeding coefficient +/-6SD from mean of ancestry distribution; 4) heterozygosity +/-3 IQR from median of ancestry distribution; 5) first degree relatedness; 6) missing phenotypes	1676	Measured	PMID: 22111042/ PMID: 22247910	IRB of Kyung Hee University Hospital
BPROOF	B-Vitamins for the PRevention Of Osteoporotic Fractures	Population-based	European-ancestry	2664	>97.5%	1) PCA outliers; 2) sex mismatch; 3) Heterozigosity F-values<-0.096 ; 4) missing phenotypes	2550	Measured	PMID: 22136481	Wageningen University Research Ethics Review Committe
BRIGHT	British Genetics of Hypertension Trial	Hypertensives	White Europeans	2001	>97%	Het > 0.3 or Het < 0.225; Non European ancestry; duplicates; 1st or 2nd deg relatives; gender mismatch	1948	Measured	PMID: 12826435	We recruited severely hypertensive families from the Medical Research Council General Practice Framework and other family-physician practices in the UK, based on affected sibling pairs of white British ancestry up to the level of grandparents. We obtained ethics-committee approval from local research committees of the partner institutes, and participants' fully informed written consent.
DKctrl	Anonymous blood donor cohort	Population-based	European (Danish)	884	>99%	NA	NA	Self-report	PMID: 17849003	Danish Scientific Committees and the Danish Data Protection Agency
AIDHS/SDS-Punjabi Asian Indian	Asian Indian Diabetic Heart Study/Sikh Diabetes Study (AIDHS/SDS)	Population-based	Asian Indian-ancestry	1935	>95%	Cryptic relatedness, population outliers and extremes of heterozygosity (+/− 3 s.d.) SNPs call rate <95%, departures from Hardy-Weinberg equilibrium (P<10−7), minor allele frequency (MAF) <5%	1616	Measured	PMID: 23209189 PMID: 24795349 PMID: 34548093/PMID: 34315477	University of Oklahoma Health Sciences Center IRB
EstBB (formerly EGCUT)	Estonian Biobank (formerly Estonian Genome Centre University of Tartu)	Population-based	European-ancestry	51 936	>95%	1) call rate <95%; 2) PCA outliers; 3) sex mismatch; 4) inbreeding coefficient +/-6SD from mean of ancestry distribution; 5) heterozygosity +/-3 IQR from median of ancestry distribution; 6) first degree relatedness; 7) missing phenotypes;	49226	Measured	PMID: 24518929	Research Ethics Committee of the University of Tartu, Estonia and Estonian Committee on Bioethics and Human Research
BMDCS-EUR	Bone Mineral Density in Childhood Study	Population-based	European-ancestry	1420	>98%	1) call rate <95%; 2) sex mismatch; 3) heterozygosity +/-3 IQR from median of ancestry distribution	391 (1KGP3), 364 (HRC)	Measured	PMID: 17311856	The IRB number at CHOP for that study is 02-002724. I don’t have the IRB numbers at other institutions. The IRB number for the Genome Wide Association Study of Bone Mineral Accretion in Childhood (used samples collected in the Bone Mineral Density in Childhood Study) is CHOP IRB 10-007544. Data for this GWA study were also collected under Creighton University 09-15603 and Cincinnati Children’s Ho…
BMDCS-AFR	Bone Mineral Density in Childhood Study	Population-based	African-ancestry	340	>98%	1) call rate <95%; 2) sex mismatch; 3) heterozygosity +/-3 IQR from median of ancestry distribution	147 (1KGP3)	Measured
23andme-EUR	23andme European Ancestry Cohort	Population-based	European-ancestry	NA	NA	1) Close related samples (defined as sharing more than 700cm IBD); 2) consented to research; 3) at least 18 years old; 4) missing phenotype	2502262	Self-report	NA	NA
23andme-AFR	23andme African American Ancestry Cohort	Population-based	African American-ancestry	NA	NA	1) Close related samples (defined as sharing more than 700cm IBD); 2) consented to research; 3) at least 18 years old; 4) missing phenotype	125400	Self-report	NA	NA
23andme-EAS	23andme East Asian Ancestry Cohort	Population-based	East Asian-ancestry	NA	NA	1) Close related samples (defined as sharing more than 700cm IBD); 2) consented to research; 3) at least 18 years old; 4) missing phenotype	111361	Self-report	NA	NA
23andme-SAS	23andme South Asian Ancestry Cohort	Population-based	South Asian-ancestry	NA	NA	1) Close related samples (defined as sharing more than 700cm IBD); 2) consented to research; 3) at least 18 years old; 4) missing phenotype	28858	Self-report	NA	NA
23andme-LAT	23andMe Latino Ancestry Cohort	Population-based	Latino-ancestry	NA	NA	1) Close related samples (defined as sharing more than 700cm IBD); 2) consented to research; 3) at least 18 years old; 4) missing phenotype	396471	Self-report	NA	NA
The following study is omitted from the table as descriptive data was not available: Wake Forest.

## Sheet: ST2 - Genotyping QC
Study	Genotyping Array	Genotype calling algorithm	Inclusion criteria			SNPs that met QC criteria	Phasing and imputation		Correction for ancestry/relatedness		Software	Association analysis software
			MAF	Call rate	p for HWE		Phasing	Imputation (software or server)	Kinship matrix or PCs?	SNPs used
AAA	Illumina HumanCore Exome v1.2	BeadStudio	>=0%	>=95%	>10-6	325958	SHAPEIT2	1KG Phase 3 and GoNL v5: Impute2	Kinship matrix	5219605 (+ 131896 for X)	rvtests	rvtest 20170228
AE	Affymetrix SNP 5.0; Affymetrix Axiom CEU	BRLMM-P; Affymetrix Axiom GT1	>=0%	>=97%	>10-6	342,353; 472,148	SHAPEIT2	1KG Phase 3 and GoNL v5: Impute2	Kinship matrix	5032005 (+ 117807 for X)	rvtests	rvtest 20170228
CTMM	Affymetrix Tx array	Affymetrix Axiom GT1	>=0%	>=95%	>10-5	744590	SHAPEIT2	1KG Phase 3 and GoNL v5: Impute2	Kinship matrix	5792926 (+ 114 for X)	rvtests	rvtest 20170228
ACD	Infinum Human CNV 370k-Duo BeadChip	BeadStudio 3.2	>=1%	>=95%	>=10-6	NA	SHAPEIT2	Minimac3 (in house)	Kinship Matrix	NA	rvtests	NA
AGES	Illumina Hu370CNV	BeadChip array	≥ 0.01%	≥ 95%	> 10-7	329801	MACH version 1.0.16	Hapmap CEU release 22 build 36	PCs	325094	rvtests	rvtests version 20151008
ALSPAC children	Illumina HumanHap550 Quad	NA	>= 1%	>= 95%	> 5E-07	500527	Jointly phased using ShapeIT V2	Phase 3 1KG and HRC: Michigan imputation server	Kinship matrix	NA	rvtests	rvtests version 20170210
ALSPAC mothers	Illumina Human660W Quad	Illumina GenomeStudio	>=1 %	>=95%	> 1E-6	526688				5,394,380 autosomal, 92,609 chromosome X
ARIC-EA	Affymetrix 6.0	BeadStudio	≥ 0%	≥ 98%	>10-6	752325	Eagle (Michigan imputation server)	Phase 3 1KG and HRC: Michigan imputation server	both	752325	rvtests	rvtests version 20170210
ARIC-AA	Affymetrix 6.0	BeadStudio	≥ 0%	≥ 98%	>10-6	756374	Eagle (Michigan imputation server)	Phase 3 1KG: Michigan imputation server	both	756374	rvtests	rvtests version 20170210
ASPS	Illumina Human610-Quad BeadChip	Illumina	≥0.01	≥0.98	>10-6	536954	Eagle (Michigan imputation server)	Phase 3 1KG and HRC: Michigan imputation server	Kinship matrix	5,414,398 (HRC) 6,846,981(1KGP3)	rvtests	rvtests version 20170210
ASPS-Fam	Affymetrix Genome-Wide Human SNP Array 6.0	Birdseed v2	≥0.05	≥0.98	> 5*10-6	501288	Eagle (Michigan imputation server)	Phase 3 1KG and HRC: Michigan imputation server	Kinship matrix	5,393,598 (HRC) 6,788,866(1KGP3)	rvtests	rvtests version 20170210
AUGUR	Illumina Infinium® Global Screening Array 24	Gentrain3 clustering algorithm	all	≥95%	≥ 10-6	649552	ShapeIT v2.r837	Minimac3 Version 2.0.1	Kinship matrix	6866432	rvtests	rvtests version 20171009
B58C	NA	GenCall, Illuminus, GenCall (3 subsets)	≥ 1%	≥ 95%	> 10-4 (assessed among females only for chrX)	487,270 autosomal plus 11,617 chrX	MACH v0.18	Phase 3 1KG and HRC: Michigan imputation server	Kinship matrix	5372068 autosomal plus 154516 chrX (all MAF>=5% from HRC imputations)	vcf2kinship	rvtests version 20170210
BBJ#1	HumanOmniExpressExome-8 v1.0	BeadStudio	We used variants with hetero count >= 5.	≥ 99%	> 10-6	531628	Eagle.v2 (in house)	Phase 3 1KG (minimac3)	Kinship matrix	6,139,155 for autosomal kinship matrix, and 167,992 for X kinship matrix, respectively.	rvtests	rvtests version 20170613
BBJ#2_CVD-T2D-_female	HumanOmniExpressExome-8 v1.2	BeadStudio	We used variants with hetero count >= 5.	≥ 99%	> 10-6	531628	Eagle.v2 (in house)	Phase 3 1KG (minimac3)	Kinship matrix	6,138,914 for autosomal kinship matrix, and 168,047 for X kinship matrix, respectively.	rvtests	rvtests version 20170613
BBJ#2_CVD-T2D-_male									Kinship matrix	6,139,706 for autosomal kinship matrix, and 167,872 for X kinship matrix, respectively.
BBJ#2_CVD+T2D-_female									Kinship matrix	6,140,602 for autosomal kinship matrix, and 168,022 for X kinship matrix, respectively.
BBJ#2_CVD+T2D-_male									Kinship matrix	6,139,536 for autosomal kinship matrix, and 167,781 for X kinship matrix, respectively.
BBJ#2_CVD-T2D+									Kinship matrix	6,139,796 for autosomal kinship matrix, and 167,430 for X kinship matrix, respectively.
BBJ#2_CVD+T2D+									Kinship matrix	6,137,716 for autosomal kinship matrix, and 167,748 for X kinship matrix, respectively.
BBJ#3	HumanOmniExprss-12 v1.0 and (HumanExome-12 v1.0 or HumanExome-12 v1.1)	BeadStudio	We used variants with hetero count >= 5.	≥ 99%	> 10-6	531628	Eagle.v2 (in house)	Phase 3 1KG (minimac3)	Kinship matrix	6,137,682 for autosomal kinship matrix, and 155,075 for X kinship matrix, respectively.	rvtests	rvtests version 20170613
BES-610	Illumina Human610-Quad Beadchips	Illumina GenomeStudio GenCall	NA	≥ 95%	>5E-05	538970	SHAPEIT (Michigan imputation server)	1000 Genomes Phase 3 version 5 Mixed(Michigan imputation server)	Kinship matrix	6258181	rvtests	rvtests version 20170228
BES-omni	Illumina OmniExpress	Illumina GenomeStudio GenCall	NA	≥ 95%	>5E-05	575352	SHAPEIT (Michigan imputation server)	1000 Genomes Phase 3 version 5 Mixed(Michigan imputation server)	Kinship matrix	6290065	rvtests	rvtests version 20170228
BioMe-AA	Illumina HumanOmniExpressExome-8 v1.0	BeadStudio	≥ 0%	≥ 95%	> 5*10-5	828109	SHAPEIT2	IMPUTE2 Phase 3 1KG	Kinship matrix	43261477	rvtests	rvtests version 20150104
BioMe-EA	Illumina HumanOmniExpressExome-8 v1.0	BeadStudio	≥ 0%	≥ 95%	> 5*10-5	688734	minimac	HRC: Michigan imputation server	Kinship matrix	39127678	rvtests	rvtests version 20150104
BioMe-HA	Illumina HumanOmniExpressExome-8 v1.0	BeadStudio	≥ 0%	≥ 95%	> 5*10-5	828109	SHAPEIT2	IMPUTE2 Phase 3 1KG	Kinship matrix	43261477	rvtests	rvtests version 20150104
BMES	Illumina Human Core Exome	BeadStudio	≥ 0%	≥ 95%	> 10-6	295637	Eagle (Michigan imputation server)	Phase 3 1KG and HRC: Michigan imputation server	Kinship matrix	295637 (For PCs and Kinship during QC), Kinship computed as per instrucitons for the final analyses	rvtests	rvtests version 20151007
LEI	Illumina Human Core Exome	BeadStudio	≥ 0%	≥ 95%	> 10-6	295637	Eagle (Michigan imputation server)	Phase 3 1KG: Michigan imputation server	Kinship matrix	295637 (For PCs and Kinship during QC), Kinship computed as per instrucitons for the final analyses	rvtests	rvtests version 20151007
CAGE_GWAS1	Illumina 550K/610K	BeadStudio	≥ 1%	≥ 95%	> 10-6	411087	shapeit2	Phase 3 1KG: Minimac3	Kinship matrix	6201735	rvtests	rvtests version 20170228
CAGE-Amagasaki	Illumina Omni-2.5M	BeadStudio	≥ 1%	≥ 95%	> 10-6	1304942	shapeit2	Phase 3 1KG: Minimac3	Kinship matrix	6347594	rvtests	rvtests version 20170228
CAGE-KING-Quad	Illumina Human660W-Quad	BeadStudio	≥ 1%	≥ 98%	≥ 10-6	470191	Eagle (in-house)	Phase 3 1KG (Minimac3 in-house)	Kinship matrix	6401110	rvtests	rvtests version 20170228
CAGE-KING-Omni2	Illumina HumanOmni2.5-8	GenomeStudio	≥ 1%	≥ 98%	≥ 10-6	1210243	Eagle (in-house)	Phase 3 1KG (Minimac3 in-house)	Kinship matrix	6523094	rvtests	rvtests version 20170228
CAGE-KING-OmniE1	Illumina HumanOmniExpress-12	GenomeStudio	≥ 1%	≥ 98%	≥ 10-6	575810	Eagle (in-house)	Phase 3 1KG (Minimac3 in-house)	Kinship matrix	6454670	rvtests	rvtests version 20170228
CAGE-KING-OmniE2	Illumina HumanOmniExpress-24	GenomeStudio	≥ 1%	≥ 98%	≥ 10-6	543684	Eagle (in-house)	Phase 3 1KG (Minimac3 in-house)	Kinship matrix	6439602	rvtests	rvtests version 20170228
CAMP-EUR	Infinium HumanCoreExome-24 BeadChips	GeneCall + Zcall	>0%	≥ 95%	> 10-6	302151	Eagle v2.3	Michigan Imputation Server	Kinship matrix	45921	plink	rvtests version 20170210
CARDIA - EA	Affymetrix 6.0	Birdseed	≥ 1%	≥ 95%	> 10-6	504,255 (for HRC imputation) 501,057 (for 1KG imputatation)	Eagle (Michigan imputation server)	HRCr1.1 and Phase 3 1KG: Michigan Imputation server	Kinship Matrix	19184539 (HRC-imputed), 15451030 (1KG-imputed)	rvtests	rvtests version 20170613
CARDIA - AA	Affymetrix 6.0	Birdseed	≥ 1%	≥ 95%	> 10-6	454651	Eagle (Michigan imputation server)	Phase 3 1KG: Michigan imputation server	Kinship Matrix	24917072	rvtests	rvtests version 20170613
CARDIOGENICS	Human660W-Quad_v1_A	Genome Studio	≥ 0%	≥ 98%	> 10-6	521424	Eagle (Michigan imputation server)	Phase 3 1KG and HRC: Michigan imputation server	Kinship matrix and 4 PCs	6819435	rvtests	rvtests version 20170228
CFS_EA	Illumina Omni	Birdseed	≥ 0%	≥ 95%	> 10-6	586319	Eagle (Michigan imputation server)	Phase 3 1KG and HRC: Michigan imputation server	Kinship matrix	6860347	rvtests	rvtests version 20151007
CFS_AA	Affymetrix 6.0	Birdseed	≥ 0%	≥ 95%	> 10-6	695587	Eagle (Michigan imputation server)	Phase 3 1KG: Michigan imputation server	Kinship matrix	9304254	rvtests	rvtests version 20151007
HyperGen-Axiom-AA	Affymetrix axiom	Birdseed	≥ 0%	≥ 95%	> 10-6	656704	Eagle (Michigan imputation server)	Phase 3 1KG: Michigan imputation server	Kinship matrix	9383563	rvtests	rvtests version 20151007
CHIP	Illumina Human Core Exome	GenomeStudio	≥ 0%	≥ 99%	>10-4	403969	Eagle (Michigan Imputation server)	HRC and 1KGP3, Michigan Imputation Server	Kinship matrix	5383588	rvtests	rvtests version 20170613
CHNS	HumanCoreExome	BeadStudio	≥ 0%	>= 95%	> 10-6	534143	Eagle (Michigan imputation server)	Phase 3 1KG: Michigan imputation server	Kinship matrix and PCs	340906	rvtests	rvtests version 20170210
CHOP-EUR	Illumina 550K/610K	Gencall	≥ 0%	≥ 95%	> 10-6	505686	Eagle v2	Phase 3 1KG: Impute2; HRC: Sanger Imputation Server	Kinship matrix	BMI:458,972; Cholesterol:460,034; HDL:460,133; Height:458,338; LDL:460,199; Triglyceride:460,163	rvtests	rvtests version 20170418
CHOP-AFR	Illumina 550K/610K	Gencall	≥ 0%	≥ 95%	> 10-6	505686	Eagle v2	Phase 3 1KG: Impute2; HRC: Sanger Imputation Server	Kinship matrix	BMI:455,961; Cholesterol:457,145; HDL:456,989; Height:456,292; LDL:456,873; Triglycerides:457,160	rvtests	rvtests version 20170418
CHRIS_EUR	Illumina HumanOmniExpressExome	GenomeStudio	>=1%	0.99	1e-06	654042	Eagle (Michigan imputation server)	Phase 3 1KG and HRC: Michigan imputation server	Kinship matrix and 4 PCs	565270	rvtests	rvtests version
CHS-EA	Illumina 370CNV	BeadStudio	≥ 0%	≥ 95%	> 10-5	316430	Eagle (Michigan imputation server)	HRC r1.1 2016	Kinship matrix	5399100	rvtests	rvtests version 20170228
CHS-AA	Illumina Omni	BeadStudio	≥ 0%	≥ 95%	> 10-5	963248	Eagle (Michigan imputation server)	HRC r1.1 2016	Kinship matrix	7558602	rvtests	rvtests version 20170228
Cilento370K	Illumina 370K	Illumina BeadStudio	≥ 0%	≥ 98%	> 10-6	220905	Eagle (Michigan imputation server)	Phase 3 1KG and HRC: Michigan imputation server	kinship matrix and 5 PCs	186423	R/rvtests	rvtests version: 20170418
Cilento700K	Illumina OmniExpress	Illumina BeadStudio	≥ 0%	≥ 98%	> 10-6	663733	Eagle (Michigan imputation server)	Phase 3 1KG and HRC: Michigan imputation server	kinship matrix and 5 PCs	186423	R/rvtests	rvtests version: 20170418
CLHNS	AffymetrixSNP5	Birdsuite	≥ 0%	>= 97%	> 10-6	413220	Eagle (Michigan imputation server)	Phase 3 1KG: Michigan imputation server	Kinship matrix and PCs	4235845	rvtests	rvtests version 20170210
DanFunD	Illumina HumanOmniExpress-24v1-0_A and HumanOmniExpress-24v1-1_A	GenCall	≥ 0% (monomorphic snps excluded)	≥ 98%	> 10-5	510806	Eagle autosomes, shapit x-chr (Michigan imputation server)	Phase 3 1KG and HRC: Michigan imputation server	Kinship matrix, calculated using rvtests vcf2kinship with min maf 0.05	from the rvtest, vcf2kinship log file:5396740 autosomal/X-PAR, 154901 X-hemizygote variants	rvtests	rvtests version 20170613
DC-610	Illumina Human610-Quad Beadchips	Genomestudio GenTrain and GenCall	NA	≥ 95%	>1E-06	535198	SHAPEIT (Michigan imputation server)	1000 Genomes Phase 3 version 5 Mixed(Michigan imputation server)	Kinship matrix	6243321	rvtests	rvtests version 20170228
DC-1M	Illumina 1M duov3	Genomestudio GenTrain and GenCall	NA	≥ 95%	>1E-06	929398	SHAPEIT (Michigan imputation server)	1000 Genomes Phase 3 version 5 Mixed(Michigan imputation server)	Kinship matrix	6309375	rvtests	rvtests version 20170228
DCS	Illumina Human Core Exome	BeadStudio	≥ 0%	≥ 98%	> 10-6	257737	Eagle (Michigan imputation server)	Phase 3 1KG and HRC: Michigan imputation server	Kinship matrix	18696499	rvtests	rvtests version 20170613
DGI	Affymetrix 500K	BRLMM	≥ 0%	≥ 95%	> 10-6	386731	Eagle (Michigan imputation server)	Phase 3 1KG and HRC: Michigan imputation server	Kinship matrix	386731	rvtests	rvtests version 20151007
DIACORE	Axiom UK Biobank Array	Axiom GT1 in Genotyping Console 4.0	all	≥95%	≥ 10-6	799756	ShapeIT v2 r727	Phase 2 1KG (minimac version 2013 7 17)	Kinship matrix	6797641	rvtests	rvtests version 20170210
DiscovEHR	Illumina Human OmniExpress Exome Chip	BeadStudio	≥ 1%	≥ 99.8%	> 10-15	621000	Eagle (Michigan imputation server)	Phase 3 1KG and HRC: Michigan imputation server	Kinship matrix	198560	rvtests	rvtests version 20151007
DNBC	Human660W-Quad	BeadStudio	≥ 1%	≥ 98%	> 10-6	502119	Shapeit (Michigan imputation server)	Phase 3 1KG and HRC: Michigan imputation server	Kinship matrix	5540115	rvtests	rvtests version 20151007
EPICPotsdam	InfiniumOmniExpressExome-8v1-3	Genome Studio 2011; zcall	≥ 0%	≥ 96%	> 10-5	840483	Eagle (Sanger imputation server)	Phase 3 1KG and HRC: Sanger imputation server	Kinship matrix	6931009	rvtests	rvtests version 20151007
EpiHealth	Illumina Human Core Exome	GenCall + zCall (Oxford protocol)	≥ 0.5%	≥ 97% (GenCall), ≥ 99% (zCall)	≥ 10-4	276889	1-22: Eagle v2.3; X: SHAPEIT v2.r790 (Michigan imputation server)	1000G phase3 v5 and HRC 1.1 (Michigan imputation server)	Kinship matrix	249361	rvtests	rvtests version 20170211
EPOZ	GSA	GenomeStudio	>20% difference between reference and population allele frequency was used	≥ 97.5%	<10E-04	669635	Eagle (Michigan imputation server)	Phase 3 1KG and HRC: Michigan imputation server	Kinship and PCs	195489 (1KG)	rvtests	rvtests version 20170418
EUGENDA	Custom-modified HumanCoreExome array by Illumina	NA	> 0%	≥ 98%	> 10-6	348103	Eagle (Michigan imputation server) for autosomal chromosome/ Shapeit (Michigan Imputation server) for X chromosome	Phase 3 1KG: Michigan imputation server	Kinship Matrix	HRC: 5372721/1KGP3: 6713730	rvtests	NA
EXTEND	GSA	GenomeStudio	≥ 0%	≥ 97.5%	> 10-4	658399	Eagle (Michigan imputation server)	Phase 3 1KG and HRC: Michigan imputation server	Kinship matrix	6808794(after imputation)	rvtests	rvtests version 20170425
EYE	NA	NA	NA	≥95%	≥10-6	NA	NA	Minimac3 (in house)	Kinship matrix	NA	rvtests	NA
FamHS	Illumina 550K	BeadStudio	≥ 0%	≥ 95%	> 10-6	499577	shapeit for 1KGP3 and Eagle (Michigan imputation server) for HRC	Phase 3 1KG: IN HOUSE, HRC: Michigan imputation server	Kinship matrix	6469425	rvtests	rvtests version 20170228
	Illumina 610K	BeadStudio	≥ 0%	≥ 95%	> 10-6	531861	shapeit for 1KGP3 and Eagle (Michigan imputation server) for HRC	Phase 3 1KG: IN HOUSE, HRC: Michigan imputation server	Kinship matrix	6469425	rvtests	rvtests version 20170228
	Illumina 1mil	BeadStudio	≥ 0%	≥ 95%	> 10-6	906974	shapeit for 1KGP3 and Eagle (Michigan imputation server) for HRC	Phase 3 1KG: IN HOUSE, HRC: Michigan imputation server	Kinship matrix	6469425	rvtests	rvtests version 20170228
Fenland	Affymetrix Axiom UKBiobank	Axiom GT1	> 0%	≥ 95%	> 10-6	718409	Eagle (Sanger imputation server)	Phase 3 1KG and HRC (Sanger imputation server)	Kinship matrix	333528	rvtests	rvtests version 20171009
FINCAVAS	Illumina HumanCoreExome-12 v1.1	GenomeStudio	≥ 0%	≥ 95%	> 10-6	306474	Eagle (Michigan imputation server)	Phase 3 1KG: Michigan imputation server HRC r1.1: Michigan imputation server	Kinship matrix	5564394	rvtests	rvtests version 20170210
FTALCO_FTNICO	Human670-QuadCustom	Illuminus	≥ 1%	≥ 95%	> 10-6	531,541(1KG)/531,811(HRC)	SHAPEIT (Michigan imputation server)	Phase 3 1KG and HRC: Michigan imputation server	Kinship matrix	6480145 1KGP3	rvtests	rvtests version 20140416
MIG	Human610-Quad	Illuminus	≥ 0%	≥ 98%	> 10-6	541,407(1KG)/541,896(HRC)	SHAPEIT (Michigan imputation server)	Phase 3 1KG and HRC: Michigan imputation server	Kinship matrix	6480145 1KGP3	rvtests	rvtests version 20140416
CCC	Human670-QuadCustom	Illuminus	≥ 0%	≥ 99%	> 10-4	491,539(1KG)/491,964(HRC)	SHAPEIT (Michigan imputation server)	Phase 3 1KG and HRC: Michigan imputation server	Kinship matrix	6480145 1KGP3	rvtests	rvtests version 20140416
GFTMP	HumanCoreExome-12v1-0	GenCall + zCall	≥ 0%	≥ 95%	> 10-6	312,773(1KG)/313,119(HRC)	SHAPEIT (Michigan imputation server)	Phase 3 1KG and HRC: Michigan imputation server	Kinship matrix	6480145 1KGP3	rvtests	rvtests version 20140416
FT	HumanCoreExome-12v1-1	GenCall + zCall	≥ 0%	≥ 95%	> 10-6	286,055(1KG)/286,318(HRC)	SHAPEIT (Michigan imputation server)	Phase 3 1KG and HRC: Michigan imputation server	Kinship matrix	6480145 1KGP3	rvtests	rvtests version 20140416
KAP	HumanCoreExome-24v1-0	GenCall	≥ 0%	≥ 95%	> 10-6	292,346(1KG)/292,665(HRC)	SHAPEIT (Michigan imputation server)	Phase 3 1KG and HRC: Michigan imputation server	Kinship matrix	6480145 1KGP3	rvtests	rvtests version 20140416
FINRISK batch 1	Illumina Human Core Exome	ZCall	NA	NA	NA	15531584	Eagle 2	IMPUTE2	Kinship matrix	5 842 693	rvtests	rvtests version 20170613
FINRISK batch 2	Illumina Human Core Exome	ZCall	NA	NA	NA	15531281	Eagle 2	IMPUTE2	Kinship matrix	5 847 114	rvtests	rvtests version 20170614
FINRISK batch 3	HumanHap 610K	Illuminus	NA	NA	NA	15535995	Eagle 2	IMPUTE2	Kinship matrix	5 855 578	rvtests	rvtests version 20170615
FINRISK batch 4	Illumina Human OmniExpress	Illuminus	NA	NA	NA	15536113	Eagle 2	IMPUTE2	Kinship matrix	5 833 896	rvtests	rvtests version 20170616
FINRISK batch 5	Illumina Human Core Exome	ZCall	NA	NA	NA	15538993	Eagle 2	IMPUTE2	Kinship matrix	5 845 388	rvtests	rvtests version 20170617
FINRISK batch 6	Illumina Human Core Exome	ZCall	NA	NA	NA	15545168	Eagle 2	IMPUTE2	Kinship matrix	5 845 994	rvtests	rvtests version 20170618
FINRISK batch 7	Illumina Human Core Exome	ZCall	NA	NA	NA	15535516	Eagle 2	IMPUTE2	Kinship matrix	5 846 713	rvtests	rvtests version 20170619
GENERISK	Illumina Human Core Exome	GenomeStudio	NA	NA	NA	14981027	SHAPEIT	IMPUTE2	Kinship matrix	5 838 551	rvtests	rvtests version 20170620
FUSION	Illumina Infinium™ II HumanHap300 BeadChip	BeadStudio	≥ 0%	≥ 95%	> 10-6	315622	Eagle (Michigan imputation server)	Phase 3 1KG: Michigan imputation server	Kinship matrix in analysis; phenotypes were adjusted for 4 PCs	290074/8435 (CASE AUT/X); 290021/8426 (CONTROL AUT/X)	rvtests	rvtests version 20170210
FVG-EA	Illumina OmniExpress	Genome Studio	≥ 0%	≥ 99%	> 10-6	190048	Autosomes: Shapeit 2.r837 (in-house imputation) chrX: Eagle v2.3 (Michigan imputation server)	Phase 3 1KG; autosomes: Impute 2.3.2 (in-house imputation) ; chr X: Michigan imputation server	Kinship matrix	17592468	rvtests	rvtests version 20170210
FVG-EA	Illumina OmniExpress	Genome Studio	≥ 0%	≥ 99%	> 10-6	190048	Eagle v2.3 (Michigan imputation server)	HRC (Michigan imputation server)	Kinship matrix	14864594	rvtests	rvtests version 20170210
GCKD	Illumina Omni2.5Exome BeadChip	Genome Studio	≥ 0%	>96%	> 1e-5	2279883	Eagle v2.3 (Michigan imputation server)	1000G Phase3 v5 and HRC.r1.1.2016	Kinship matrix	6,924,240 for autosomal kinship matrix	rvtests	rvtests version 20170210
GENOA	Affymetrix 6.0	Birdsuite	> 0%	≥ 95%	none	642737	Eagle (Michigan imputation server)	Phase 3 1KG and HRC: Michigan imputation server	Kinship matrix	6797914	rvtests	rvtests version 20170613
GEOS-EUR	Illumina HumanOmni1-Quad v1-0 B SNP array	BeadStudio	≥ 0%	≥ 98%	> 10-6	823166	Eagle (Michigan imputation server)	HRC: Michigan imputation server	Kinship matrix	5423701	rvtests	rvtests version 20151007
GEOS-EUR	Illumina HumanOmni1-Quad v1-0 B SNP array	BeadStudio	≥ 0%	≥ 98%	> 10-6	819758	Eagle (Michigan imputation server)	Phase 3 1KG: Michigan imputation server	Kinship matrix	6884348	rvtests	rvtests version 20151007
GEOS-AFR	Illumina HumanOmni1-Quad v1-0 B SNP array	BeadStudio	≥ 0%	≥ 98%	> 10-6	879105	Eagle (Michigan imputation server)	Phase 3 1KG: Michigan imputation server	Kinship matrix	9429712	rvtests	rvtests version 20151007
GerMIFS1	Affymetrix Mapping 500K Array Set	SNPtest	0.01	>0.98%	1e-06	4623676	Eagle (Michigan imputation server)	HRC: Michigan imputation server	kinship matrix + PC1-2	4623676	rvtests	rvtests version: 20170613
GerMIFS2	Affymetrix Genome-Wide Human SNP Array 6.0	SNPtest	0.01	>98%	1e-06	5238383	Eagle (Michigan imputation server)	HRC: Michigan imputation server	kinship matrix + PC1-2	5238383	rvtests	rvtests version: 20170613
GerMIFS4	Affymetrix Genome-Wide Human SNP Array 6.0	SNPtest	0.01	>98%	1e-06	5259540	Eagle (Michigan imputation server)	HRC: Michigan imputation server	kinship matrix + PC1-2	5259542	rvtests	rvtests version: 20170613
GerMIFS5	Affymetrix Genome-Wide Human SNP Array 6.0	SNPtest	0.01	>98%	1e-06	5368537	Eagle (Michigan imputation server)	HRC: Michigan imputation server	kinship matrix + PC1-2	5368537	rvtests	rvtests version: 20170613
GFGv1.0	Illumina HumanCoreExome v1.0	BeadArray	≥ 0%	≥ 98%	> 10-6	468911	Eagle 2.3 (Michigan imputation)	Phase 3 1KG and HRC: Michigan imputation server	Kinship matrix	5384626	rvtests	rvtests version 20151007
GFGv1.1	Illumina HumanCoreExome v1.1	BeadArray	≥ 0%	≥ 98%	> 10-6	445468	Eagle 2.3 (Michigan imputation)	Phase 3 1KG and HRC: Michigan imputation server	Kinship matrix	5383694	rvtests	rvtests version 20151007
SBCS	Affymetrix 6.0	Birdsuite	≥ 0%	≥ 95%	> 10-6	620948	ShapeIT v2 (Michigan imputation server)	Phase 3 1KG: Michigan imputation server	Kinship matrix	> 5% MAF (566,517)	vcf2kinship	rvtest (20151007)
SWHS	Affymetrix 6.0	Birdsuite	≥ 0%	≥ 95%	> 10-6	620948	ShapeIT v2 (Michigan imputation server)	Phase 3 1KG: Michigan imputation server	Kinship matrix	> 5% MAF (564,906)	vcf2kinship	rvtest (20151007)
GLACIER-V2	InfiniumCoreExome-24v1-1	GenomeStudio(GenTrain)	> 0%	≥ 98%	> 10-6	349067	Eagle (Michigan imputation server)	Phase 3 1KG and HRC: Michigan imputation server	Kinship matrix	HRC panel autosomes: 5386287, x chromosome: 155703; 1000G panel autosomes: 6739601, x chromosome: 195325.	rvtests	rvtests version 20170210
GOLDN	Affymetrix Genome-Wide Human SNP Array 6.0	Birdseed calling algorithm	≥ 0%	≥ 95%	> 10-6	529900	Eagle (Michigan imputation server)	Michigan imputation server	Kinship matrix	4908002	rvtests	rvtests version 20170228
GRAPHIC	Illumina HumanOmniExpress-12v1	Illumina protocol	> 0.0001	≥ 95%	> 10-6	636324	Eagle (Michigan imputation server)	Phase 3 1KG: Michigan imputation server	Kinship matrix, 4 PCs	6835500	rvtests	rvtests version 20170228
GRAPHIC	Illumina HumanOmniExpress-12v1	Illumina protocol	> 0.0001	≥ 95%	> 10-6	636324	Eagle (Michigan imputation server)	HRC: Michigan imputation server	Kinship matrix, 4 PCs	5394856	rvtests	rvtests version 20170228
GRCCDS(Wellgen+PMNS)	Affymetrix 6.0	BeagleCall v0.9.3	≥ 0%	≥ 95%	> 10-6	709687	Eagle (Michigan imputation server)	Phase 3 1KG: Michigan imputation server	Kinship matrix	MAF>=0.5	rvtests	rvtests version 20170210
NAFLD	Illumina Human Core Exome	GenCall	≥ 0%	≥ 98%	> 10-6	332076	Eagle (Michigan imputation server) and SHAPEIT for chrX (Michigan imputation server)	Phase 3 1KG and HRC: Michigan imputation server	Kinship matrix and 4 PCs	Kinship matrix: 6,714,682 (chrX 196,686)	rvtests	rvtests version 20170228
GRMIC	Illumina Human Core Exome	GenCall	≥ 0%	≥ 98%	> 10-6	332076	Eagle (Michigan imputation server) and SHAPEIT for chrX (Michigan imputation server)	Phase 3 1KG and HRC: Michigan imputation server	Kinship matrix and 4 PCs	Kinship matrix: 6,714,682 (chrX 196,686)	rvtests	rvtests version 20170228
GS	HumanOmniExpressExome8v1-2_A, HumanOmniExpressExome-8v1_A	Beadstudio-Gencall v3.0	≥1%	0.98	>1E-06	602451	Shapeit v2.r873 + duohmm	PBWT	Kinship matrix	19127	GenABEL	rvtests version 20151007
HABC AA	Illumina Human1M-Duov3_B	Minimac	none	>95%	none	983212	Eagle2 (Michigan imputation server)	Michigan imputation server	Kinship matrix	7662476	rvtests	rvtests version 20151007
HABC EA	Illumina Human1M-Duov3_B	Minimac	none	>95%	none	897244	Eagle2 (Michigan imputation server)	Michigan imputation server	Kinship matrix	5436955	rvtests	rvtests version 20151007
HANDLS	Illimina 1M and Illumina 1M-Duo	GenomeStudio	> 0.01	> 95%	> 1E-07	822042	Eagle (Michigan imputation server)	Phase 3 version 5 1KGP: Michigan imputation server	Kinship matrix	9,329,110 (all common variants, MAF >=0.05)	rvtests	rvtests-20170301
HCS	Affymetrix Kaiser Axiom	Affymetrix	≥ 0%	≥ 97%	>10-3	530246	Eagle (Michigan imputation server)	HRC: Michigan imputation server	Kinship matrix	5373843	rvtests	rvtests version 20170418
Health2006	Illumina HumanOmniExpress-24v1-0_A and HumanOmniExpress-24v1-1_A	GenCall	≥ 0% (monomorphic snps excluded)	≥ 98%	> 10-5	632630	Eagle autosomes, shapit x-chr (Michigan imputation server)	Phase 3 1KG and HRC: Michigan imputation server	Kinship matrix, calculated using rvtests vcf2kinship with min maf 0.05	from the rvtest, vcf2kinship log file:5396509 autosomal/X-PAR, 154758 X-hemizygote variants	rvtests	rvtests version 20170613
Health2008	Illumina HumanOmniExpress-24v1-0_A and HumanOmniExpress-24v1-1_A	GenCall	≥ 0% (monomorphic snps excluded)	≥ 98%	> 10-5	632630	Eagle autosomes, shapit x-chr (Michigan imputation server)	Phase 3 1KG and HRC: Michigan imputation server	Kinship matrix, calculated using rvtests vcf2kinship with min maf 0.05	from the rvtest, vcf2kinship log file: 5389549 autosomal/X-PAR, 154803 X-hemizygote variants	rvtests	rvtests version 20170613
Health2010	Illumina HumanOmniExpress-24v1-0_A and HumanOmniExpress-24v1-1_A	GenCall	≥ 0% (monomorphic snps excluded)	≥ 98%	> 10-5	632630	Eagle autosomes, shapit x-chr (Michigan imputation server)	Phase 3 1KG and HRC: Michigan imputation server	Kinship matrix, calculated using rvtests vcf2kinship with min maf 0.05	from the rvtest, vcf2kinship log file: 5393884 autosomal/X-PAR, 154639 X-hemizygote variants	rvtests	rvtests version 20170613
HELIC-MANOLIS	Illumina OmniExpress & HumanExome	Illuminus & GenCall+zCall	MAC > 1	≥ 98% & ≥99%	> 10-4	631154	Eagle (Michigan imputation server)	Michigan imputation server	Kinship matrix	8657590	rvtests	rvtest_20170613
HELIC-Pomak	Illumina OmniExpress & HumanExome	Illuminus & GenCall+zCall	MAC > 1	≥ 98% & ≥99%	> 10-4	622255	Eagle (Michigan imputation server)	Michigan imputation server	Kinship matrix	6834639	rvtests	rvtest_20170613
GOMAP	Illumina Human Core Exome	GenCall	>0	≥ 98%	> 10-4	526656	Eagle (Michigan imputation server)	Michigan imputation server	Kinship matrix	5378485	rvtests	rvtest_20170613
UKHLS	Illumina Human Core Exome	GenCall	>0	≥ 98%	> 10-4	357230	Eagle (Michigan imputation server)	Michigan imputation server	Kinship matrix	6718974	rvtests	rvtest_20170613
HNR	Illumina: HumanOmniExpress-12v1_H_fwdfwd HumanOmniExpress-12v1-1_B HumanOmni1M-Quadv10-H HumanOmniExpressExome8v1-2_B	NA	≥ 3 %	≥ 98%	> 10-2	578355	NA	Impute2 Phase 3 1KG	Kinship matrix	7611973	rvtests	rvtests version 20151007
Hoorn	Affymetrix Axiom	SNP polisher	≥ 1%	≥ 98%	> 10-5	593619	Eagle (Michigan imputation server)	Phase 3 1KG and HRC: Michigan imputation server	Kinship matrix	15251496	rvtests	rvtests version 20170613
HRS EA	Illumina Omni2.5 Beadchip	GenomeStudio version 2011.1, Genotyping Module version 1.9.4 and GenTrain version 1.0.	≥ 0%	≥ 98%	> 10-4 in either African ancestry group or European ancestry group	2043283	IMPUTE2 (Michigan imputation server	Phase 3 1KG or HRC panel: Michigan imputation server	PCs for ancestry and Kinship matrix for relatedness	66183 for PCs/ 6919247 (1000G) or 5430029 (HRC) for Kinship matrix	rvtests	rvtests version 20170228
HRS AA	Illumina Omni2.5 Beadchip	GenomeStudio version 2011.1, Genotyping Module version 1.9.4 and GenTrain version 1.0.	≥ 0%	≥ 98%	> 10-4 in either African ancestry group or European ancestry group	2043283	IMPUTE2 (Michigan imputation server	Phase 3 1KG: Michigan imputation server	PCs for ancestry and Kinship matrix for relatedness	151767 for PCs/ 9544151 (1000G) for Kinship matrix	rvtests	rvtests version 20170228
HUNT	Illumina Human Core Exome	GenomeStudio	≥ 0%	≥ 99%	> 10-4	586125	Eagle2 v2.3	HRC v 1.1 + 2,202 whole genome sequences from HUNT participants: Minimac3, 1KGP3: minimac4 Version: 1.0.2	Kinship Matrix	368139	rvtests/BOLT-LMM	rvtests version version: 20170425, BOLT-LMM: v2.3.1
HyperGen_EA	Affymetrix 5.0	BRLMM	>1%	>97%	>10-6	356024	Eagle (Michigan imputation server)	Phase 3 1KG and HRC: Michigan imputation server	Kinship matrix	MAF > 5%	rvtests	rvtests version20170210
HyperGen_AA	Affymetrix 6.0	Birdseed	>1%	>97%	>10-6	815368	Eagle (Michigan imputation server)	Phase 3 1KG: Michigan imputation server	Kinship matrix	MAF > 5%	rvtests	rvtests version20170210
INCHIANTI	Illumina Infinium HumanHap550 genotyping chip	Illumina's GenomeStudio software	≥ 0%	≥ 98%	> 10-6	495228	Eagle (Michigan imputation server)	Phase 3 1KG and HRC: Michigan imputation server	Kinship matrix	5440996	rvtests	rvtests version 20151007
Inter99	Illumina HumanOmniExpress-24v1-0_A and HumanOmniExpress-24v1-1_A	GenCall	≥ 0% (monomorphic snps excluded)	≥ 98%	> 10-5	634218	Eagle autosomes, shapit x-chr (Michigan imputation server)	Phase 3 1KG and HRC: Michigan imputation server	Kinship matrix, calculated using rvtests vcf2kinship with min maf 0.05	from the rvtest, vcf2kinship log file:5396516 autosomal/X-PAR, 154187 X-hemizygote variants	rvtests	rvtests version 20170613
JHS	Affymetrix 6.0	Birdseed	≥1%	≥ 90%	> 10-6	832508	Eagle (Michigan imputation server)	Phase 3 1KG: Michigan imputation server	Kinship matrix and 4 PCs	135217 variants used to calculate PCs with EIGENSOFT	rvtests	rvtests version 20170210
JPDSC	Illumina HumanOmni2.5-8	NA	≥ 0.5%	≥ 98%	> 10-6	1292204	Eagle2 (in-house) version v2.3.5	Phase 3 1KG: Minimac3 version 2.0.1	PCs	343979	EIGENSTART version 5.0.1	rvtests version 20170210
JUPITER (South African Blacks)	Illumina Omni 1M Quad	Illumina Genome Studio (v. 1.6.2)	≥ 0%	≥ 95%	> 10-6	915865	SHAPEIT	Phase 3 1KG (minimac3)	PCS	108704	rvtests	rvtests version 20170613
KARE	Affymetrix 5.0	BRLMM	≥ 1%	≥ 95%	> 10-6	352228	Shapeit v2	Minimac v3(1KG P3)	10 PCs	49626	rvtests	rvtests 20150104
Korcula	Illumina HumanHap 370CNV DUO/QUAD Phase 1	Beadstudio-Gencall v3.0	≥1%	0.98	>1E-06	305,354 & 606,438	Shapeit v2.r873 + duohmm	PBWT (Sanger server)	kinship matrix	182809	GenABEL	regscan v0.2
KSCS	Illumina HumanCore BeadChips 12v	Illumina Genome Studio (v. 1.0)	≥ 1%	>=95%	>1E-06	298930	Eagle	1KG phase 3, IMPUTE2	Kinship matrix and 4 PCs	15,519,490 (1KG imputed)	rvtests	rvtests version 20170228
LBR	Affymetrix UK Biobank Axiom Array R3	Affymetrix protocol	> 0.0001	≥ 95%	> 10-6	733708	Eagle (Michigan imputation server)	Phase 3 1KG: Michigan imputation server	Kinship matrix, 4 PCs	6920990	rvtests	rvtests version 20170228
LBR	Affymetrix UK Biobank Axiom Array R3	Affymetrix protocol	> 0.0001	≥ 95%	> 10-6	733708	Eagle (Michigan imputation server)	HRC: Michigan imputation server	Kinship matrix, 4 PCs	5433931	rvtests	rvtests version 20170228
LIFE-Adult	Affymetrix Axiom CEU	Affymetrix Power Tools v1.17.0	≥ 1%	≥ 97%	≥ 10⁻⁶	541431	SHAPEIT v2.r837	IMPUTE2 v2.3.2	Kinship matrix	5.861.686 for autosomes, 181.960 for chr. X	rvtests	rvtests version 20170228
LOLIPOP-EW610	Illumina Human610	BeadStudio	≥ 1%	≥ 95%	≥ 10-6	536175	Eagle (Michigan imputation server)	Phase 3 1KG and HRC: Michigan imputation server	Kinship matrix	6843758	rvtests	rvtests version 20170228
LOLIPOP-EWA	Affymetrix 500K	BRLMN	≥ 1%	≥ 95%	≥ 10-6	375147	Eagle (Michigan imputation server)	Phase 3 1KG and HRC: Michigan imputation server	Kinship matrix	6639887	rvtests	rvtests version 20170228
LOLIPOP-EWP	Perlegen custom	Perlegen custom	≥ 1%	≥ 95%	≥ 10-6	189664	Eagle (Michigan imputation server)	Phase 3 1KG and HRC: Michigan imputation server	Kinship matrix	6452966	rvtests	rvtests version 20170228
LOLIPOP-IA317	Illumina HumanHap300K	BeadStudio	≥ 1%	≥ 95%	≥ 10-6	304518	Eagle (Michigan imputation server)	Phase 3 1KG: Michigan imputation server	Kinship matrix	6868974	rvtests	rvtests version 20170228
LOLIPOP-IA610	Illumina Human610	BeadStudio	≥ 1%	≥ 95%	≥ 10-6	536304	Eagle (Michigan imputation server)	Phase 3 1KG: Michigan imputation server	Kinship matrix	7012168	rvtests	rvtests version 20170228
LOLIPOP-OmniEE	OmniExpressExome BeadChip	zCall	≥ 1%	≥ 99%	≥ 10-6	833196	Eagle (Michigan imputation server)	Phase 3 1KG: Michigan imputation server	Kinship matrix	7054865	rvtests	rvtests version 20170228
LURIC	Affymetrix 6.0 + Illumina 200k Metabochip (datasets were merged before imputation)	Birdsuite / BeadStudio	≥ 1%	≥ 95%	> 10-4	774591	Eagle (Michigan imputation server)	Phase 3 1KG and HRC: Michigan imputation server	Kinship matrix	123163	rvtests	rvtests version 20151007
Maywood	Affymetrix Genome-Wide Human SNP Array 6.0	Birdseed	>1%	>95%	>1E-06	859332	Eagle (Michigan imputation server)	Phase 3 1KG: Michigan imputation server	Kinship matrix	9407570	rvtests	rvtests version 20151008
Nigeria	Affymetrix Genome-Wide Human SNP Array 6.0	Birdseed	>1%	>95%	>1E-06	794766	Eagle (Michigan imputation server)	Phase 3 1KG: Michigan imputation server	Kinship matrix	9519730	rvtests	rvtests version 20151009
MCTFR	Illumina Human660W-Quad BeadChip	GenCall	≥ 0%	≥ 98%	NA	526203	ShapeIT (Michigan imputation server)	Phase 3 1KG and HRC: Michigan imputation server	Kinship matrix	485161	rvtests	rvtests version 20171009
METSIM	Illumina OmniExpress	GenomeStudio	≥ 0%	≥ 95%	> 10-6	681789	Eagle (Michigan imputation server)	Phase3 1KG and HRC1-1: Michigan imputation server	Kinship matrix	HRC1-1: 5429271; 1KGP3: 6880935	rvtests	rvtests version 20170613
MexHTG	Illumina Human 610 Quad v1 BeadChip	NA	≥ 0%	≥ 95%	> 10-6 (except for Hispanic, no HWE cut-off used)	556718	Eagle (Michigan imputation server)	Phase 3 1KG: Michigan imputation server	Kinship matrix	6918129	rvtests	rvtests version 20170228
MC1	Affymetrix 5.0	BRLMM-P and Birdseed	≥ 5	≥ 98%	> 10-6 (controls)	387217	Shapeit2	Phase 3 1KG: Sanger imputation server	Kinship matrix	MAF≥0.05	rvtests	rvtests version 20150104
MC2	Affymetrix Axiom LAT	Affymetrix PowerTools (AxiomGT1/BRLMM-P)	≥ 5	≥ 98%	> 10-6 (controls)	737186	Shapeit2	Phase 3 1KG: Sanger imputation server	Kinship matrix	MAF≥0.05	rvtests	rvtests version 20150104
MGI	SemiCustom Illumina HumanCoreExome v12.1: contains HumanCoreExome-24 content + an additional 70,000 custom loci (24-sample BeadChip)	Illumina GenomeStudio (module 1.9.4, algorithm GenTrain 2.0)	≥ 0%	≥ 99%	>0.0001	NA	NA	NA	NA	NA	NA	NA
MHIB	MEGA	BeadStudio	≥ 0%	≥ 95%	> 10-6	735665	Eagle (Michigan imputation server)	Phase 3 1KG and HRC: Michigan imputation server	Kinship matrix	5571335	rvtests	rvtests version 20170210
MIGen	Affymetrix 6.0	Birdsuite	≥ 0%	≥ 98%	> 10-6	580487	Eagle (Michigan imputation server)	Phase 3 1KG and HRC: Michigan imputation server	PCs	124801	rvtests	rvtests version 20170210
MrOSGBG	Illumina HumanOmni1_Quad_v1-0 B array	BeadStudio	≥1%	≥97%	> 10-4	714543	SHAPEIT2	UK10+Phase3 1KG and HRC r1.1: Sanger Imputation Service	Kinship matrix	HRC: 5393773 for autosomes, 156585 for chr X 1KGP3: 6883883 for autosomes, 209165 for chr X	rvtests	rvtests version 20151007
Nagahama	Illumina 2.5M	BeadStudio	≥ 1%	≥ 99%	> 10-6	1045731	Eagle (Michigan imputation server)	Phase 3 1KG: Michigan imputation server	Kinship matrix	868112	rvtests	rvtests version 20170228
Nagahama	Illumina 610k	BeadStudio	≥ 1%	≥ 99%	> 10-6	427694	Eagle (Michigan imputation server)	Phase 3 1KG: Michigan imputation server	Kinship matrix	385196	rvtests	rvtests version 20170228
Nagahama	Illumina CoreExome	BeadStudio	≥ 1%	≥ 99%	> 10-6	243586	Eagle (Michigan imputation server)	Phase 3 1KG: Michigan imputation server	Kinship matrix	221874	rvtests	rvtests version 20170228
NBS	Illumina Omniexpress -12 & -24	GenomeStudio	>1%	≥ 98%	> 10-6	617016	Eagle; SHAPEIT for X (Michigan imputation server)	Phase 3 1KG and HRC: Michigan imputation server	Kinship matrix	6,845,199 for 1000g autosomes, 200,577 for 1000g X, 5,404,430 for HRC autosomes, 155,198 for HRC X.	rvtests	rvtests version 20170210
NEO	Illumina HumanCoreExome-24v1_A Beadchip	GenCall	≥ 0%	>98%	> 10-5	361046	Eagle (Michigan imputation server)	HRC: Michigan imputation server	Kinship matrix	NA	rvtests	rvtests version 20151007
NESCOG_EUR	PsychChip	GenCall, Birdseed and zCall	≥ 1%	≥ 95%	> 10-6	303362	Eagle v2.3 (chrX with SHAPEIT)	Phase 3 1KG and HRC: Michigan imputation server	Kinship matrix and PCs as covariates	NA	rvtests	rvtests version 20170210
NESDA	Crosschip-GONL-imputed: Affymetrix-Perlegen, Affymetrix 6.0	APT-genotyping software, Birdseed	≥ 1%	≥ 95%	> 10-5	487,374-586,023; Imputed 1,314,639	Eagle (Michigan imputation server)	Phase 3 1KG: Michigan imputation server	Kinship matrix and PCs (and platform)	1168605	rvtests	rvtests version 20151007
NFBC1966	Illumina HumanCNV370DUO Analysis BeadChip	BeadStudio	≥ 1%	≥ 95%	> 0.0001	364535	Eagle (Michigan imputation server)	Phase 3 1KG and HRC: Michigan imputation server	Kinship matrix	5430192 autosomal SNPs; 4480 X-chromosome SNPs	rvtests	rvtests version 20160504
NHAPC	Illumina 660w	GenomeStudio	≥ 0%	≥ 98%	> 10-6	41922632	IMPUTE v.2.2.2	IMPUTE v.2.2.2	Kinship matrix	18695380	rvtests	rvtests version 20170228
NHS/HPFS	Affymetrix 6.0	Birdsuite	≥ 0%	≥ 95%	> 10-6	662273	ShapeIT (Michigan imputation server)	Phase 3 1KG and HRC: Michigan imputation server	Kinship matrix	594088	rvtests	rvtests version 20170210
NHS/NHS2/HPFS	Illumina HumanCoreEx multiple versions	GenCall, ZCall, Birdseed	≥ 0%	≥ 95%	> 10-6	310051	ShapeIT (Michigan imputation server)	Phase 3 1KG and HRC: Michigan imputation server	Kinship matrix	237173	rvtests	rvtests version 20170210
NHS/NHS2/HPFS/PHS	Illumina HumanHap multiple versions	BeadStudio	≥ 0%	≥ 95%	> 10-6	454685	ShapeIT (Michigan imputation server)	Phase 3 1KG and HRC: Michigan imputation server	Kinship matrix	427330	rvtests	rvtests version 20170210
NHS/HPFS/PHS	Illumina OmniExpress multiple versions	BeadStudio	≥ 0%	≥ 95%	> 10-6	523224	ShapeIT (Michigan imputation server)	Phase 3 1KG and HRC: Michigan imputation server	Kinship matrix	487695	rvtests	rvtests version 20170210
NHS/NHS2/HPFS/PHS	Illumina OncoArray	BeadStudio	≥ 0%	≥ 95%	> 10-6	425334	ShapeIT (Michigan imputation server)	Phase 3 1KG and HRC: Michigan imputation server	Kinship matrix	304988	rvtests	rvtests version 20170210
NICOLA-1KGP3	Infinium CoreExome-24 v1.1	GenomeStudio	≥ 0.01%	0.98	> 10-6	278437	Eagle (Michigan imputation server)	Phase 3 1KG and HRC: Michigan imputation server	Kinship matrix	6710114	rvtests	rvtests version 20170210
NICOLA-1HRC	Infinium CoreExome-24 v1.1	GenomeStudio	≥ 0.01%	1.98	> 10-6	278437	Eagle (Michigan imputation server)	Phase 3 1KG and HRC: Michigan imputation server	Kinship matrix	5371990	rvtests	rvtests version 20170210
NSHD	DrugDev consortium array	NA	≥ 0%	≥ 95%	> 10-6 (except for Hispanic, no HWE cut-off used)	359866	Eagle (Michigan imputation server)	Phase 3 1KG and HRC: Michigan imputation server	Kinship matrix	5385430	rvtests	rvtests version 20170228
NTR	Crosschip-GONL-imputed: Perlegen-Affymetrix, Affymetrix 6.0, Axiom, Illumina 660, 1M, GSA + NTR-GONL.	APT-genotyper Birdseed, Beadstudio	≥ 1%	≥ 95%	> 10-5	487,374-764,322; Imputed 1,314,639	Eagle (Michigan imputation server)	Phase 3 1KG: Michigan imputation server	Kinship matrix and PCs (and platform)	1165570	rvtests	rvtests version 20151007
Oxford Biobank	Affymetrix Axiom UK Biobank array	Birdsuite	≥ 0%	≥ 95%	> 10-6	626688	Shapeit (Michigan imputation server)	Phase 3 1KG and HRC: Michigan imputation server	Kinship matrix	5422818	rvtests	rvtests version 20170228
SORBS	500K Affymetrix GeneChip (250K Sty and 250K Nsp arrays, Affymetrix, Inc) and Affymetrix Genome-Wide Human SNP Array 6.0	GenCall	≥ 1%	≥ 97%	> 10-6	335563	Shapeit (Michigan imputation server)	Phase 3 1KG and HRC: Michigan imputation server	Kinship matrix	5321616	rvtests	rvtests version 20170228
GoDARTS	Affymetrix 6.0/Illumina omni-express	GenCall	≥ 1%	≥ 97%	> 10-6	671341	Shapeit (Michigan imputation server)	Phase 3 1KG and HRC: Michigan imputation server	Kinship matrix	5390944	rvtests	rvtests version 20170228
INDICO	Illumina Human610-Quad BeadChips	GenCall	≥ 1%	≥ 97%	> 10-6	529962	Shapeit (Michigan imputation server)	Phase 3 1KG: Michigan imputation server	Kinship matrix	7012830	rvtests	rvtests version 20170228
OGP	Affymetrix 500K Gene Chip	BRLMM	< 1%	≥ 95%	> 10-6	347517	Eagle (Michigan imputation server)	Phase 3 1KG and HRC: Michigan imputation server	Kinship matrix	207346	rvtests	rvtests version 20170228
ORCADES	Illumina Hap300, Illumina Omni1, Illumina OmniExpress	Bead Studio, Genome Studio	≥ 0.01%	≥ 98%	> 10-6	287,208 (Hap300) 615,658 (Omni)	PBWT Sanger	PBWT Sanger	Both	157558	rvtests	rvtests version 20170106
VIKING	Illumina HumanOmniExpressExome8v1-2_A	Genome Studio	≥ 0.01%	≥ 98%	> 10-6	928791	PBWT Sanger	PBWT Sanger	Both	632323	rvtests	rvtests version 20170106
PMBB_EA_1KGP3	Illumina Quad Omni	Regeneron	≥ 0%	≥ 95%	> 10-6	557410	Eagle (Michigan imputation server)	Phase 3 1KG: Michigan imputation server	Kinship matrix	557410	rvtests	rvtests version 20151007
PMBB_EA_HRC	Illumina Quad Omni	Regeneron	≥ 0%	≥ 95%	> 10-6	557410	Eagle (Michigan imputation server)	HRC: Michigan imputation server	Kinship matrix	557410	rvtests	rvtests version 20151007
PMBB_AA_1KGP3	Illumina Quad Omni	Regeneron	≥ 0%	≥ 95%	> 10-6	637499	Eagle (Michigan imputation server)	Phase 3 1KG: Michigan imputation server	Kinship matrix	637499	rvtests	rvtests version 20151007
POPGEN	Affymetrix Axiom	Genome Studio Export	≥ 0%	≥ 95%	> 10-5	562993	Eagle (Michigan imputation server), SHAPEIT for CHR23	Phase 3 1KG and HRC: Michigan imputation server * For Chr23 Minimac was used for imputation (new unpublished pipeline by Michigan imputation server)	PCs	NA	PLINK 1.9, FLASHPCA 2.0	rvtests version 2015xxxx?
PREVEND	Illumina Cyto SNP12 v2 array	GenomeStudio	≥ 1%	> 95%	> 10-5	232571	Eagle (Michigan imputation server)	Phase 3 1KG and HRC: Michigan imputation server	Kinship matrix + PCs	5369646	rvtests	rvtests version 20151007
PROCARDIS	Illumina 600K & Illumina 1M	BeadStudio	>=1%	>=95%	> 10-6	450000	Eagle (Michigan imputation server)	Phase 3 1KG and HRC: Michigan imputation server	Kinship matrix	5399654	rvtests	rvtests version 20170228
PROMIS1	Illumina Quad Human660	Illuminus	≥ 0%	≥ 98%	> 10-6	522203	Eagle (Michigan imputation server)	Phase 3 1KG: Michigan imputation server	PCs	146549	rvtests	rvtests version 20151007
PROMIS2	Illumina Human OmniExpress 770 K	Illuminus	≥ 0%	≥ 98%	> 10-6	669411	Eagle (Michigan imputation server)	Phase 3 1KG: Michigan imputation server	PCs	158286	rvtests	rvtests version 20151007
PROSPER	Illumina 660K	BeadStudio	NA	>97.5%	NA	557192	Eagle (Michigan imputation server)	Phase 3 1KG: Michigan imputation server	PCs	557192	rvtests	rvtests version 20151007
QFS	Illumina 610-Quad chip	Illumina BeadStudio	≥ 1%	≥ 95%	> 10-4	523587	Eagle (Michigan imputation server)	Phase 3 1KG and HRC: Michigan imputation server	Kinship matrix	5403926	rvtests	rvtests version 20170210
QIMR	Illumina 317,370,610,660,Core+Exome,PsychArray,Omni2.5,OmniExpress (imputed seperately for the Hap and Omni chips then recombined for analyses)	Birdsuite & zCall	≥ 1%	≥ 95%	> 10-6	277,690 for the Hap chips & 240,297 for the Omni chips	Shapeit2 (Michigan imputation server)	Phase 3 1KG and HRC1.1: Michigan imputation server	Kinship matrix	436436	rvtests - vcf2kinship	rvtests version 20170210
RHS	Illumina 610K, Omni-2.5M	BeadStudio	≥ 1%	≥ 95%	> 10-6	529,550 or 1,378,641	shapeit2	Phase 3 1KG: Minimac3	Kinship matrix	7027989	rvtests	rvtests version 20170228
RISC	Affymetrix 6.0	BeadStudio	≥ 0%	≥ 95%	> 10-6	677961	Eagle (Michigan imputation server)	Phase 3 1KG and HRC: Michigan imputation server	Kinship matrix	6840491	rvtests	rvtests version 20151007
ROSMAP1	Affy 6.0 and Illimina Omni Express	Birdsuite (Affy)	≥ 0.01	≥ 95%	> 10-6	39108638	Eagle (Michigan imputation server)	HRC version r1; Michgan Imuptation Server	Kinship matrix	5363319	rvtests	rvtests version20170613
ROSMAP2	Affy 6.0 and Illimina Omni Express	Birdsuite (Affy)	≥ 0.01	≥ 95%	> 10-6	39221451	Eagle (Michigan imputation server)	HRC version r1; Michgan Imuptation Server	Kinship matrix	5308580	rvtests	rvtests version20170613
Sardinia	Illumina Metabochip + Immunochip + OmniExpress + ExomeChip	BeadStudio	≥ 0%	≥ 95%	> 10-6	890542	Eagle (Michigan imputation server)	Phase 3 1KG: Michigan imputation server	Kinship matrix	17657040	rvtests	rvtests version 20151007
SCES-610	Illumina Human610-Quad	Genomestudio GenTrain and GenCall	NA	≥ 95%	>1E-06	532116	SHAPEIT (Michigan imputation server)	1000 Genomes Phase 3 version 5 Mixed(Michigan imputation server)	Kinship matrix	6248475	rvtests	rvtests version 20170228
SCES-omni	Illumina Omniexpress	Genomestudio GenTrain and GenCall	NA	≥ 95%	>5E-06	629062	SHAPEIT (Michigan imputation server)	1000 Genomes Phase 3 version 5 Mixed(Michigan imputation server)	Kinship matrix	6274000	rvtests	rvtests version 20170228
SCHS_T2D-CTRL	Affymetrix axiom asian	BRLMM-P	NA	≥ 95%	>1E-06	483033	SHAPEIT (Michigan imputation server)	1000 Genomes Phase 3 version 5 Mixed(Michigan imputation server)	Kinship matrix	6087852	rvtests	rvtests version 20170228
SCHS_T2D-CASES	Affymetrix axiom asian	BRLMM-P	NA	≥ 95%	>1E-06	483033	SHAPEIT (Michigan imputation server)	1000 Genomes Phase 3 version 5 Mixed(Michigan imputation server)	Kinship matrix	6090389	rvtests	rvtests version 20170228
SCHS CAD	Illumina OmniZhonghua	BeadStudio	≥ 0%	≥ 95%	> 10-6 (except for Hispanic, no HWE cut-off used)	846665	Eagle (Michigan imputation server)	Phase 3 1KG: Michigan imputation server	Kinship matrix	723682	rvtests	rvtests version 20151007
SDC	Illumina HumanOmniExpress-24v1-0_A and HumanOmniExpress-24v1-1_A	GenCall	≥ 0% (monomorphic snps excluded)	≥ 98%	> 10-5	632630	Eagle autosomes, shapit x-chr (Michigan imputation server)	Phase 3 1KG and HRC: Michigan imputation server	Kinship matrix, calculated using rvtests vcf2kinship with min maf 0.05	from the rvtest, vcf2kinship log file:5400696 autosomal/X-PAR, 154708 X-hemizygote variants	rvtests	rvtests version 20170613
SHIP	Affymetrix 6.0	Birdseed2	> 0%	> 95% (except for chrX, no cut-off used)	> 10-4 (except for chrX, no cut-off used)	823635	Eagle (Michigan imputation server)	HRC: Michigan imputation server	10 PCs + Kinship matrix	25389	rvtests	rvtests version 20170418
SiMES	Illumina 610-Quad	Genomestudio GenTrain and GenCall	NA	≥ 95%	>1E-06	549947	SHAPEIT (Michigan imputation server)	1000 Genomes Phase 3 version 5 Mixed(Michigan imputation server)	Kinship matrix	6428387	rvtests	rvtests version 20170228
SINDI	Illumina 610-Quad	Genomestudio GenTrain and GenCall	NA	≥ 95%	>1E-06	552278	SHAPEIT (Michigan imputation server)	1000 Genomes Phase 3 version 5 Mixed(Michigan imputation server)	Kinship matrix	6996074	rvtests	rvtests version 20170228
SOL-HA	Illumina Omni 2.5M array (HumanOmni2.5-8v1-1) and 148,353 are custom SNPs of several types, including ancestry-informative markers, GWAS hits, and drug absorption, distribution, metabolism, and excretion (ADME) markers.	GenomeStudio v2011.1, Genotyping Module v1.9.4, and GenTrain version 2	≥ 0.005%	≥ 99%	p<10−5 in a meta-analysis of nine groups within which individuals had both parents from the same country of origin	2330394	SHAPEIT2 pre-phasing software	IMPUTE2	both	150000	rvtests	rvtests version 20170210
SP2-550	Illumina 550 duo	Genomestudio GenTrain and GenCall	NA	≥ 95%	>1E-06	495823	SHAPEIT (Michigan imputation server)	1000 Genomes Phase 3 version 5 Mixed(Michigan imputation server)	Kinship matrix	6219001	rvtests	rvtests version 20170228
SP2-610	Illumina Human610-Quad Beadchips	Genomestudio GenTrain and GenCall	NA	≥ 95%	>1E-06	535198	SHAPEIT (Michigan imputation server)	1000 Genomes Phase 3 version 5 Mixed(Michigan imputation server)	Kinship matrix	6251736	rvtests	rvtests version 20170228
SP2-1M	Illumina 1M duov3	Genomestudio GenTrain and GenCall	NA	≥ 95%	>1E-06	929398	SHAPEIT (Michigan imputation server)	1000 Genomes Phase 3 version 5 Mixed(Michigan imputation server)	Kinship matrix	6304862	rvtests	rvtests version 20170228
SR-SAS	Illumina OmniExpress	Genome Studio	≥ 0%	≥ 99%	> 10-6	618966	Eagle v2.3 (Michigan imputation server)	Phase 3 1KG (Michigan imputation server)	Kinship matrix	17429015	rvtests	rvtests version 20170210
STRIP_PARENTS_EA	Illumina InfiniumCoreExome-24 v1.1	GenomeStudio	≥ 0%	≥ 95%	> 10-6	369483	Eagle (Michigan imputation server)	Phase 3 1KG: Michigan imputation server HRC r1.1: Michigan imputation server	Kinship matrix	5560566	rvtests	rvtests version 20170210
Raine Study	Illumina Human 660W Quad Array	BeadStudio	>=1%	>=95%; if MAF <5% call rate >=99%	> 10-6	519752	Phase 3 1KG: EAGLE (Michigan Imputation Server); HRC: ShapeIT (Michigan Imputation server)	Phase 3 1KG: Michigan Imputation server (Minimac3); HRC: Michigan Imputation server (Minimac3)	Kinship matrix	HRC: 5415277 for autosomal kinship matrix; 155647 for chr X kinship matrix; HRC: 6849065 for autosomal kinship matrix; 199040 for chr X kinship matrix	rvtests	rvtests version 20170210
KORAS4F4	Affymetrix Axiom	Affymetrix Software	≥ 0%	≥ 98%	> 10-6	508532	Eagle (Michigan imputation server)	Phase 3 1KG: Michigan imputation server	Kinship matrix	5358150	rvtests	rvtests version 20170418
KORAS3F3	Illumina Omni 2.5	Genome Studio	≥ 0%	≥ 98%	> 10-6	587981	Eagle (Michigan imputation server)	Phase 3 1KG: Michigan imputation server	Kinship matrix	5386603	rvtests	rvtests version 20170418
SIGMA1	ILLUMINA OMNI 2.5-ExomeArray-WES	Birdsuite	≥ 0.1%	≥ 95%	none	1839862	SHAPEIT	IMPUTE2 (1000G phase3)	2 PCs	NA	rvtests	rvtests version 20151007
SIGMA2	ILLUMINA OMNI 2.5-ExomeArray	Birdsuite	≥ 0.1%	≥ 95%	none	1839862	SHAPEIT	IMPUTE2 (1000G phase3)	2 PCs	NA	rvtests	rvtests version 20151007
THISEAS	HumanOmniExpress-12v1-Multi_B	Illuminus	≥ 0%	≥ 98%	> 10-6	733059	Eagle/SHAPEIT for chrX (Michigan imputation server)	Phase 3 1KG and HRC: Michigan imputation server	Kinship matrix and 4 PCs	Kinship matrix: 6,889,448 (chrX 205,697)	rvtests	rvtests version 20170228
TRAILS-CC	Illumina Cyto SNP12 v2	Illumina GenomeStudio	<1%	<95%	<0.001	255254	Eagle (Michigan imputation server)	Phase 3 1KG and HRC: Michigan imputation server	Kinship matrix	5375426	rvtests	rvtests version 20170228
TRAILS-POP	Illumina Cyto SNP12 v2	Illumina GenomeStudio	<1%	<95%	<0.001	255254	Eagle (Michigan imputation server)	Phase 3 1KG and HRC: Michigan imputation server	Kinship matrix	5375426	rvtests	rvtests version 20170228
TromsoMig	Illumina HumanCoreExome-12 v1.0	GeneCall + Zcall	> 0%	≥ 98%	> 10-6	347229	Eagle (Michigan imputation server)	Phase 3 1KG and HRC: Michigan imputation server	Kinship matrix	6957282	rvtests	rvtests version 201701418
TWINGENE	lllumina HumanOmniExpress	GenCall	≥ 1%	≥ 97%	> 10-7	635411	1-22: Eagle v2.3; X: SHAPEIT v2.r790 (Michigan imputation server)	1000G phase3 v5 and HRC 1.1 (Michigan imputation server)	Kinship matrix	587384	rvtests	rvtests version 20170211
TWT2D	Illumina 550K	BeadStudio	≥ 1%	≥ 95%	> 10-4	474233	ShapIT (Michigan imputation server)	Phase 3 1KG: Michigan imputation server	Kinship matrix	6406231	rvtests	rvtests version 20170418
CKB12	Affymetrix Axiom CKB_1, CKB_2	Affymetrix apt-genotype-axiom	≥ 0%	≥ 98%	> 10-6	511885	shapeit3_v11	in house, Phase 3 1KGP and impute4	Kinship matrix	6615182		rvtest version 20151007
CKB16			manual cluster check of variants with plate effect P<10-4;manual cluster check of variants with batch effect P<3x10-4;additional exclusions as per analysis plan							6622108
CKB26										6592886
CKB36										6597005
CKB46										6580128
CKB52										6625508
CKB58										6669922
CKB68										6632760
CKB78										6600176
CKB88										6600168
COPSAC2000	Illumina Infinium Human Omni ExpressExome	GenomeStudio	≥ 1%	≥ 98%	> 10-6	657699	Eagle (Michigan imputation server)	HRC1.1: Michigan imputation server	Kinship matrix	538890	rvtests	rvtests version 20171009
CoLaus	Affymetrix 500K	minimac3	≥ 1%	≥ 90%	> 10-6	HRC: 22,506,603 1KG: 22,608,234	SHAPEIT2	Phase 3 1KG and HRC: Michigan imputation server	Both – kinship and principal components	rvtests on 1KG: “Total [ 5042739 ] variants are used to calculate autosomal kinship matrix.” rvtests on HRC: “Total [ 4424176 ] variants are used to calculate autosomal kinship matrix.”	rvtests	rvtests version 20170418
ERF	Illumina 318K, Illumina 370K and Affymetrix 250K	Illumina Bead Studio, BRLMM	≥1%	≥98%	>10-6	450877	Eagle (Michigan imputation server)	Phase 3 1KG: Michigan imputation server	Kinship matrix	678524	rvtests	rvtests version 20150812
FHS	Affymetrix 500K mapping array plus Affymetrix 50K supplemental array	Birdseed	>=1%	>=96.9%	> 10-6	398961	shapeit (Version : v2.r837) and the duo-hmm flag	HRC: Michigan Imputation Server	Kinship matrix & PCs	398961	rvtests	rvtests version 20170210
	Affymetrix 500K mapping array plus Affymetrix 50K supplemental array	Birdseed	>=1%	>=96.9%	> 10-6	375254	shapeit (Version : v2.r837) and the duo-hmm flag	1000G phase 3 v5: Michigan Imputation Server	Kinship matrix & PCs	375254	rvtests	rvtests version 20170210
LLFS	Illumina Omni 2.5	BeadStudio	≥ 0%	≥ 95%	> 10-6	1420922	shapeit for 1KGP3 and Eagle (Michigan imputation server) for HRC	Phase 3 1KG: IN HOUSE, HRC: Michigan imputation server	Kinship matrix	6919658	rvtests	rvtests version 20170228
RS1	Illumina 550K	BeadStudio	≥ 1%	≥ 98%	> 10-6	502668	Eagle (Michigan imputation server)	Phase 3 1KG: Michigan imputation server	Kinship matrix + PCs as stated in the Analysis plan	5394825	rvtests	rvtests version 20170307
RS2	Illumina 550K	BeadStudio	≥ 1%	≥ 98%	> 10-6	490409	Eagle (Michigan imputation server)	Phase 3 1KG: Michigan imputation server	Kinship matrix + PCs as stated in the Analysis plan	5395899	rvtests	rvtests version 20170307
RS3	Illumina 550K	BeadStudio	≥ 1%	≥ 98%	> 10-6	517658	Eagle (Michigan imputation server)	Phase 3 1KG: Michigan imputation server	Kinship matrix + PCs as stated in the Analysis plan	5395157	rvtests	rvtests version 20170307
BCAC	OncoArray (reference PMID: 27697780 for the OncoArray chip; reference PMID: 29059683 for the BCAC project using this chip)	GenTrain2	≥ 1%	≥ 95%	>10-7 (controls) and 10-12 (cases)	469364	SHAPEIT	Phase 3 1KG: Impute v2	15 PCs and kinship matrix	33,661 SNPs for PCs; 5,409,392 SNPs for kinship matrix	rvtests	rvtests version 20170210
TUK	a combination of Illumina arrays (HumanHap300, HumanHap610Q, 1M-Duo and 1.2MDuo 1M)	Illuminus	>1%	>97% (SNPs with MAF ≥ 5%) or >99% (for 1% ≤ MAF < 5%)	> 10-6	NA	Eagle v2.3	Michigan imputation server	Kinship matrix	283717	rvtests	rvtests version 20151007
Vis	Illumina HumanHap300v1	Beadstudio-Gencall v3.0	≥1%	0.98	>1E-06	272930	Shapeit v2.r873 + duohmm	PBWT (Sanger server)	kinship matrix	281229	NA	NA
Vejle Biobank	Illumina HumanOmniExpress-24v1-0_A and HumanOmniExpress-24v1-1_A	GenCall	≥ 0% (monomorphic snps excluded)	≥ 98%	> 10-5	508705	Eagle autosomes, shapit x-chr (Michigan imputation server)	Phase 3 1KG and HRC: Michigan imputation server	Kinship matrix, calculated using rvtests vcf2kinship with min maf 0.05	from the rvtest: Cases (vcf2kinship log file: 5396072 autosomal/X-PAR, 154598 X-hemizygote variants) Controls (vcf2kinship log file: 5395995 autosomal/X-PAR, 154736 X-hemizygote variants)	rvtests	rvtests version 20170613
WGHS	HumanHap300 Duo and iSelect chips (Illumina, San Diego, CA) with the Infinium II protocol	BeadStudio v. 3.3 (Illumina, San Diego, CA)	≥ 0%	≥ 95%	> 10-6	339596	Eagle (Michigan imputation server)	HRC: Michigan imputation server	PCs	Eigenstrat derived PCs using 64205 SNPs derived by LD clustering in PLINK with the command "--indep-pairwise 200 50 0.2"	plink (multidimensional scaling)	rvtests version 20151007
WHI_GARNET	Illumina HumanOmni1-Quad v1-0 B	NA	None	≥0.98	≥1E-04	886183	Eagle (Michigan imputation server)	HRC: Michigan impuation server	Kinship matrix	NA	rvtests	rvtests version 20170210
WHI_GECCO	Cytochip 370K	BeadStudio	≥0.05	≥0.98	≥1E-04	251068	Eagle (Michigan imputation server)	HRC: Michigan impuation server	Kinship matrix	NA	rvtests	rvtests version 20170210
WHI_HIPFX	Illumina 550K/610K	BeadStudio	≥0.01	≥0.98	≥1E-04	498871	Eagle (Michigan imputation server)	HRC: Michigan impuation server	Kinship matrix	NA	rvtests	rvtests version 20170210
WHI_LLS	HumanOmniExpressExome-8v1_B	NA	≥0.01	≥0.98	≥1E-04	719746	Eagle (Michigan imputation server)	HRC: Michigan impuation server	Kinship matrix	NA	rvtests	rvtests version 20170210
WHI_MOPMAP	Affymetrix Gene Titan, Axiom Genome-Wide Human CEU I Array Plate	NA	≥0.005	≥0.98	≥1E-06	554032	Eagle (Michigan imputation server)	HRC: Michigan impuation server	Kinship matrix	NA	rvtests	rvtests version 20170210
WHI_WHIMS	HumanOmniExpressExome-8v1_B	NA	≥0.01	≥0.98	≥1E-04	601021	Eagle (Michigan imputation server)	HRC: Michigan impuation server	Kinship matrix	NA	rvtests	rvtests version 20170210
WHI_	Infinium OncoArray-500K BeadChip	NA	None	≥0.98	≥1E-04	441227	Eagle (Michigan imputation server)	HRC: Michigan impuation server	Kinship matrix	NA	rvtests	rvtests version 20170210
WHI-HA	Affymetrix 6.0	BeadStudio	≥ 1%	≥ 98%	> 10-6	829370	Eagle (Michigan imputation server)	Phase 3 1KG: Michigan imputation server	both	178101	rvtests	rvtests version 20170210
WHI-AA	Affymetrix 6.0	BeadStudio	≥ 1%	≥ 98%	> 10-6	834826	Eagle (Michigan imputation server)	Phase 3 1KG: Michigan imputation server	both	178101	rvtests	rvtests version 20170210
WMUB-T	Illumina Human Core Exome	BeadStudio	≥ 0%	≥ 95%	> 10-6	279606	SHAPEIT (Sanger imputation server)	Phase 3 1KG: Sanger imputation server	Kinship matrix	6340623	rvtests	rvtests version 20170307
YFS	Illumina 670k Custom	Illuminus	≥ 0%	≥ 95%	> 10-6	553428	Eagle (Michigan imputation server)	Phase 3 1KG: Michigan imputation server HRC r1.1: Michigan imputation server	Kinship matrix	5577941	rvtests	rvtests version 20170210
deCode	Illumina HumanHap and Omni chips	BeadStudio	≥ 1%	≥ 97%	> 0.001	620057	deCode's long-range phasing and imputation pipeline		Adjusted for county of origin	NA	NA	deCode association software
eMERGE-EA	Affymetrix: 6.0, AffyAxiom, Immunina: OmniExpress, Omni1-5	Varied by Study	monomorphic snps removed	0.99	NA	34420412	Eagle (Michigan imputation server)	HRC	PCs	19376	rvtests	rvtests version 20170613
eMERGE-AA	Affymetrix: 6.0, AffyAxiom, Immunina: OmniExpress, Omni1-5	Varied by Study	monomorphic snps removed	0.99	NA	29876048	Eagle (Michigan imputation server)	HRC	PCs	19376	rvtests	rvtests version 20170613
Living-biobank-CHS	Illumina Omniexpress	Genomestudio GenTrain and GenCall	NA	≥ 95%	>1E-06	700826	SHAPEIT (Michigan imputation server)	1000 Genomes Phase 3 version 5 Mixed(Michigan imputation server)	Kinship matrix	6282535	rvtests	rvtests version 20170228
Living-biobank-MAS	Illumina Omniexpress	Genomestudio GenTrain and GenCall	NA	≥ 95%	>1E-06	700826	SHAPEIT (Michigan imputation server)	1000 Genomes Phase 3 version 5 Mixed(Michigan imputation server)	Kinship matrix	6506351	rvtests	rvtests version 20170228
pcosN	NA	NA	NA	< 95%	> 10-6	NA	Minimac3 (in house)	Minimac3 (in house)	cryptic 1st degree relative	NA	NA	rvtest (linear mixed model)
UKB EUR	Affymetrix UK BiLEVE Axiom array (N=49,950) + Affymetrix UK Biobank Axiom® array (N=438,427)	Affymetrix custom genotype calling pipeline, optimized for biobank-scale genotyping experiments (UKB_WCSGAX)	0.0001	≥ 95%	none	670739	SHAPEIT3	IMPUTE4 (HRC + UK10K + 1KGP3)	Kinship matrix + PC pre-adjust	GRM: 548,860 PCs: 137,102	GRM: BOLT-LMM PCs: flashpca	BOLT-LMM (v2.3 or v2.3.4)
UKB nonEUR	Affymetrix UK BiLEVE Axiom array (N=49,950) + Affymetrix UK Biobank Axiom® array (N=438,427)	Affymetrix custom genotype calling pipeline, optimized for biobank-scale genotyping experiments (UKB_WCSGAX)	≥ 0%	≥ 95%	> 0.001	620627	SHAPEIT2	Phase 3 1KG: IMPUTE2	Kinship matrix + PC pre-adjust	GRM AFR: 1,345,287 GRM SAS: 1,225,377 GRM EAS: 1,122,691 PC AFR-SAS-EAS: 103,830	GRM: GCTA PCs: GCTA v1.91.4	GCTA-LOCO v.1.92.2
DIL-T1DGC_EUR	Illumina HumanHap 550	Illuminua GenomeStudio	≥ 1%	≥ 98%	> 10-6	518957	Shapeit (Michigan imputation server)	Phase 3 1KG: Michigan imputation server	Kinship matrix	5396045	rvtests	rvtests version 20170228
WTCCC-58BC_EUR	Illumina Human 1.2 Million DuoCustom v1_A	Illuminua GenomeStudio	≥ 1%	≥ 98%	> 10-6	1343002	Shapeit (Michigan imputation server)	Phase 3 1KG: Michigan imputation server	Kinship matrix	5411630	rvtests	rvtests version 20170228
THRV	Custom design on Illumina Human Core Chip background	GenomeStudio	≥ 0%	≥ 80%	> 10-6	248892	Eagle (Michigan imputation server)	Phase 3 1KG: Michigan imputation server	Kinship matrix	5731275	rvtests	rvtests version 20170418
KODGP	HumanOmniExpress-12V1-Multi_H, HumanOmniExpress-12v1-1_B, HumanOmniExpress-24V1	Genome Studio	≥ 0%	>=98%	>10E-06	NA	Eagle v2.3 is used for autosomes and Shapeit is used for ChrX	1000G Phase 3 V5 is used	Mixed is used	NA	rvtests	rvtests version 20170418
JoCo_CAU	Illumina Infinium 1M-Duo build 36	Illumina BeadStudio Software	≥ 0.005%	≥ 98%	> 10-4	934,056 autosomal	Eagle (Michigan imputation server)	Phase 3 1KG and HRC: Michigan imputation server	Kinship matrix	NA	rvtests	rvtests version 20151007
JoCo_AA	Illumina Infinium 1M-Duo build 36	Illumina BeadStudio Software	≥ 0.005%	≥ 98%	> 10-4	1017844 autosomal	Eagle (Michigan imputation server)	Phase 3 1KG: Michigan imputation server	Kinship matrix	NA	rvtests	rvtests version 20151007
MESA	Affymetrix 6.0	Birdsuite	≥ 0%	≥ 95%	> 10-6	881666	Eagle (Michigan imputation server)	Phase 3 1KG and HRC: Michigan imputation server	PCs	240213	rvtests	rvtests version 20170418
ASCOT-SC	Illumina Human Omni Exome Express v8.1	Beadstudio	NA	> 98%	> 10-6	923591	Eagle (Michigan imputation server)	Phase 3 1KG: Michigan imputation server	Kinship matrix	6863200	NA	NA
ASCOT-UK	Illumina HumanCNV 370	Beadstudio	> 0%	> 97%	> 10-7	283291	Eagle (Michigan imputation server)	Phase 3 1KG: Michigan imputation server	Kinship matrix	6718772	rvtests	rvtests version 20170210
TUDR	Illumina HumanOmniExpress-12v1_A	GenomeStudio	≥ 0.01%	≥ 90%	> 10-6	572873	Eagle (Michigan imputation server)	Phase 3 1KG: Michigan imputation server	Kinship matrix	6271612	rvtests	rvtests version 2017048
BroadBayer	Infinium PsychArray-24 v1.2 Bead Chip	GenomeStudio v1.6.2.2, Birdseed v1.33, and zCall	>= 0.5%	>= 98%	> 10-6	255935	Eagle v2.3 + Minimac3	HRC (v r1.1 2016)	Kinship matix	AFR (7326270);EUR (5371553)	rvtests	rvtest version 20170307
MVP	MVP Custom Axiom Array (Thermo Fisher / Affymetrix)	APT v1.18	≥ 1%	≥ 97.5%	> 10-20	668418	EAGLE v2	Phase 3 1KG v5, Minimacs3	Kinship matrix	60118	KING	PLINK
PRACTICAL	Illumina Oncoarray	BeadStudio (GenCall)	≥ 1%	≥ 95%	> 10-7	498417	Eagle (Michigan imputation server)	Phase 3 1KG: Michigan imputation server	both	MAF≥0.05	rvtests	rvtests version 20170210
PEGASUS	Illumina Omni2.5	BeadStudio (GenCall)	≥ 1%	≥ 95%	> 10-6	1531807	Eagle (Michigan imputation server)	Phase 3 1KG and HRC: Michigan imputation server	both	MAF≥0.05	rvtests	rvtests version 20170210
iPSYCH	Illumina Psych Chip v1.0	Birdsuite	≥ 0%	≥ 95%	> 10-6 (except for Hispanic, no HWE cut-off used)	636934	EAGLE	Phase 3 1KG and HRC Ricopili	Kinship matrix	236224	rvtests	rvtests version 20150104
KNDP	Axiom® Genome-Wide ASI 1 Array Plate	Affymetrix Power Tool	> 0%	≥ 98%	>10-6 (except for Hispanic, no HWE cut-off used)	521,618	Eagle (Michigan imputation server)	Phase 3 1KG : Michigan imputation server	Kinship matrix	521618	rvtest_20170210	rvtest_20170210
BPROOF	IlluminaOmni express	BeadStudio	≥ 1%	≥ 98%	> 10-6	720000	Eagle (Michigan imputation server)	Phase 3 1KG: Michigan imputation server	Kinship matrix + PCs as stated in the Analysis plan	5405113	rvtests	rvtests version 20170307
BRIGHT	Affymetrix GeneChip 500k	CHIAMO	>0%	>95%	> 10-7	446472	Eagle (Michigan imputation server)	Phase 3 1KG: Michigan imputation server	Kinship matrix	6663055	rvtests	rvtests version 20170210
AIDHS/SDS-Punjabi Asian Indian	Illumina 660Quad BeadChip	BeadStudio	>5%	>95%	HWE <10-7	474,231 directly genotyped SNPs (MAF ≥5%)" "imputed SNPs using the 1kG multi-ethnic reference panel, yielding a total of 6,378,483 variants	(Michigan imputation server)	Phase 3 1KG: Michigan imputation server	five principal component	5904251	PLINK	SNPTEST
EGCUT_EUR	Illumina	BeadStudio	0.01	≥ 95%	> 10-4	658960	Eagle v2.3 software2 (Core Genotyping Lab of Institute of Genomics, University of Tartu Estonia)	Beagle v.28Sep18.7933	kinship matrix	28940	rvtest	rvTests-1.9.9
BMDCS_EUR	Illumina Infinium II OMNI Express plus Exome;1KGP3;HRC	BeadStudio	> 0%	≥ 95%;≥ 98%	Not used;> 10-6	707400;699710	Eagle (Michigan imputation server)	Phase 3 1KG: Michigan imputation server	Kinship matrix	6,902,615 + 208,213 (chrX);5,435,322 + 159,739 (chrX)	rvtests	rvtests version 20170228
BMDCS_AFR	Illumina Infinium II OMNI Express plus Exome	BeadStudio	> 0%	≥ 95%	Not used	707400	Eagle (Michigan imputation server)	Phase 3 1KG: Michigan imputation server	Kinship matrix	9,436,087 + 341,216 (chrX)	rvtests	rvtests version 20170228
23andme-EUR	Illumina HumanHap550, Illumina OmniExpress, Illumina custom array, Illumina Infinium	NA	>0%	>90%	>1e-20	1288334	Eagle2	Minimac3	IBD used for referring relatedness; PCs included in the regression model for adjusting population stratification	63,528 SNPs for calculating PCs	23andme's GWAS pipeline	23andme's GWAS pipeline
23andme-AFR	Illumina HumanHap550, Illumina OmniExpress, Illumina custom array, Illumina Infinium	NA	>0%	>90%	>1e-20	1313482	Eagle2	Minimac3	IBD used for referring relatedness; PCs included in the regression model for adjusting population stratification	63,528 SNPs for calculating PCs	23andme's GWAS pipeline	23andme's GWAS pipeline
23andme-EAS	Illumina HumanHap550, Illumina OmniExpress, Illumina custom array, Illumina Infinium	NA	>0%	>90%	>1e-20	1284200	Eagle2	Minimac3	IBD used for referring relatedness; PCs included in the regression model for adjusting population stratification	63,528 SNPs for calculating PCs	23andme's GWAS pipeline	23andme's GWAS pipeline
23andme-SAS	Illumina HumanHap550, Illumina OmniExpress, Illumina custom array, Illumina Infinium	NA	>0%	>90%	>1e-20	1273524	Eagle2	Minimac3	IBD used for referring relatedness; PCs included in the regression model for adjusting population stratification	63,528 SNPs for calculating PCs	23andme's GWAS pipeline	23andme's GWAS pipeline
23andme-LAT	Illumina HumanHap550, Illumina OmniExpress, Illumina custom array, Illumina Infinium	NA	>0%	>90%	>1e-20	1222832	Eagle2	Minimac3	IBD used for referring relatedness; PCs included in the regression model for adjusting population stratification	63,528 SNPs for calculating PCs	23andme's GWAS pipeline	23andme's GWAS pipeline
The following studies are omitted from the table as descriptive data was not made available: Wake Forest and DKctrl.

## Sheet: ST3 - Phenotype Summary
Study	Trait	Men						Women						Combined (Men and Women)
		N	Mean	SD	Median	Min	Max	N	Mean	SD	Median	Min	Max	N	Mean	SD	Median	Min	Max
AAA	Age (yrs)	395	68.5	8.6	69	28	92	NA	NA	NA	NA	NA	NA	478	68.6	8.7	70	28	92
	Height (cm)	277	178.3	7.5	178	155	207	NA	NA	NA	NA	NA	NA	284	176.3	8.7	176	153	207
AE	Age (yrs)	1037	68.8	9	69	40	92	136	164.7	6.5	165	140	195	136	164.7	6.5	165	140	195
	Height (cm)	661	176.1	6.9	176	148	204	136	164.7	6.5	165	140	195	136	164.7	6.5	165	140	195
CTMM	Age (yrs)	427	62.2	9.9	62	37	83	NA	NA	NA	NA	NA	NA	621	62.7	10	63	31	83
	Height (cm)	281	177.3	7.1	177	156	200	NA	NA	NA	NA	NA	NA	344	173.4	8.9	173	148	200
ACD	Age (yrs)	74	53.5	12.4	53.5	28	80	76	51.6	12.2	50	31	85	150	52.5	12.2	52	28	85
	Height (cm)	74	168.49	6.15	167.6	154.5	186.5	76	157.39	5.07	157.85	143.9	168.7	150	162.87	7.9	162.85	143.9	186.5
AGES	Age (yrs)	1350	76.52	5.3	76	67	94	1864	76.34	5.6	76	66	95	3214	76.41	5.45	76	66	95
	Height (cm)	1350	175.4	3.78	175.2	153.1	196.4	1864	160.9	4.85	160.9	139.2	182.6	3214	167	9.31	166.2	139.2	196.4
ALSPAC	Age (yrs)	NA	NA	NA	NA	NA	NA	3033	47.95	4.32	48	34	61	NA	NA	NA	NA	NA	NA
	Height (cm)	NA	NA	NA	NA	NA	NA	3033	164.41	6.1	164.2	143.5	188.3	NA	NA	NA	NA	NA	NA
ARIC_AA	Age (yrs)	1047	53.7612	5.96823	53	44	66	1770	53.1966	5.65913	53	44	65	2817	53.4065	5.78134	53	44	66
	Height (cm)	1047	176.199	6.71096	176	156	197	1770	163.18	6.15889	163	125	188	2817	168.019	8.95269	167	125	197
ARIC_EUR	Age (yrs)	4256	54.6466	5.69343	55	44	66	4782	53.9452	5.68068	54	44	66	9038	54.2755	5.69714	54	44	66
	Height (cm)	4256	176.287	6.47067	176	142	199	4782	162.06	5.91095	162	137	187	9038	168.76	9.41471	168	137	199
ASPS-Fam_EUR	Age (yrs)	359	64.57	7.74	64	46	82	470	65.8	8.18	65.5	50	90	829	65.27	8.01	65	46	90
	Height (cm)	359	173.38	5.98	173	156	190	470	160.19	6.02	160	142	177	829	165.9	8.88	165	142	190
ASPS-Fam_EA	Age (yrs)	131	63.71	11.39	68	40	83	196	64.54	9.99	67	38	81	327	64.21	10.57	67	38	83
	Height (cm)	131	174.55	6.85	175	154	196	196	162.03	6.11	162	149	180	327	167.04	8.88	165	149	196
DIACORE (EUR)	Age (yrs)	606	77.7637	5.29883	76.815	58.52	93.59	513	77.2022	5.27433	76.41	57.08	95.03	1119	77.5063	5.29266	76.64	57.08	95.03
	Height (cm)	594	171.631	6.12915	171.3	155	191	501	158.567	5.80593	158.8	138.9	172.3	1095	165.654	8.84145	165.8	138.9	191
B58C_EA	Age (yrs)	3131	45.168	0.385	45.167	44.25	46	3196	45.16	0.385	45.167	44.25	46	6327	45.164	0.385	45.167	44.25	46
	Height (cm)	3131	176.193	6.555	176.1	152	202.4	3196	162.65	6.21	162.7	121.9	187.9	6327	169.352	9.305	169.1	121.9	202.4
BBJ-OEEv10_EAS	Age (yrs)	17369	67.698	10.3262	69	18	101	14621	71.1282	9.80819	72	19	99	31990	69.2657	10.2362	70	18	101
	Height (cm)	17369	164.176	6.50414	164	120	190	14621	150.499	6.10819	150	115	177	31990	157.925	9.29757	158	115	190
BBJ-OEEv12_EAS	Age (yrs)	56217	61.8068	13.6643	64	18	102	48593	61.085	15.1835	63	18	113	104810	61.4722	14.3931	64	18	113
	Height (cm)	56217	165.655	6.73998	165	118	198	48593	153.025	6.43213	153	119.8	187	104810	159.799	9.12216	160	118	198
BBJ-OEHE_EAS	Age (yrs)	17550	63.0903	14.1034	66	18	100	14659	56.7169	14.3122	58	18	97	32209	60.1896	14.549	63	18	100
	Height (cm)	17550	165.417	6.70443	165	117	191	14659	154.402	6.06601	154.5	120	180	32209	160.404	8.44566	160	117	191
BES-610_EAS	Age (yrs)	294	59.68	9.85	58	45	86	533	57.77	8.81	56	45	84	827	58.45	9.23	57	45	86
	Height (cm)	290	166.75	5.7	167	146	181	527	156.02	5.78	156	135	175	817	159.83	7.71	160	135	181
BES-omni_EAS	Age (yrs)	333	63.11	10.09	65	45	88	476	60.52	9.26	61.5	45	84	809	61.58	9.68	63	45	88
	Height (cm)	331	168.69	5.77	169	154	189	476	157.46	6.14	158	130	182	807	162.07	8.15	161	130	189
BIOME_African-American	Age (yrs)	1300	47.9415	13.9133	48	18	83	2399	48.9429	14.8423	49	18	83	3699	48.591	14.5286	49	18	83
	Height (cm)	1300	177.596	8.19715	177.8	105.156	213.4	2399	164.022	7.17409	164	124.46	188	3699	168.793	9.94897	167.64	105.156	213.4
BIOME_European	Age (yrs)	1022	64.8209	8.73734	64	30	85	955	64.156	8.62264	63	32	84	1977	64.4997	8.68628	63	30	85
	Height (cm)	1022	177.064	7.86095	177.8	97.7	210.82	955	162.502	6.9592	162.56	139.7	190.5	1977	170.03	10.406	170.18	97.7	210.82
BIOME_Hispanics	Age (yrs)	1869	50.8759	15.4771	51	18	87	3121	50.5469	15.7778	51	18	86	4990	50.6701	15.6651	51	18	87
	Height (cm)	1869	171.929	8.39128	172.1	121.92	200.7	3121	159.531	7.03942	160	116.8	185.42	4990	164.175	9.66276	162.6	116.8	200.7
BMES	Age (yrs)	361	63.2	7.46	63	50	83	437	62.51	7.61	62	50	89	798	62.82	7.54	62	50	89
	Height (cm)	361	172.81	6.7	173	153.7	195	437	160.37	6.05	160	141.5	180	798	166	8.87	166	141.5	195
LEI	Age (yrs)	257	77.77	7.63	78.46	54.17	95.52	326	78.83	7.66	79.5	53.98	96.63	583	78.53	7.82	79	53.98	96.63
	Height (cm)	257	175.31	7.51	175	140	198	326	161.66	7.47	162	130	187	583	167.68	10.1	168	130	198
CAGE_GWAS1_EAS	Age (yrs)	1395	65.691	8.29426	66	32	95	801	66.4482	8.10016	67	37	91	2196	65.9672	8.23022	66	32	95
	Height (cm)	1394	164.325	5.88042	164	139.6	186.1	801	151.862	5.59896	151.5	131	175.3	2195	159.777	8.33045	160.3	131	186.1
CAGE-Amagasaki_EAS	Age (yrs)	384	46.3385	12.852	45	21	87	176	46.017	11.785	46	21	74	560	46.2375	12.5169	46	21	87
	Height (cm)	384	168.591	6.22214	168.25	147.6	184.7	175	156.689	5.37479	156.8	144.4	169.4	559	164.865	8.13019	165.3	144.4	184.7
CAGE-KING-Quad_Japanese	Age (yrs)	388	68.5077	3.56301	68	64	82	106	73.1038	2.1511	73	71	82	494	69.4939	3.81028	69	64	82
	Height (cm)	388	162.894	5.36255	163.25	146.8	178	106	149.536	4.9613	149.45	134.2	161.3	494	160.027	7.61238	161.1	134.2	178
CAGE-KING-Omni2_Japanese	Age (yrs)	305	63.0721	5.39323	62	54	77	222	63.0315	5.27728	63	55	78	527	63.055	5.33968	62	54	78
	Height (cm)	305	164.753	5.65768	164.6	149.2	179.1	222	151.949	4.91293	152	140.4	165.6	527	159.359	8.28774	159.4	140.4	179.1
CAGE-KING-OmniE1_Japanese	Age (yrs)	332	64.6596	6.69096	64	49	81	485	62.1196	5.81659	63	49	86	817	63.1518	6.3076	63	49	86
	Height (cm)	332	164.255	5.63007	164.45	147.4	181.6	485	152.778	5.37315	152.9	132	168.2	817	157.441	7.86107	156.9	132	181.6
CAGE-KING-OmniE2_Japanese	Age (yrs)	153	65.281	6.55288	66	50	80	462	60.8874	5.77416	61	46	79	615	61.9805	6.2671	62	46	80
	Height (cm)	153	163.89	6.05791	163.7	148	180.5	462	152.799	5.09218	152.85	137.5	170	615	155.558	7.18203	154.5	137.5	180.5
CAMP_EUR	Age (yrs)	1912	62.8269	10.8009	65	31	81	1243	61.5636	11.6425	64	32	80	3155	62.3344	11.1569	64	31	81
	Height (cm)	1912	177.589	7.43097	177.8	121.92	210.82	1243	162.997	6.87849	162.56	127	190.5	3155	171.843	10.144	172.72	121.92	210.82
CARDIA_EA	Age (yrs)	773	25.614	3.269	26	18	32	882	25.514	3.404	26	18	31	1655	25.561	3.341	26	18	32
	Height (cm)	773	178.25	6.723	178	157	203	881	165.01	6.335	165	138	185	1654	171.198	9.281	171	138	203
CARDIA_AA	Age (yrs)	367	24.452	3.699	24	18	34	583	24.429	3.901	25	18	34	950	24.438	3.823	25	18	34
	Height (cm)	367	177.143	6.702	177	155.5	195	583	163.607	7.141	163.5	121	186	950	168.836	9.596	168	121	195
CARDIOGENICS_EA_CADCASE	Age (yrs)	341	56.6158	8.74049	57	26	87	51	59.451	8.95168	60	39	79	392	56.9847	8.80855	58	26	87
	Height (cm)	339	175.861	7.14236	176	145	198	50	162.3	5.79673	162	152	175	389	174.118	8.32685	175	145	198
CARDIOGENICS_EA_CONTROL	Age (yrs)	168	53.6607	6.99172	54	39	65	242	53.3967	6.97117	54	41	65	410	53.5049	6.97226	54	39	65
	Height (cm)	142	178.697	5.72414	178	163	198	232	164.414	6.01739	165	150	180	374	169.837	9.10985	168	150	198
CFS_AA	Age (yrs)	271	48.31	16.7494	47.81	18	88.53	315	46.03	16.5678	45.44	18.03	88.67	586	47.8	16.6767	46.36	18	88.67
	Height (cm)	271	176.6	7.343	175.8	154.9	195.6	315	163.7	6.53095	163	146.1	182.1	586	169.6	9.43121	169.3	146.1	195.6
CFS_AA	Age (yrs)	196	45.8	15.2787	45.59	18.15	80.9	287	45.63	16.5432	44.86	18.07	85.58	483	45.7	16.0261	45.16	18.07	85.58
	Height (cm)	196	177.1	7.39977	177.8	154	200.7	287	162.8	6.53	162.7	141.2	184.6	483	168.6	9.86889	167.6	141.2	200.7
HyperGEN-Axiom_AA	Age (yrs)	194	55.66	11.3865	54	19	76	231	48.62	12.9	49	18	74	425	48.29	12.2267	47	18	76
	Height (cm)	194	176.7	7.55072	176	149	197	231	162	6.22479	162	147	177	425	168.7	10.0088	168	147	197
CHIP_EUR	Age (yrs)	1270	65.4	13.1	67	22	96	469	64.0704	14.42	66	20	93	1739	65.0311	13.4798	66	20	96
	Height (cm)	854	178.638	7.62	177.8	147.32	223.52	307	164.032	7.95	162.56	144.78	190.5	1161	174.776	10.0464	175.26	144.78	223.52
CHNS	Age (yrs)	3435	46.8	18.5	47.8	18	92.3	3995	47.7	17.8	48.3	18	98	7430	47.3	18.1	48.1	18	98
	Height (cm)	3435	166.4	7.8	167	NA	186.5	3995	155.4	6.7	156	100	175	7430	160.5	9.11	160	NA	186.5
CHOP-EUR	Age (yrs)	229	18.5407	0.717688	18.2493	18	21.5096	244	18.6576	1.36614	18.2562	18	35.5425	473	18.601	1.1014	18.2548	18	35.5425
	Height (cm)	229	174.276	8.5168	174.399	149.301	196.499	244	162.176	7.62951	162.3	139.301	182.1	473	168.034	10.0824	168.199	139.301	196.499
CHOP-AFR	Age (yrs)	230	18.4959	0.584871	18.3356	18	21.5151	377	18.4648	0.565305	18.2849	18	21.8822	607	18.4765	0.572517	18.3096	18	21.8822
	Height (cm)	230	174.911	7.77532	174.95	152.1	198.001	377	162.236	7.40791	162.7	139.301	181.099	607	167.039	9.73457	166.7	139.301	198.001
CHRIS	Age (yrs)	2082	46.5	16.5	46.7	18	93.5	2579	45.9	16.3	46	18	90.2	4661	46.2	16.4	46.4	18	93.5
	Height (cm)	2055	176.7	6.8	176.7	152.4	201	2557	163.4	6.5	163.3	137.3	186	4612	169.3	9.4	168.9	137.3	201
CHS_EA	Age (yrs)	1242	73.0137	5.64179	72	65	95	1916	71.9285	5.16967	71	65	98	3158	72.3553	5.38559	71	65	98
	Height (cm)	1242	173.357	6.49909	173.5	151	192.5	1916	159.006	6.10598	159	124	178	3158	164.65	9.40063	164	124	192.5
CHS_AA	Age (yrs)	287	72.7282	5.76668	71	65	92	489	72.8937	5.58255	72	65	93	776	72.8325	5.6482	72	65	93
	Height (cm)	287	173.147	6.46792	173	153.5	193	489	159.601	6.24555	159	145.5	186.5	776	164.611	9.1007	164	145.4	193
Cilento370K_EA	Age (yrs)	336	53.122	18.1682	53.5	18	93	424	52.8514	18.2173	53	18	90	760	53	18.2	53	18	93
	Height (cm)	333	168.225	7.50223	168	146	190	422	155.992	7.19052	156	132	180	755	161.4	9.5	161	132	190
Cilento700K_EA	Age (yrs)	297	51.266	18.6461	51	18	88	372	53.1075	19.3198	53	18	98	669	52.29	19.0316	52	18	98
	Height (cm)	297	169.601	8.24313	170	137	192	372	156.796	6.73296	157	133	177	669	162.481	9.78907	161	133	192
CLHNS	Age (yrs)	NA	NA	NA	NA	NA	NA	1799	48.4	6.1	47.7	35.7	69.3	NA	NA	NA	NA	NA	NA
	Height (cm)	NA	NA	NA	NA	NA	NA	1787	150.6	5	150.4	130.7	168.8	NA	NA	NA	NA	NA	NA
DanFunD_EA	Age (yrs)	3355	52.74	13.24	55	18	72	3900	51.82	13.06	53.5	18	72	7255	52.25	13.15	54	18	72
	Height (cm)	3352	179.17	6.92	179	156.3	208.5	3899	165.89	6.35	166	144.5	191.3	7251	172.03	9.36	171.5	144.5	208.5
DC-610_EAS	Age (yrs)	401	63.71	9.64	64	34	91	680	65.55	9.73	66	32	91	1081	64.87	9.73	65	32	91
	Height (cm)	400	164.92	6.58	164.65	147	188.5	675	153.52	5.73	153	135	193	1075	157.76	8.19	157	135	193
DC-1M_EAS	Age (yrs)	598	63.76	10.61	64	21	92	323	63.09	11.07	64	26	89	921	63.52	10.77	64	21	92
	Height (cm)	598	164.85	6.24	165	142.6	183	315	153.69	5.67	154	136.5	172.5	913	161	8.05	161	136.5	183
DCS_EUR	Age (yrs)	3414	61.2793	10.2021	61.5441	22.1547	89.8864	1509	62.0097	10.6016	62.4559	23.8166	89.8864	3414	61.2793	10.2021	61.5441	22.1547	89.8864
	Height (cm)	3402	172.598	9.32316	172.95	143	207	1500	165.359	6.54747	165.2	143	185	3402	172.598	9.32316	172.95	143	207
DGI	Age (yrs)	12.27	61.0768	10.2	62.08	35.542	84.95	1140	62.12	10.39	62.61	35.15	84.98	2368	61.67	10.3	62.31	35.16	85
	Height (cm)	1227	175.155	6.334	175	143	200	1140	162.07	5.9848	162	147	187	2368	168.86	8.989	169	141	200
DIACORE (EUR)	Age (yrs)	858	65.7879	8.61036	67.091	31.206	88.553	558	64.9159	9.22031	65.7043	23.7864	88.564	1416	65.4443	8.86278	66.5489	23.7864	88.564
	Height (cm)	856	174.041	6.51526	174	152	196	554	160.565	6.39679	161	140	183	1410	168.746	9.22855	169	140	196
DiscovEHR_EA	Age (yrs)	16915	56.69	14.71	58	19	99	23817	49.6	17.23	50	19	98	40732	52.54	16.6	54	19	99
	Height (cm)	16915	176.71	7.2	177.8	91.44	210.82	23817	162.2	6.72	162.6	111.8	190.5	40732	168.23	9.95	167.64	91.44	210.82
DNBC	Age (yrs)	NA	NA	NA	NA	NA	NA	1813	30.06	4.19	29.87	18.14	44	NA	NA	NA	NA	NA	NA
	Height (cm)	NA	NA	NA	NA	NA	NA	1813	168.87	6.08	169	145	190	NA	NA	NA	NA	NA	NA
EPICPotsdam_EA	Age (yrs)	481	52.1533	8.26081	52.2409	24.9062	69.41	831	48.8282	9.21597	47.896	33.7276	65.9138	1312	50.0473	9.01813	49.7317	24.9062	69.41
	Height (cm)	481	174.787	6.65997	174.5	150.5	196.4	831	163.406	6.04708	163	142.5	187	1312	167.579	8.33608	167	142.5	196.4
EpiHealth	Age (yrs)	1187	61.24	8.42	62.69	45.33	75.19	1186	61.39	8.31	63.1	45.26	75.31	2373	61.32	8.36	62.82	45.26	75.31
	Height (cm)	1187	178.99	6.62	179	160	203	1186	165.33	6.13	165	144	184.5	2373	172.16	9.35	172	144	203
EPOZ_EA	Age (yrs)	190	50.7947	6.13393	50.75	40.5	69.4	226	51.1323	6.89831	50	40.4	71.3	416	51.0161	6.5652	50.45	40.4	71.3
	Height (cm)	190	175.468	6.86349	176	160	195	228	164.101	5.8606	164	143	183	418	169.268	8.49488	169	143	195
EUGENDA	Age (yrs)	881	73.6606	8.42706	73	41	98	1237	73.8302	8.76068	73	42	101	2118	73.7597	8.62187	73	41	101
	Height (cm)	767	175.993	6.76585	176	153	200	1109	163.977	6.27739	164	145	183	1876	168.89	8.76971	168	145	200
EXTEND_EA	Age (yrs)	4514	58.34	15.2003	61	18	98	6208	54.92	15.4059	57	18	94	10138	56.4	15.3882	59	18	98
	Height (cm)	4509	175.8	6.96381	176	141	202.1	6201	163.1	6.55729	163.1	122.2	189.5	10126	168.4	9.22405	167.9	122.2	202.1
EYE_COHORT	Age (yrs)	258	60.5	12.5	NA	NA	NA	276	63.7	12.8	NA	NA	NA	534	62.2	12.7	NA	NA	NA
	Height (cm)	258	167.5	6.7	NA	NA	NA	276	153.6	6.5	NA	NA	NA	534	160.3	9.6	NA	NA	NA
FamHS_EA	Age (yrs)	1781	52.0176	13.915	53.9493	25.2101	91.0445	1951	52.4126	13.4478	53.963	25.2211	93.6263	3732	52.2241	13.6723	53.9562	25.2101	93.6263
	Height (cm)	1781	176.911	7.04778	177	155	207	1951	162.661	6.32907	163	141	196	3732	169.461	9.76254	169	141	207
Fenland_EA	Age (yrs)	4228	48.8	7.41	49	30.9	63.7	4716	48.9	7.31	49.1	30.5	64	8944	48.86	7.36	49.1	30.5	64
	Height (cm)	4228	177.8	6.8	177.7	129.5	199.8	4716	164.1	6.38	164	140.4	188.6	8944	170.56	9.46	170.1	129.5	199.8
FINCAVAS_EA	Age (yrs)	541	53.1183	13.9448	55	18	82	385	55.7013	12.6753	57	20	83	926	54.1922	13.4848	56	18	83
	Height (cm)	541	177.713	6.45391	177	155	198	385	163.805	6.19316	164	148	183	926	171.931	9.34224	172	148	198
FTALCO_FTNICO	Age (yrs)	2699	33.88	13.15	28.23	18	91.24	3466	38.54	17.31	29.73	18	93.33	6166	36.5	15.79	28.88	18	93.33
	Height (cm)	2699	177.6	6.63	178	150	207	3466	163.87	6.31	164	142	187.6	6165	169.88	9.38	169.6	142	207
FINRISK batch 1	Age (yrs)	1688	51.8952	12.7742	53.362	24.277	74.278	1590	48.68	12.2283	49.51	24.12	74.14	3278	50.3364	12.6132	51.251	24.123	74.278
	Height (cm)	1661	175.076	6.83183	175	150	197.4	1587	162.433	6.50717	162.2	141.3	192	3248	168.899	9.19236	168.5	141.3	197.4
FINRISK batch 2	Age (yrs)	2470	46.8642	13.3782	46.29	24.148	74.256	2987	45.2963	12.4533	44.747	24.17	73.815	5457	46.006	12.9026	45.342	24.148	74.256
	Height (cm)	2442	175.632	6.96721	175.6	148.9	199.5	2979	162.463	6.21375	162.5	139	183.6	5421	168.395	9.27438	168	139	199.5
FINRISK batch 3	Age (yrs)	936	53.7978	12.1022	55.0335	24.383	74.092	830	56.2822	12.0133	57.9055	24.131	74.13	1766	54.9655	12.1207	56.383	24.131	74.13
	Height (cm)	926	176.622	6.915	176.7	134.4	202	830	162.286	6.56163	162.35	135.8	184.6	1756	169.846	9.83826	169.9	134.4	202
FINRISK batch 4	Age (yrs)	1446	53.0515	12.6527	55.7945	24.211	74.023	969	53.2379	13.0137	55.677	24.402	74.363	2415	53.1262	12.7964	55.756	24.211	74.363
	Height (cm)	1433	174.391	6.77567	174.2	148	204	965	161.088	6.17302	160.9	142	180	2398	169.038	9.23708	169.2	142	204
FINRISK batch 5	Age (yrs)	1489	46.8175	12.9582	46.697	24.145	74.16	1953	45.6914	12.8812	44.838	24.11	74.089	3442	46.1785	12.9247	45.8535	24.11	74.16
	Height (cm)	1489	176.116	6.77767	176	154.3	199.4	1952	162.442	6.12742	162.4	141	185	3441	168.359	9.33155	167.5	141	199.4
FINRISK batch 6	Age (yrs)	3212	46.5048	13.2231	45.7235	24.063	74.007	4195	46.1282	12.9668	45.314	24.186	74.182	7407	46.2915	13.079	45.432	24.063	74.182
	Height (cm)	3212	176.411	6.85495	176.3	147.7	218	4195	162.763	6.1495	162.7	137.2	184.1	7407	168.681	9.35615	167.999	137.2	218
FINRISK batch 7	Age (yrs)	1723	55.2527	13.829	59.699	24.112	74.149	1716	54.1638	14.2418	58.7255	24.126	74.116	3439	54.7094	14.045	59.146	24.112	74.149
	Height (cm)	1723	176.178	6.58185	176	157.6	202.3	1716	162.924	6.29766	162.8	141.8	187.4	3439	169.565	9.2419	169.5	141.8	202.3
GENERISK_EA	Age (yrs)	1705	57.1343	5.82402	57	46	68	2992	56.9723	5.68623	57	46	68	4697	57.0311	5.73654	57	46	68
	Height (cm)	1705	179.391	6.53846	179.1	155.8	202	2991	165.025	5.95935	165	140.6	186.2	4696	170.241	9.26621	169.3	140.6	202
FUSION_EUR	Age (yrs)	1170	62.7933	7.52606	63.3986	40.7726	90.9123	1060	63.7211	7.45584	64.2616	42.6027	89.1479	2230	63.2343	7.50541	64	40.7726	90.9123
	Height (cm)	1160	173.387	6.25609	173.6	152.4	197	1055	159.943	5.77028	160	140	179	2215	166.984	9.02483	167	140	197
FUSION_EUR T2D CASES	Age (yrs)	614	62.1221	7.34887	62.5712	40.7726	77.8082	466	63.6839	7.7357	64.0397	45	83.1863	1080	62.796	7.55443	63.1973	40.7726	83.1863
	Height (cm)	607	173.258	6.12064	173.3	152.4	197	462	159.558	5.61783	159.35	140	176	1069	167.337	8.999	167.7	140	197
FUSION_EUR_controls	Age (yrs)	556	63.5345	7.65547	64	46	90.9123	594	63.7503	7.23516	64.7493	42.6027	89.1479	1150	63.646	7.43887	64.3603	42.6027	90.9123
	Height (cm)	553	173.529	6.40401	174	156	190.6	593	160.243	5.87355	160	144	179	1146	166.654	9.04034	166.05	144	190.6
FVG_EA	Age (yrs)	572	51.3776	15.6659	52	18	84	790	51.6519	17.0172	51	18	91	1362	51.5367	16.4578	51	18	91
	Height (cm)	476	176.327	6.29121	175.955	159	198	655	163.657	6.6396	164	139.964	189	1131	168.99	9.01721	169	139.964	198
GCKD	Age (yrs)	3027	60.89	11.32	64	18	76	2007	58.85	12.79	62	18	75	5034	60.08	11.97	63	18	76
	Height (cm)	3002	176.3	6.85	176	154	205	1995	163.7	6.79	163.5	139.5	186	4997	171.3	9.19	172	139.5	205
GENOA_EA	Age (yrs)	602	55.6332	10.8627	56.2204	26.9459	89.8727	739	55.1518	10.7586	55.4579	24.8925	81.8042	1341	55.3679	10.8041	55.7509	24.8925	89.8727
	Height (cm)	602	176.27	6.60861	176.3	138.9	202	739	162.775	6.10739	162.5	142	182.6	1341	168.833	9.23137	168.8	138.9	202
GEOS-EUR-cases	Age (yrs)	275	42.6	5.9	44	20	49	171	38.8	7.5	41	20	50	446	41.1	6.8	43	20	50
	Height (cm)	274	178.6	7.4	177.8	154.9	218.4	171	165	7.5	165.1	147.3	182.9	445	173.4	10	175.3	147.3	218.4
GEOS-EUR-controls	Age (yrs)	281	40.7	6	42	21	49	213	38.4	6.5	39	19	50	494	39.7	6.4	41	19	50
	Height (cm)	281	180.5	6.9	180.3	165.1	198.1	213	165	6.4	165.1	147.3	182.9	494	173.8	10.2	175.3	147.3	198.1
GEOS-AFR-cases	Age (yrs)	204	42.7	5.3	44	19	49	169	41.7	7	43	18	50	373	42.3	6.1	44	18	50
	Height (cm)	204	177.4	8.7	177.8	149.9	200.7	169	163.2	6.8	162.6	147.3	182.9	373	171	10.6	170.2	147.3	200.7
GEOS-AFR-controls	Age (yrs)	196	40.8	6.5	42	18	49	156	38.7	7.2	40	18	50	352	39.9	6.8	41	18	50
	Height (cm)	196	178.5	8.1	177.8	157.5	198.1	156	163.5	6.9	162.6	144.8	185.4	352	171.9	10.6	170.2	144.8	198.1
GerMIFS1_EA	Age (yrs)	1135	58.05	11.47	58	24	79	982	60.1	10.45	61	27	79	2117	59	11.06	59	24	79
	Height (cm)	392	175.13	6.19	175	159	193	201	163.04	5.8	163	144	179	593	171.03	8.33	172	144	193
GerMIFS2_EA	Age (yrs)	1541	51.22	9.49	53	19	74	820	51.22	11.25	53	19	69	2361	51.22	10.14	53	19	74
	Height (cm)	634	177.64	7.41	177.25	158	200	325	166.1	7.12	165	150	188	959	173.73	9.13	174	150	200
GerMIFS4_EA	Age (yrs)	1036	56.45	12.97	59	20	85	1010	58.3	14.83	64	20	76	2046	57.37	13.95	63	20	85
	Height (cm)	531	177.05	7.31	177	130	210	145	163.85	5.66	164	148	180	676	174.21	8.84	175	130	210
GerMIFS5_EA	Age (yrs)	2472	59.85	13.06	60	20	93	1297	59.36	14.82	59	29	94	3769	59.68	13.69	60	20	94
	Height (cm)	2431	175.12	6.63	175	152	201.5	1281	162.44	6.65	162.7	139.2	186	3712	170.74	8.96	171.25	139.2	201.5
GFG	Age (yrs)	1722	40.42	14.62	36	18	87	4567	40.09	13.73	37	18	90	6289	40.18	13.98	37	18	90
	Height (cm)	1722	176.89	7.1	177.5	135	202.5	4567	162.5	6.85	162.5	127.5	187.5	6289	166.45	9.44	165	127.5	210
SBCS_EAS	Age (yrs)	NA	NA	NA	NA	NA	NA	4689	50.8	9	49.5	22.9	75.5	NA	NA	NA	NA	NA	NA
	Height (cm)	NA	NA	NA	NA	NA	NA	4689	158.4	5.4	158.2	127	176	NA	NA	NA	NA	NA	NA
SWHS_EAS	Age (yrs)	NA	NA	NA	NA	NA	NA	1563	52.1	7.6	51.2	40	70.5	NA	NA	NA	NA	NA	NA
	Height (cm)	NA	NA	NA	NA	NA	NA	1563	157.7	5.6	158	132.5	175	NA	NA	NA	NA	NA	NA
GLACIERV2_EUR	Age (yrs)	1973	53.81	7.52	59.7	29.8	64	3117	52.92	7.78	50.4	29.5	66.5	5090	53.27	7.69	50.6	29.5	66.5
	Height (cm)	1973	177.84	6.2	178	157	198	3117	164.55	5.82	164	138	190	5090	169.7	8.81	169	138	198
GOLDN_EUR	Age (yrs)	397	48.19	15.94	47	18	83	405	48.59	15.74	48	18	81	802	48.39	15.83	48	18	83
	Height (cm)	397	178.57	7.38	179	158	204	405	164.68	6.77	165	145	184	802	171.56	9.92	171	145	204
GRAPHIC_EUR	Age (yrs)	503	53.83	4.25	54	41	61	508	51.89	4.35	52	40	60	1011	52.85	4.4	53	40	61
	Height (cm)	500	176.4	NA	177	153	200	505	162.9	NA	163	143	190	1005	169.6	NA	170	143	200
GRCCDS_T2DCASES_SAS	Age (yrs)	627	51.003	11.4806	50.6	18	84.7	544	49.1783	11.3289	48.6	19	79.1	1171	50.1553	11.4418	49.5	18	84.7
	Height (cm)	622	165.955	6.45733	166.25	133.5	187.4	542	152.923	5.92808	153	131.2	181.2	1164	159.887	8.99482	159.7	131.2	187.4
GRCCDS_ALL_SAS	Age (yrs)	1136	43.9915	11.9727	41	18	84.7	1112	38.3755	13.4796	32.5	19	79.1	2248	41.2135	13.0435	38.5	18	84.7
	Height (cm)	1127	165.697	6.27425	166	133.5	191.8	1099	152.901	5.59684	153	131.2	181.2	2226	159.379	8.73636	159.2	131.2	191.8
NAFLD_EA_COHORT	Age (yrs)	188	43.1915	11.8973	43.5	18	72	261	47.1111	12.5505	49	18	70	449	45.4699	12.4195	47	18	72
	Height (cm)	188	178.436	6.81153	178	160	196	261	163.253	6.07432	163	150	181	449	169.61	9.84963	168	150	196
GRMIC_EA_COHORT	Age (yrs)	150	59.5067	9.70971	59.5	38	83	32	63.5	9.1757	62.5	43	79	182	60.2088	9.7136	60	38	83
	Height (cm)	149	173.282	6.10281	173	159	188	32	161.75	5.24866	160	150	174	181	171.243	7.40469	171	150	188
GS_European	Age (yrs)	9927	47.42	NA	49	18	99	14162	47.77	NA	49	18	95	24089	47.64	NA	49	18	100
	Height (cm)	8799	176.1	NA	176	138.5	214	12654	162.5	NA	162.5	114.5	186.1	21453	168.1	NA	167.5	114.5	214
HABC African Ancestry	Age (yrs)	479	73.524	2.777	73	69	80	637	73.364	2.978	73	68	80	1116	73.433	2.893	73	68	80
	Height (cm)	479	173.085	7.009	172.95	156.55	200.7	637	159.663	6.477	159.35	136.95	180.95	1116	165.424	9.443	164.85	136.95	200.7
HABC European Ancestry	Age (yrs)	850	73.905	2.877	74	69	80	758	73.636	2.799	73	69	80	1608	73.778	2.843	74	69	80
	Height (cm)	850	173.698	6.331	173.45	154.7	194.8	758	159.468	5.778	159.625	141.6	175.6	1608	166.989	9.348	166.85	141.6	194.8
HANDLS_African Americans	Age (yrs)	442	48.595	8.73	49	30	64	552	48.426	9.218	49	30	64	994	48.501	9	49	30	64
	Height (cm)	442	176.647	6.993	177	142	196	552	164.279	6.658	165	146	187	994	169.779	9.172	170	142	196
HCS_European	Age (yrs)	1061	66.7936	7.66749	66	55	86	1060	65.8189	7.22936	65	55	86	2121	66.3065	7.46592	65	55	86
	Height (cm)	1061	172.825	7.16616	173	NA	193.5	1061	159.075	8.84632	159.2	NA	180	2122	165.95	10.586	166	NA	193.5
Health2006_EA	Age (yrs)	1428	50.36	12.8	51	19	72	1749	48.93	13.08	50	19	72	3177	49.57	12.97	50	19	72
	Height (cm)	1428	179.05	6.83	179	156	205	1748	165.93	6.39	166	145.5	186	3176	171.83	9.27	171.2	145.5	205
Health2008_EA	Age (yrs)	326	46.72	8.35	46.5	30.95	60.93	426	46.97	8.06	47.35	30.47	60.95	752	46.86	8.18	46.89	30.47	60.95
	Height (cm)	326	180.89	6.45	180.7	160.6	199.2	426	167.15	5.93	167.5	148.7	188.7	752	173.1	9.18	172	148.7	199.2
Health2010_EA	Age (yrs)	659	49.52	13.52	51	18	69	815	49.08	13.59	51	18	69	1474	49.27	13.55	51	18	69
	Height (cm)	659	179.43	7.18	179.2	157	209	815	165.77	6.6	165.8	140	189	1474	171.88	9.66	171.3	140	209
GOMAP_EA	Age (yrs)	1498	54.0324	15.1782	55	18	93	1077	58.3055	14.305	59	21	93	2575	55.8196	14.9684	56	18	93
	Height (cm)	1482	174.388	6.89275	174.5	150	195	1059	162.703	6.21182	163	140	180	2541	169.518	8.77396	170	140	195
MANOLIS_EA	Age (yrs)	526	60.0618	20.387	65	18	98	696	63.607	18.2585	69	18	98	1222	62.081	19.2837	67	18	98
	Height (cm)	451	170.063	7.65877	170	149	192	591	156.639	7.24019	156	135	175	1042	162.45	9.96786	162	135	192
POMAK_EA	Age (yrs)	271	47.5756	14.2366	48	16	87	661	41.6815	13.7994	41	16	92	932	43.3954	14.1828	43	16	92
	Height (cm)	262	172.515	7.60761	172	152	196	645	158.397	7.04428	158	120	181	907	162.475	9.64128	162	120	196
USOC_EA	Age (yrs)	4377	52.8494	17.2055	53	16	97	5566	52.1038	16.6847	52	16	99	9943	52.4321	16.92	53	16	99
	Height (cm)	4312	175.031	7.11508	175	150.8	204.6	5485	161.83	6.53826	162	132.6	187.6	9797	167.64	9.44245	167	132.6	204.6
HNR_EA	Age (yrs)	1278	59.8795	7.66157	60	45	75	1281	59.46	7.86	60	45	75	2559	59.67	7.6	60	45	75
	Height (cm)	1277	175.208	6.44178	175.4	154.3	197	1277	162.31	6.06	162.2	142.5	182.7	2554	168.76	8.98	168.6	142.5	197
Hoorn_EUR	Age (yrs)	284	69.9225	6.44967	69	60	87	296	70.4054	6.83296	69	60	87	580	70.169	6.6467	69	60	87
	Height (cm)	283	175.593	6.56395	176	157	196	296	162.748	6.43487	163	146.5	185	579	169.026	9.13516	168.7	146.5	196
HRS_AA	Age (yrs)	1146	62.2	9.69	60	27	94	1839	61.8	10.41	60	24	99	2985	61.2	10.14	60	24	99
	Height (cm)	1146	175	7.26	175.3	143.5	200.7	1839	161.4	7.3	161.3	121.9	184.2	2985	166.6	9.88	166.4	121.9	200.7
HRS_EA	Age (yrs)	5112	66.9	10.65	67	32	98	6778	66.3	11.5	66	30	101	11890	66.6	11.15	66	30	101
	Height (cm)	NA	NA	NA	NA	NA	NA	6778	160.6	6.89	160.7	121.9	193.7	11890	166.7	10.01	166.4	121.9	200
HUNT_EUR	Age (yrs)	32748	39.89	13.9198	37.1	19.1	91	36887	39.95	14.4337	36.8	19.1	90.6	69635	39.92	14.1943	37	19.1	91
	Height (cm)	31112	178.1	6.56326	178	133	207	35692	164.9	6.06241	165	120	194	66804	171	9.09122	170.8	120	207
HyperGen_EA	Age (yrs)	629	48.7695	14.2683	48	18	82	641	50.8658	13.5353	51	20	87	1270	49.8276	13.9372	49	18	87
	Height (cm)	628	176.837	6.4068	177	155	198.6	637	163.115	5.98972	163	140	189.6	1065	169.927	9.24802	169.8	140	198.6
HyperGen_AA	Age (yrs)	354	42.8559	13.6427	42	18	85	729	44.6612	13.2146	45	18	77	1083	44.07	13.37	44	18	85
	Height (cm)	352	176.432	6.8676	176	155	202.6	727	163.297	6.23039	163	144	183	1079	167.582	8.91394	167	144	202.6
InCHIANTI_EA	Age (yrs)	540	67.19	15.3996	70	23	97	670	69.14	15.5924	72	21	102	1210	68.27	15.5308	71	21	102
	Height (cm)	513	167	8.0039	167	142	193	625	154.3	7.30223	155	135	176	1138	160	9.92259	160	135	193
Inter99_EA	Age (yrs)	3019	46.64	7.83	45.19	29.92	61.12	3165	45.84	8.01	45.06	29.69	61.35	6184	46.23	7.93	45.11	29.69	61.35
	Height (cm)	3018	178.92	6.78	179	157.5	207	3164	166.04	6.27	166	129	188	6182	172.32	9.16	172	129	207
JHS	Age (yrs)	840	49.8897	11.9666	49.0404	21.18	93.0595	1296	50.8147	12.1315	49.8905	21.0678	91.6112	2136	50.4509	12.0726	49.6893	21.0678	93.0595
	Height (cm)	840	178.087	6.75404	178	158	200	1295	164.422	6.50371	164	142	188	2135	169.799	9.38955	169	142	200
JPDSC_Ancestry	Age (yrs)	1549	35.57	10.9507	34	20	75	1351	33.77	9.81933	31	20	75	2900	34.73	10.4758	33	20	75
	Height (cm)	1540	171.2	5.69	171	154.2	188.7	1349	158.4	5.281	158.2	142.4	175.6	2889	165.2	8.423	165	142.4	188.7
JUPITER	Age (yrs)	850	63.5529	8.57151	62	50	92	838	69.2733	6.31912	68	60	94	1688	66.3928	8.06228	66	50	94
	Height (cm)	850	167.467	6.83534	168	135	190	838	156.445	6.94343	156	90	178	1688	161.995	8.82216	162	90	190
KARE	Age (yrs)	4182	51.78	8.79	50	39	70	4658	52.61	9.02	51	39	70	8840	52.22	8.92	50	39	70
	Height (cm)	4182	166.9	5.82	167	143	187.5	4658	153.8	5.54	153.9	132	175	8840	160	8.67	159.7	132	187.5
Korcula_European	Age (yrs)	983	55.06	16.1795	57	17	98	1708	53.27	15.632	54	17	108	2691	53.93	15.8546	55	17	108
	Height (cm)	956	177.8	7.06698	178	158.3	205	1661	NA	NA	NA	NA	NA	2617	NA	NA	NA	NA	NA
KSCS	Age (yrs)	1156	39.87	8.95	39	18	69	908	38.56	8.71	37.5	20	69	2064	39.29	8.87	38	18	NA
	Height (cm)	1152	173.2	5.68	173.1	155	191.3	901	160.75	5.12	160.6	141.2	180	2053	167.74	8.23	167.9	141.2	191.3
LBR	Age (yrs)	1595	62.7	9.9	63	32	89	972	59.4	11.5	59	23	90	2567	61.4	10.6	62	23	90
	Height (cm)	330	177.4	6.8	178	159.5	193.4	515	163.7	6.3	163.8	148.5	182.5	845	169.1	9.3	168	148.5	193.4
LIFE-Adult_EA	Age (yrs)	2404	63.282	10.94	65.917	21.5	80.583	2565	61.938	11.183	63.917	19.25	82.25	4969	62.588	11.085	64.833	19.25	82.25
	Height (cm)	2398	175.14	6.9872	174.9	153.7	202.5	2562	162.6	6.7829	162.4	142.9	190.4	4960	168.67	9.3084	168.7	142.9	202.5
LOLIPOP-EW610, Europeans	Age (yrs)	678	56.1	9.8	56.38	35.09	74.85	249	55.7	9.7	56.63	35.26	75.01	927	56	9.8	56.41	35.09	75.01
	Height (cm)	678	175.4	6.9	175.5	150	196	249	162.8	6.6	163	146	187.5	927	172	8.8	172.7	146	196
LOLIPOP-EWA, Europeans	Age (yrs)	506	54.5	10.1	55.5	22.68	74.98	76	53.8	12.3	52.24	35.21	74.97	582	54.4	10.4	55.47	22.68	74.98
	Height (cm)	506	174.4	7.1	174	153.5	197.2	76	161.8	6.8	160.2	143	179.5	582	172.8	8.2	173	143	197.2
LOLIPOP-EWP, Europeans	Age (yrs)	644	55.7	9.1	58.35	32.38	67.33	NA	NA	NA	NA	NA	NA	NA	NA	NA	NA	NA	NA
	Height (cm)	644	174.6	6.9	175	154	203.2	NA	NA	NA	NA	NA	NA	NA	NA	NA	NA	NA	NA
LOLIPOP-IA317, South Asians	Age (yrs)	2121	48.3	10.5	46.92	35.03	74.86	NA	NA	NA	NA	NA	NA	NA	NA	NA	NA	NA	NA
	Height (cm)	2121	171.1	6.7	171	145.1	191	NA	NA	NA	NA	NA	NA	NA	NA	NA	NA	NA	NA
LOLIPOP-IA610_Case, South Asians	Age (yrs)	2007	58.7	9.7	59.13	26.66	82.39	411	61.7	9	62.84	32.27	78.44	2418	59.2	9.6	59.58	26.66	82.39
	Height (cm)	2006	168.9	6.4	169	132	193	411	154.6	6	154.9	134	172	2417	166.4	8.3	167.5	132	193
LOLIPOP-IA610_Control, South Asians	Age (yrs)	3513	53	10.6	52.63	22	81.02	617	53.7	9.2	54.38	35.17	78.28	4130	53.1	10.4	52.87	22	81.02
	Height (cm)	3510	170.5	6.6	170.1	131	193	617	156.2	6	156	140	179	4127	168.3	8.2	169	131	193
LOLIPOP-OmniEE, South Asians	Age (yrs)	420	48.6	9.6	46.9	35.1	80.7	417	50.8	10.1	49.7	23.7	74	837	49.7	9.9	48.3	23.7	80.7
	Height (cm)	420	170.6	6.8	170	150.7	191.1	417	156.6	5.8	156.5	140.5	173	837	163.6	9.4	163.5	140.5	191.1
LURIC_EA_CASES	Age (yrs)	1740	63.08	9.78	63.79	26.87	88.46	589	66.22	9.78	67.19	34.15	92.1	2329	63.87	9.85	64.57	26.87	92.1
	Height (cm)	1740	173.32	6.64	173	152	202	589	161.03	6.13	161	145	179	2329	170.21	8.43	170	145	202
LURIC_EA_CONTROLS	Age (yrs)	321	55.05	12.47	56.03	18.55	87.85	289	61.94	10.83	62.18	26.97	90.71	610	58.31	12.21	60.11	18.55	90.71
	Height (cm)	321	176.64	7.04	176	160	198	289	162.69	6.65	163	146	189	610	170.03	9.78	170	146	198
Maywood	Age (yrs)	467	43.15	7.86	43.8	20	70	275	40.83	7.82	41	24	71	743	42.29	7.75	42.88	20	72
	Height (cm)	467	176	6.8	176	151	194	275	164	6.7	164	149.5	193	743	172	8.9	172	149.5	194
Nigeria	Age (yrs)	510	46.73	16.32	44	19.2	89	677	48.5615	14.7312	48	19	95	1188	47.78	15.46	46	19	95
	Height (cm)	510	170	7.6	170	102	192.5	677	159.548	6.97969	159.5	130.8	183.5	1188	164.119	8.95142	164	102	192.5
MCTFR	Age (yrs)	2529	32.77	12.68	35.61	20	65.29	3300	33.51	11.86	37.25	20	60.5	5829	33.19	12.23	36.72	20	65.2
	Height (cm)	2288	178.3	6.56	178.4	152.4	202.9	3067	165.1	6.11	165	138.2	184.1	5355	170.8	9.08	170.1	138.2	202.9
METSIM_EUR	Age (yrs)	10041	57.66	7.12	57	45	74	NA	NA	NA	NA	NA	NA	NA	NA	NA	NA	NA	NA
	Height (cm)	10037	175.9	6.33	176	147	203	NA	NA	NA	NA	NA	NA	NA	NA	NA	NA	NA	NA
MexHTG_HL	Age (yrs)	885	39.41	9.88	38	20	79	820	41.26	9	40	25	80	1705	40.3	9.51	39	20	80
	Height (cm)	885	170.2	7.01	170	147	195	820	156.6	6.5	156	137	188	1705	163.6	9.59	163	137	195
MC1	Age (yrs)	474	50.99	8.3	50	22	75	826	50.28	8.21	50	22	81	1300	50.54	8.25	50	22	81
	Height (cm)	472	166.3	7.29	166	116	192	824	153.57	6.54	153	128	179	1296	158.2	9.17	157	116	192
MC2	Age (yrs)	889	51.76	10.66	50	30	86	893	53.81	9.41	53	30	93	1782	52.78	10.1	52	30	93
	Height (cm)	876	167.11	6.91	167	147	200	887	153.97	6.23	154	135	186	1763	160.5	9.3	160	135	200
MGI_EA	Age (yrs)	14839	56.1411	16.0709	59	18	99	15566	53.4379	15.6336	55	18	96	30405	54.7572	15.9058	57	18	99
	Height (cm)	14839	178.058	7.40874	177.8	121.92	203.2	15566	163.399	7.05007	162.6	111.79	201.93	30405	170.553	10.2921	170.18	111.79	203.2
MHIB_European	Age (yrs)	2411	65.8175	8.93949	66	18	87	903	63.031	10.3113	64	20	85	3314	65.0582	9.41381	66	18	87
	Height (cm)	2407	171.587	6.59925	172	135	196	902	158.711	6.26403	159	139	187	3309	168.077	8.67458	169	135	196
MIGen_EUR	Age (yrs)	4521	41.53	6.4	42	18	92	1369	49.4	7.4	51	18.71	61	5890	42.69	7.22	42.36	18	92
	Height (cm)	4473	174.98	7.03	175	135	203.2	1358	162.89	6.91	162.56	110	196	5831	172.2	8.66	172.3	110	203.2
MrOSGBG_EUR	Age (yrs)	952	75.26	3.2094	75.33	70.46	80.97	NA	NA	NA	NA	NA	NA	NA	NA	NA	NA	NA	NA
	Height (cm)	952	175.7	6.39736	175.5	155	199.4	NA	NA	NA	NA	NA	NA	NA	NA	NA	NA	NA	NA
N/Agahama_EAS	Age (yrs)	1559	55.3	13.6	60	29.3	74.9	3158	51.7	13.4	53.7	29.4	74.9	4717	52.9	13.6	55.9	29.3	74.9
	Height (cm)	NA	168.2	6.4	168.3	149.8	189.6	NA	156.2	5.9	156.2	129.3	177.5	NA	160.1	8.3	159.2	129.3	189.6
NBS_EUR	Age (yrs)	2344	58.8	16.9	61	18	95	2719	53.7	18	54	18	98	5064	56.1	18.07	57	18	98
	Height (cm)	2320	178.4	7.5	178	152	204	2693	166.8	6.6	167	144	190	5013	172.2	9.08	172	144	204
NEO_EA	Age (yrs)	2736	56.15	6.03	57	44	66	2969	55.82	5.88	56	44	66	5705	55.98	5.95	56	44	66
	Height (cm)	2736	181	6.8	181	158	208	2969	166.88	6.23	167	149	192	5705	173.65	9.6	173	149	208
NESCOG_EUR	Age (yrs)	316	46.9842	13.8629	46	18	77	509	43.3654	13.5513	43	18	79	825	44.75	13.78	44	18	79
	Height (cm)	163	183.049	6.99189	183	167	204	305	171.193	6.30413	171	154	192	468	175.323	8.64878	174	154	204
NESDA_CEU	Age (yrs)	683	43.47	12.59	45	18	64	1411	41.16	12.85	42	18	65	2094	41.91	12.81	43	18	65
	Height (cm)	683	181.7	7.39	182	159	210	1409	169.07	6.49	169	143	190	2092	173.19	9.02	172	143	210
NFBC1966	Age (yrs)	2535	31.1536	0.35696	31.2	30.3	32.4	2769	31.1484	0.350946	31.1	30.3	32.4	5304	31.1509	0.35381	31.2	30.3	32.4
	Height (cm)	2516	178.294	6.25954	178	145	202	2752	164.811	6.05249	165	107	198	5268	171.25	9.12201	171	107	202
NHAPC	Age (yrs)	1251	58.9424	5.94978	59	50	70	1643	58.4108	6.05042	58	50	70	2894	58.6406	6.01186	58	50	70
	Height (cm)	1251	166.539	6.12492	166.5	139.7	184.1	1643	155.196	5.86041	155	133.9	173.3	2894	160.099	8.20289	159.8	133.9	184.1
NhsHpfsAffy_EA	Age (yrs)	3381	63.32	8.57	63.9	46.5	81.7	4153	57.96	6.81	58.8	42.7	69.6	7534	60.37	8.103	60.8	42.7	81.7
	Height (cm)	3381	178.56	6.6	177.8	124.5	210.8	4149	163.77	6.12	162.6	134.6	182.9	7530	170.409	9.712	170.2	124.5	210.8
NhsNhs2HpfsHuco_EA	Age (yrs)	1052	63.89	9.928	63.75	46.8	94	5260	48.903	9.114	47	32.4	83.7	6312	51.401	10.809	48.7	32.4	94
	Height (cm)	1052	179.091	7.158	180.3	124.5	210.8	5257	165.082	6.511	165.1	132.1	190.5	6309	167.418	8.434	167.6	124.5	210.8
NhsNhs2HpfsPhsIllu_EA	Age (yrs)	2256	62.032	9.569	61.4	40.6	94.7	4856	56.508	9.39	56.8	32.1	84.5	7112	58.26	9.791	58.5	32.1	94.7
	Height (cm)	2256	178.356	6.662	177.8	124.5	210.8	4855	164.289	6.117	165.1	132.1	198.1	7111	168.752	9.082	167.6	124.5	210.8
NhsHpfsPhsOmni_EA	Age (yrs)	3609	64.568	10.203	64.8	40	94.2	5112	59.902	8.12	60.2	42.6	83	8721	61.833	9.328	61.8	40	94.2
	Height (cm)	3609	178.7	6.605	177.8	149.9	213.4	5106	163.938	6.205	162.6	132.1	200.7	8715	170.051	9.669	170.2	132.1	213.4
NhsNhs2HpfsPhsOnco_EA	Age (yrs)	2569	60.778	8.306	60.9	39.8	80.9	7385	55.808	10.032	54.5	33.3	82.9	9954	57.091	9.859	56.3	33.3	82.9
	Height (cm)	2569	178.454	6.454	177.8	147.3	208.3	7379	164.776	6.342	165.1	132.1	198.1	9948	168.308	8.742	167.6	132.1	208.3
NICOLA_EUR	Age (yrs)	1221	65.1147	9.16381	65	48	93	1320	63.2697	9.29607	62	40	96	2541	64.1562	9.27687	64	40	96
	Height (cm)	1218	166.131	9.22272	166	142	199	1316	165.823	9.30797	165	141	195	2534	165.971	9.26653	165.75	141	199
NSHD	Age (yrs)	1397	53	0	53	53	53	1396	53	0	53	53	53	2793	53	0	53	53	53
	Height (cm)	1333	174.58	6.4392	174.8	152.5	194.7	1361	161.754	5.94205	161.6	139.1	179.6	2694	168.1	8.91499	167.7	139.1	194.7
NTR_CEU	Age (yrs)	4854	41.8734	16.7481	37.8344	18	89.67	8157	40.307	15.4449	37.5387	18	94	13011	40.8914	15.9609	37.6372	18	94
	Height (cm)	4854	182.32	7.253	182	157	209	8157	169.5	6.457	169	146	195	13011	174.28	9.177	173	146	209
OBB_EUR	Age (yrs)	3137	41.75	5.73	43	29	56	4034	41.49	5.97	42	27	53	7171	41.61	5.87	42	27	56
	Height (cm)	3136	178.96	6.6	179	157	205	4033	165.54	6.28	165	116	193	7169	171.41	9.25	171	116	205
Sorbs_EUR	Age (yrs)	364	48.32	16.55	48.45	18.1	82.1	519	48.11	16	48.7	18	88.4	883	48.19	16.23	48.7	18	88.4
	Height (cm)	359	177.1	6.9	177	158	195	513	163.91	6.68	164	144	182	872	169.34	9.38	169	144	195
GoDARTS_EUR	Age (yrs)	1544	66.2176	9.63044	67	40	91	1300	67.8638	9.7122	69	40	90	2844	66.9701	9.70262	68	40	91
	Height (cm)	1536	173.143	6.83401	173	150	203	1297	159.024	6.18963	159	134	182	2833	166.679	9.60957	167	134	203
INDICO_SAS	Age (yrs)	1238	53.6034	10.62	52	25	90	1002	52.2705	10.15	51	23	85	2270	52.9203	10.42	52	23	90
	Height (cm)	1228	166.871	6.39	167	135	186	987	153.417	5.77	154	122	183	2245	160.83	9.04	161	122	186
OGP_EA	Age (yrs)	678	53.699	16.966	52	18	94	424	51.99	19.153	50.5	18	94	1102	53.041	17.85	52	18	94
	Height (cm)	660	164.44	7.008	164.8	142	189	414	151.231	6.668	151	120	174	1074	159.348	9.415	160	120	189
ORCADES_EA	Age (yrs)	776	54.4135	14.8715	55.325	18.11	90.33	1165	53.5454	15.1637	54.62	18.09	91.5	1941	53.8924	15.0497	54.98	18.09	91.5
	Height (cm)	776	175.148	6.48287	175.2	150.6	199.4	1164	161.147	6.00656	161.05	138.2	181.5	1937	166.747	9.25369	165.9	138.2	199.4
VIKING_EA	Age (yrs)	801	50.6885	15.351	50.3479	19.3616	91.8274	1233	48.5916	14.8701	48.6685	18.0959	82.5343	2034	49.4174	15.0924	49.3055	18.0959	91.8274
	Height (cm)	801	175.994	6.33499	175.9	154.5	197.6	1233	162.693	5.99289	162.6	141.2	182.8	2034	167.931	8.93375	167.2	141.2	197.6
PMBB_EA	Age (yrs)	4544	62.83	12.65	63	18	96	2796	62.38	14.95	63	17	94	7340	62.66	13.57	63	17	96
	Height (cm)	4522	178.2	7.57	177.8	152.4	208.3	2781	162.5	7.29	162.6	109.2	188	7303	172.2	10.69	172.7	109.2	208.3
PMBB_AA	Age (yrs)	4544	62.83	12.65	63	18	96	2796	62.38	14.95	63	17	94	7340	62.66	13.57	63	17	96
	Height (cm)	4522	178.2	7.57	177.8	152.4	208.3	2781	162.5	7.29	162.6	109.2	188	7303	172.2	10.69	172.7	109.2	208.3
PopGen controls_European	Age (yrs)	574	54.5557	56	14.1473	19	81	366	52.2486	54	15.2348	19	77	940	53.6574	14.6158	56	19	81
	Height (cm)	551	179.6	7.34	179	158.5	200	349	166.891	166.5	NA	147	199	900	174.7	9.48	175	147	200
PREVEND, EUROPEAN WHITES	Age (yrs)	1869	50.9337	12.7761	50	28	75	1751	48.2005	12.028	47	28	75	3620	49.6116	12.493	49	28	75
	Height (cm)	1869	179.538	6.96709	179	157.5	207	1751	167.483	6.54444	167.5	145	193	3620	173.707	9.05916	173.5	145	207
PROCARDIS_CONTROLS_EA	Age (yrs)	1121	56.05	9.17	57	20	80	564	59.78	8.0766	61	30	84	1685	57.3	8.99	58	20	84
	Height (cm)	1109	176.5	6.88	176	150	200	560	164.1	6.82548	164	130	185	1669	172.4	9.031	173	130	200
PROCARDIS_CADCASES_EA	Age (yrs)	4263	61.6	7.42847	62	30	84	1425	62.95	7.23122	64	36	86	5688	61.94	7.40179	63	30	86
	Height (cm)	4213	173	6.7442	173	139	206	1387	159.6	6.41961	160	140	185	5600	169.7	9.031	170	139	206
PROMIS1_SAS	Age (yrs)	7289	53.05	10.38	52	25	89	1665	54.98	9.58	55	30	85	8954	53.41	10.26	52	25	89
	Height (cm)	5848	167.493	7.557	168	137	206	1361	155.72	7.76	155	125	180	7209	165.271	8.883	166	125	206
PROMIS2_SAS	Age (yrs)	6768	53.95	9.06	54	27	82	1487	56.25	9.1	55	30	80	8255	54.36	9.11	54	27	82
	Height (cm)	4081	169.355	6.604	170	124	197	968	158.661	9.788	159	129	190	5049	167.3	8.45	168	124	197
PROSPER	Age (yrs)	2505	75	3.27	74.51	70.15	83.28	2682	75.66	3.4	75.41	69.37	83.39	5187	75.34	3.35	74.98	69.37	83.39
	Height (cm)	2505	172.08	6.65	172	143	198	2680	158.82	6.61	159	135	180	5185	165.23	9.38	165	135	198
QFS_EA	Age (yrs)	379	42.1087	16.4189	43.6	18.2	88.7	500	42.6532	16.942	43.2	18.1	93.5	879	42.4184	16.7112	43.4	18.1	93.5
	Height (cm)	378	172.836	6.65328	173.3	154.5	194.9	497	159.887	6.67949	160.1	139	178.6	875	165.481	9.25223	165.1	139	194.9
QIMR	Age (yrs)	6757	46.6732	14.3624	45.537	18.0164	94.9699	9955	46.2408	14.027	44.6411	18.0219	90.411	16712	46.4156	14.1647	45.0068	18.0164	94.9699
	Height (cm)	6757	178.044	7.18299	178	127	210.82	9955	163.907	6.90106	164	115	198	16712	169.623	9.8671	169	115	210.82
RHS_SAS	Age (yrs)	913	52.4732	7.87523	53	33	77	1136	52.059	7.93381	52	30	74	2049	52.2435	7.90852	53	30	77
	Height (cm)	911	164.796	6.35731	164.5	143.5	188.2	1132	151.601	5.83282	151.35	126.2	170.9	2043	157.485	8.93841	157	126.2	188.2
RISC_EUR	Age (yrs)	479	43.34	8.57043	43	30	60	604	44.46	8.20349	44	30	61	1083	43.97	8.38232	44	30	61
	Height (cm)	479	178.3	6.99175	178	149	203	604	164.9	6.33212	165	147	187	1083	170.8	9.39702	170	147	203
ROSMAP1_EA	Age (yrs)	307	80.7	6.8	81.6	63.9	95.3	855	80.1	7.4	81	55.4	97.2	1162	80.2	7.3	81.2	55.4	97.2
	Height (cm)	307	174.8	7.4	175.3	149.9	195.6	855	159.8	7	160	124.5	203.2	1162	163.7	9.7	162.6	124.5	203.2
ROSMAP2_EA	Age (yrs)	73	82.1	6.6	83.1	68.1	96.8	231	80.3	7.5	80.5	60	98	304	80.7	7.3	81	60	98
	Height (cm)	73	176.2	7.9	177.8	154.9	190.5	231	160.4	8.1	160	121.9	198.1	304	164.2	10.5	162.6	121.9	198.1
Sardinia	Age (yrs)	2819	45.86	16.76	44	18	93.9	3713	45.21	16.81	43.6	18	101.3	6550	45.49	16.7937	43.8	18	101.3
	Height (cm)	2819	166.835	7.20328	167	144	192	3713	154.813	6.71042	155	98	178	6550	159.998	9.13411	160	98	192
SCES-610_EAS	Age (yrs)	967	58.92	9.62	58.17	44.57	84.49	920	58.02	9.41	56.48	44.44	84.86	1887	58.48	9.53	57.37	44.44	84.86
	Height (cm)	965	168.52	6.33	168.5	148	190	916	156.66	5.54	156.9	139	176	1881	162.75	8.41	162.5	139	190
SCES-omni_EAS	Age (yrs)	315	60.76	9.54	59.93	46.58	85.82	300	59.81	9.59	57.9	46.25	83.59	615	60.3	9.57	59.11	46.25	85.82
	Height (cm)	312	168.63	5.85	168.35	151	182	297	156.56	6.06	156.5	139	175	609	162.74	8.48	163	139	182
SCHS_T2D-CTRL_EAS	Age (yrs)	247	62.73	7.01	62	51	81	278	61.51	7.05	60	50	81	525	62.08	7.05	62	50	81
	Height (cm)	247	164.7	6.07	165	147	183	278	154.45	6.26	155	122	170	525	159.27	8.02	159	122	183
SCHS_T2D-CASES_EAS	Age (yrs)	268	62.28	6.88	61	50	81	275	61.56	7.18	61	50	81	543	61.92	7.04	61	50	81
	Height (cm)	268	164.47	5.86	165	150	183	275	155.56	6.18	155	135	173	543	159.96	7.49	160	135	183
SCHS CAD cases_EAS	Age (yrs)	465	65.668	7.741	65.608	49.208	82.536	254	68.41	7.684	69.071	49.775	82.477	719	66.636	7.826	66.742	49.208	82.536
	Height (cm)	464	164.931	6.183	165	149	190	253	153.818	6.616	155	137	185	717	161.1	8.268	160	137	190
SCHS CAD controls_EAS	Age (yrs)	816	65.318	7.765	65.234	47.197	82.137	468	68.011	7.62	68.949	50.468	83.211	1284	66.3	7.818	66.359	47.197	83.211
	Height (cm)	812	164.993	6.337	165	142	186	464	153.963	5.589	155	132	180	1276	160.982	8.135	160	132	186
SDC_EA	Age (yrs)	1194	61.17	10.83	61.6	18.96	91.7	757	64.01	12.16	64.8	22.02	90.9	1951	62.27	11.44	62.63	18.96	91.7
	Height (cm)	1065	177.34	6.97	177	157	206	708	162.7	6.38	163	144	183	1773	171.49	9.84	172	144	206
SHIP_EA	Age (yrs)	1929	50.5267	16.3684	51	20	80	1993	48.9142	15.9661	49	20	81	3922	49.7073	16.1833	50	20	81
	Height (cm)	1929	175.316	7.17032	175	148	198	1993	162.751	6.87996	163	142	186	3922	168.931	9.42342	169	142	198
SiMES_EAS	Age (yrs)	1258	59.88	11.36	60	40	80	1284	58.31	10.67	57	40	80	2542	59.09	11.04	58	40	80
	Height (cm)	1249	165.07	6.43	165	141	183	1273	151.88	6.31	152	129	172	2522	158.41	9.17	158	129	183
SINDI_SAS	Age (yrs)	1298	58.5	10.2	58	43	84	1240	57.56	9.79	56	43	84	2538	58.04	10.01	57	43	84
	Height (cm)	1295	168.59	6.53	168.5	148.5	192.5	1236	155.21	6.24	155.1	116	175	2531	162.06	9.25	162	116	192.5
SOL_HA	Age (yrs)	5077	45.2478	14.1686	47	18	75	7239	46.693	13.6229	48	18	76	12316	46.0973	13.8681	48	18	76
	Height (cm)	5071	169.843	6.9906	170	135	198	7229	156.631	6.43195	157	122	189	12300	162.078	9.31412	161	122	198
SP2-550_EAS	Age (yrs)	255	49.67	12.32	49.79	25.03	79.61	80	49.84	14.15	50.62	24.99	75.61	335	49.71	12.76	50.02	24.99	79.61
	Height (cm)	255	170.13	6.09	170	153	190	80	158.29	6.48	158	143.2	184	335	167.3	7.98	168	143.2	190
SP2-610_EAS	Age (yrs)	268	48.49	12.64	49.37	23.68	79.99	882	48.76	11.03	48.82	23.19	82.02	1150	48.7	11.42	48.89	23.19	82.02
	Height (cm)	268	170.13	6.81	170	149.5	190	882	158.07	5.75	158	141	181.5	1150	160.88	7.88	160	141	190
SP2-1M_EAS	Age (yrs)	609	48.06	10.72	46.81	20.99	80.1	346	44.92	9.33	43.65	24.62	79.72	955	46.92	10.35	46.28	20.99	80.1
	Height (cm)	608	170.27	6.31	170	153	190	346	158.26	5.81	157.9	140	177.5	954	165.91	8.43	166.15	140	190
SR_SAS	Age (yrs)	206	40.9369	16.491	42	18	82	276	37.6087	14.8635	35.5	18	80	482	39.0311	15.6502	38.5	18	82
	Height (cm)	206	174.136	7.24828	175	150	198	276	163.062	6.84317	164.5	140	181	482	167.795	8.90171	168	140	198
STRIP-PARENTS_EA	Age (yrs)	490	34.8524	5.76841	34.397	19.6961	61.0034	566	33.363	5.01102	33.0034	20.8049	48.2628	1056	34.0541	5.42429	33.5318	19.6961	61.0034
	Height (cm)	472	179.779	6.05557	180	160	198	557	165.626	5.54465	166	150	181	1029	172.118	9.12229	171	150	198
Raine_Study_Caucasian	Age (yrs)	491	20.04	0.4376	20	19.33	22.08	423	19.97	0.4025	19.92	19	21.83	914	20.01	0.4229	19.92	19	22.08
	Height (cm)	491	179.9	6.8329	180	162	199	423	166.8	6.3385	167	145	190	914	173.8	9.2754	174	145	199
KORAs4f4_EUR	Age (yrs)	NA	NA	NA	NA	NA	NA	NA	NA	NA	NA	NA	NA	NA	NA	NA	NA	NA	NA
	Height (cm)	1807	NA	NA	NA	NA	NA	1892	NA	NA	NA	NA	NA	NA	NA	NA	NA	NA	NA
KORAs3f3_EUR	Age (yrs)	NA	NA	NA	NA	NA	NA	NA	NA	NA	NA	NA	NA	NA	NA	NA	NA	NA	NA
	Height (cm)	2113	0.000706192	NA	NA	NA	NA	2121	NA	NA	NA	NA	NA	NA	NA	NA	NA	NA	NA
SIGMA1	Age (yrs)	1472	57.87	9.75	57	24	89	2311	57.16	9.77	56	19	93	3783	57.44	9.76	57	19	93
	Height (cm)	1308	166	8	166	117	196	1949	152	7	152	133	190	3257	158	10	157	117	196
SIGMA2	Age (yrs)	2073	58.95	7.84	59	25	94	2443	58.33	8.27	58	25	90	4516	58.61	8.08	59	25	94
	Height (cm)	2025	171	8	170	137	198	2334	158	7	157	122	190	4359	164	10	163	122	198
THISEAS_EA_CADCASE	Age (yrs)	297	61.1549	10.0923	61	30	85	64	66.6094	10.1834	68	39	87	361	62.1219	10.3076	62	30	87
	Height (cm)	246	172.093	6.59092	172	155	192	52	159.462	7.27731	160	134	173	298	169.889	8.24567	170	134	192
THISEAS_EA_CONTROL	Age (yrs)	353	53.9745	12.745	53	26	89	309	55.7443	14.3673	57	25	86	662	54.8006	13.5449	54	25	89
	Height (cm)	321	174.34	7.70916	175	157	194	292	160.315	7.33232	160	139	181	613	167.659	10.285	168	139	194
TRAILS-CC_EUR	Age (yrs)	180	18.7444	0.710041	19	18	20	85	18.5882	0.695121	18	18	20	265	18.6943	0.707753	19	18	20
	Height (cm)	180	184.128	7.03678	183.95	168.4	202.5	85	170.64	6.57389	170	156	187.5	265	179.802	9.33324	180	156	202.5
TRAILS-pop_EUR	Age (yrs)	549	18.5337	0.614049	18	18	20	625	18.4736	0.577093	18	18	20	1174	18.5017	0.595161	18	18	20
	Height (cm)	549	183.821	7.1832	184	165.5	206	625	170.219	6.43392	170.5	141.5	191.5	1174	176.579	9.60344	175.5	141.5	206
TromsoMig_EA	Age (yrs)	NA	NA	NA	NA	NA	NA	NA	NA	NA	NA	NA	NA	NA	NA	NA	NA	NA	NA
	Height (cm)	1384	179.195	6.56015	179	153.9	203	1612	165.622	5.84745	165.8	143.1	185	2996	171.89	9.169	171.5	143.1	203
TWINGENE (European)	Age (yrs)	4513	65.5	8.05	65.19	47.57	93.3	5073	64.65	8.22	64.16	47.38	93.87	9586	65.05	8.16	64.67	47.38	93.87
	Height (cm)	4410	176.34	6.66	176	143.2	205	4935	163.33	6.17	163.3	136.5	193	9345	169.47	9.12	169	136.5	205
TWT2D	Age (yrs)	943	52.8069	16.0059	53.744	21.1088	91.4661	906	57.2626	13.9103	58.9278	21.514	89.2402	1849	54.9901	15.1761	56.2917	21.1088	91.4661
	Height (cm)	943	167.364	6.44477	167.5	150	186.5	906	154.667	5.88808	154.6	137	173	1849	161.142	8.85776	160.8	137	186.5
CKB12_EAS_ASVDCASE	Age (yrs)	205	54.6237	9.17828	53.61	35.28	74.53	132	59.5164	9.55753	60.28	36.25	76.37	337	56.5401	9.61672	56.3	35.28	76.37
	Height (cm)	205	168.459	6.19048	168.3	152	185.3	132	156.299	5.72301	156.65	140.4	167.9	337	163.696	8.44803	164	140.4	185.3
CKB12_EAS_HSCASE	Age (yrs)	80	54.8407	11.2654	52.65	35.48	74.36	81	59.2542	9.1162	58.53	37.96	74.1	161	57.0612	10.4458	55.94	35.48	74.36
	Height (cm)	80	167.494	5.68352	167.15	154.8	187.3	81	155.979	5.40247	156.1	139.9	171.4	161	161.701	7.99349	161.4	139.9	187.3
CKB12_EAS_CONTROL	Age (yrs)	264	56.5406	10.4873	56.44	34.71	75.02	466	56.8656	9.47264	57.295	34.88	74.55	730	56.7481	9.84574	56.805	34.71	75.02
	Height (cm)	264	168.891	6.24941	168.4	145.6	184.1	466	157.16	5.16346	157.5	144	171.8	730	161.403	7.93161	160.5	144	184.1
CKB16_EAS_ASVDCASE	Age (yrs)	761	53.7144	10.0883	53.28	30.28	78.35	861	54.5527	9.46958	54.62	32.52	77.66	1622	54.1594	9.77067	53.905	30.28	78.35
	Height (cm)	761	168.949	6.06977	168.8	151	186.8	861	156.995	5.97089	157.5	133	174	1622	162.603	8.47335	162.5	133	186.8
CKB16_EAS_HSCASE	Age (yrs)	187	56.2707	12.1624	55.46	31.13	78.14	191	58.8908	10.5148	61.12	35.08	76.07	378	57.5946	11.4203	57.31	31.13	78.14
	Height (cm)	187	168.094	5.88925	168	153.5	182.2	191	155.603	5.8296	155.8	140.1	173.5	378	161.782	8.56431	161.5	140.1	182.2
CKB16_EAS_CONTROL	Age (yrs)	423	55.3725	12.0444	53.97	31.97	78.43	471	55.8541	11.5203	55.07	33.27	76.54	894	55.6262	11.767	54.64	31.97	78.43
	Height (cm)	423	169.259	6.49953	169	150	193.5	471	156.689	6.2084	156.1	129	173.5	894	162.637	8.92646	162.5	129	193.5
CKB26_EAS_ASVDCASE	Age (yrs)	94	57.6634	9.96181	59.295	34.88	78.92	128	55.3013	8.66956	56.03	33.73	70.3	222	56.3015	9.29092	57.42	33.73	78.92
	Height (cm)	94	163.704	5.53487	163.5	148.7	177.8	128	151.533	5.44289	151.4	139.8	168.3	222	156.686	8.13922	156.1	139.8	177.8
CKB26_EAS_HSCASE	Age (yrs)	47	60.76	11.7381	64.65	36.28	75.87	45	63.9402	10.0553	68	39.25	76.19	92	62.3155	11.0042	65.825	36.28	76.19
	Height (cm)	47	162.096	7.10376	160.7	150.3	178.8	45	150.564	7.23515	151	133	164	92	156.455	9.1876	156.65	133	178.8
CKB26_EAS_CONTROL	Age (yrs)	232	55.8316	11.6138	54.895	35.19	76.77	387	51.9306	11.88	50.93	31.63	76.15	619	53.3927	11.9222	52.11	31.63	76.77
	Height (cm)	232	164.485	6.34993	164.4	147.2	181.2	387	153.472	5.6935	153.4	136.4	169	619	157.6	7.98679	157.2	136.4	181.2
CKB36_EAS_ASVDCASE	Age (yrs)	113	55.3462	7.95297	55.95	36.51	72.31	98	56.4128	8.69732	58.135	36.5	72.95	211	55.8416	8.30407	56.77	36.5	72.95
	Height (cm)	113	164.014	5.37002	164.3	149.8	177.5	98	152.204	5.63715	152.65	133.5	165.4	211	158.529	8.05707	158.6	133.5	177.5
CKB36_EAS_HSCASE	Age (yrs)	107	61.2346	8.74005	62.09	35.67	75.4	118	61.3065	10.279	63.89	35.76	75.93	225	61.2723	9.55701	62.39	35.67	75.93
	Height (cm)	107	163.005	6.66597	162.7	146.8	179.8	118	151.276	6.26303	151.3	134.5	171.5	225	156.854	8.71639	156.5	134.5	179.8
CKB36_EAS_CONTROL	Age (yrs)	502	53.5187	10.5277	52.705	34.42	75.79	556	51.4657	11.3006	49.73	33.23	75.84	1058	52.4398	10.9835	51.33	33.23	75.84
	Height (cm)	502	163.583	6.26014	163.35	139	180.8	556	153.618	5.1938	153.8	137	169.3	1058	158.346	7.58468	157.7	137	180.8
CKB46_EAS_ASVDCASE	Age (yrs)	255	57.5894	8.9804	59.49	36.42	74.32	206	57.3917	7.72637	57.095	34.29	76.51	461	57.501	8.43476	57.75	34.29	76.51
	Height (cm)	255	163.022	6.09332	163	146.6	181.3	206	151.724	5.63422	152.05	137.6	165.8	461	157.974	8.14038	157.9	137.6	181.3
CKB46_EAS_HSCASE	Age (yrs)	142	60.7051	9.54	62.84	36.81	76.42	107	59.7583	9.58419	60.12	38.94	77.21	249	60.2982	9.55125	62	36.81	77.21
	Height (cm)	142	162.66	5.1955	163	148	178	107	150.522	5.78593	149.9	137.6	165.3	249	157.444	8.11806	158	137.6	178
CKB46_EAS_CONTROL	Age (yrs)	431	57.426	10.4169	57.56	35.36	77.72	551	53.5207	9.51148	53.06	34.6	77.76	982	55.2347	10.1017	54.93	34.6	77.76
	Height (cm)	431	163.942	5.67786	164	147.4	178.9	551	153.201	5.00888	153	137.4	166.4	982	157.915	7.52591	156.8	137.4	178.9
CKB52_EAS_ASVDCASE	Age (yrs)	135	56.9393	9.17703	57.52	34.06	75.44	146	57.2336	8.13419	58.42	34.07	74	281	57.0922	8.63655	58.02	34.06	75.44
	Height (cm)	135	158.812	5.85146	158.2	143	174.1	146	148.59	5.78572	148.8	129	162	281	153.501	7.7391	153.8	129	174.1
CKB52_EAS_HSCASE	Age (yrs)	324	61.9412	9.20124	63.1	35.58	76.84	320	61.0361	9.40542	62.46	35.41	75.76	644	61.4915	9.30705	62.74	35.41	76.84
	Height (cm)	324	157.922	6.04525	158	143.1	175.3	320	147.629	5.78389	148.45	113.3	162.4	644	152.808	7.84083	152.25	113.3	175.3
CKB52_EAS_CONTROL	Age (yrs)	811	58.2329	11.3471	60.27	33.98	75.87	1080	53.9743	11.8134	53.005	33.53	76.6	1891	55.8007	11.8025	56.22	33.53	76.6
	Height (cm)	811	159.225	6.21229	159.3	132.9	181.3	1080	148.82	5.74202	149	121.8	166.5	1891	153.282	7.86711	153	121.8	181.3
CKB58_EAS_ASVDCASE	Age (yrs)	378	52.386	10.2723	53.79	25.33	76.91	508	51.1377	10.1299	52.42	31	80.03	886	51.6703	10.2038	53.015	25.33	80.03
	Height (cm)	378	165.372	6.1544	165	145.1	182.7	508	153.749	5.6839	153.95	136.6	169.4	886	158.708	8.22976	158.45	136.6	182.7
CKB58_EAS_HSCASE	Age (yrs)	459	60.4823	9.90692	62.47	31.94	81.27	591	57.7668	10.5605	57.7	31.25	82.4	1050	58.9539	10.3631	59.975	31.25	82.4
	Height (cm)	459	163.295	6.34973	163.1	141	187.1	591	151.824	6.01669	152	115.1	167.7	1050	156.838	8.38874	156.4	115.1	187.1
CKB58_EAS_CONTROL	Age (yrs)	985	58.9478	11.038	61.09	27	80.09	1330	55.6778	11.4153	55.9	27.83	85.09	2315	57.0691	11.3695	58.11	27	85.09
	Height (cm)	985	165.389	6.10071	165.5	140	183.2	1330	153.347	5.53593	153.3	133.1	171.5	2315	158.47	8.29987	157.9	133.1	183.2
CKB68_EAS_ASVDCASE	Age (yrs)	765	53.9872	9.38657	54.47	34.11	76.81	740	54.3358	8.58534	55.395	34.62	75.64	1505	54.1586	9.00023	55.09	34.11	76.81
	Height (cm)	765	165.718	5.84776	165.7	146.5	183.9	740	154.301	5.72189	154.3	131.4	170.4	1505	160.104	8.12762	160.1	131.4	183.9
CKB68_EAS_HSCASE	Age (yrs)	373	58.6514	11.2595	59.71	33.82	76.63	343	55.9391	9.83623	55.01	31.19	77.46	716	57.3521	10.6806	57.325	31.19	77.46
	Height (cm)	373	164.141	6.43266	164.8	133.4	190.6	343	153.329	5.62201	153.3	134.2	168.8	716	158.961	8.11537	159.2	133.4	190.6
CKB68_EAS_CONTROL	Age (yrs)	929	55.5315	12.2799	55.36	31.24	78.83	937	51.3889	10.7155	50.28	30.26	75.84	1866	53.4513	11.7027	52.35	30.26	78.83
	Height (cm)	929	165.39	5.87154	164.8	145.1	184.8	937	154.133	5.49769	154.2	133.6	175.8	1866	159.737	8.00124	159.6	133.6	184.8
CKB78_EAS_ASVDCASE	Age (yrs)	201	57.6138	8.71012	58.87	34.82	73.54	207	57.2744	8.8702	58.24	35.74	75.84	408	57.4416	8.78254	58.51	34.82	75.84
	Height (cm)	201	163.67	5.66986	163.7	145	178	207	153.01	5.76835	153.2	135	171	408	158.261	7.81735	158.3	135	178
CKB78_EAS_HSCASE	Age (yrs)	276	62.4366	9.01115	63.765	38.57	77.92	208	61.2437	9.09871	61.575	38.01	77.59	484	61.924	9.05879	62.735	38.01	77.92
	Height (cm)	276	162.412	5.96998	162.5	133.8	179.7	208	152.538	5.37532	152.6	135.7	168.3	484	158.168	7.52435	158.4	133.8	179.7
CKB78_EAS_CONTROL	Age (yrs)	624	59.1733	10.818	59.825	36.03	77.19	753	55.1282	10.7761	54.66	35.14	77.49	1377	56.9613	10.9776	56.95	35.14	77.49
	Height (cm)	624	164.399	6.17551	164.8	130.8	179.9	753	154.389	5.95998	154.2	132	173.7	1377	158.925	7.84417	158.8	130.8	179.9
CKB88_EAS_ASVDCASE	Age (yrs)	448	56.194	10.0916	57.045	33.19	74.95	475	51.8912	10.5823	53.19	31.12	76.4	923	53.9797	10.5629	55.15	31.12	76.4
	Height (cm)	448	161.648	5.85849	161.6	147.1	184.2	475	152.095	5.60597	152.1	134.1	170.4	923	156.732	7.45773	156.3	134.1	184.2
CKB88_EAS_HSCASE	Age (yrs)	675	59.962	9.95976	60.98	35	75.83	531	56.2953	10.3988	56.4	33.07	77.4	1206	58.3476	10.3132	58.76	33.07	77.4
	Height (cm)	675	161.055	5.91908	161.2	141.7	178.3	531	150.946	5.79155	151.2	129.4	169.5	1206	156.604	7.71687	156.5	129.4	178.3
CKB88_EAS_CONTROL	Age (yrs)	1356	59.5203	10.6144	60.705	21.77	77.61	1085	55.0905	11.1642	55.18	31.12	81.25	2441	57.5513	11.0809	58.14	21.77	81.25
	Height (cm)	1356	161.6	5.71951	161.5	142.8	181.7	1085	151.408	5.51957	151.4	132	174.4	2441	157.07	7.57371	157.2	132	181.7
COPSAC2000_European	Age (yrs)	NA	NA	NA	NA	NA	NA	NA	NA	NA	NA	NA	NA	NA	NA	NA	NA	NA	NA
	Height (cm)	234	181	7.41	180.6	158.3	199.4	299	167.4	6.78	167.4	150.3	192.1	533	173.4	9.79	172.6	150.3	199.4
CoLAUS	Age (yrs)	2560	52.938	10.7699	52.2	34.9	75.1	2875	53.894	10.7156	53.7	35	75.4	5435	53.4437	10.7509	53	34.9	75.4
	Height (cm)	2560	174.976	7.3265	175	150	198	2875	162.644	6.69921	163	131	185	5435	168.453	9.32264	168	131	198
ERF_Dutch isolate (white European)	Age (yrs)	1253	49.56	14.23	50.36	17.56	86.5	1547	48.38	14.47	48.61	16.65	86.07	2800	48.9	14.37	49.45	16.65	86.5
	Height (cm)	1253	174.72	7.19	174.6	152	196.5	1547	161.77	6.55	161.6	139.3	182.8	2800	167.57	9.4	167	139.3	196.5
FHS	Age (yrs)	3853	37.97	9.49	38	11	72	4530	37.66	9.23	38	5	70	8383	37.8	9.35	38	5	72
	Height (cm)	3853	176.5	7.01	176.5	123.2	200	4527	162.6	6.38	162.6	123.2	185.4	8380	169	9.58	168.3	123.2	200
LLFS_EA	Age (yrs)	1989	70.5168	15.181	67	32	110	2411	69.7163	15.9205	65	24	108	4400	70.0782	15.5939	66	24	110
	Height (cm)	1989	173.552	7.73965	173.6	143.2	205.2	2411	159.573	7.86645	160	108.8	187.1	4400	165.892	10.459	165.6	108.8	205.2
RS1	Age (yrs)	2385	68.22	8.2	67.16	55.01	97.81	3405	70.17	9.6	69.17	55	99.22	5790	69.39	9.11	68.3	55	99.22
	Height (cm)	2385	174.8	6.77	174.5	151	198	3405	161.4	6.66	161.5	101	191.5	5790	166.9	9.42	166	101	198
RS2	Age (yrs)	954	64.46	7.59	61.83	55.14	93.95	1124	64.99	8.28	62.03	55.12	95.33	2078	64.75	7.97	61.97	55.12	95.33
	Height (cm)	954	175.9	6.47	175.9	156.8	203	1124	162.6	6.21	162.9	141.5	189.6	2078	168.7	9.17	168.3	141.5	203
RS3	Age (yrs)	1301	56.84	6.58	56.64	45.46	89.37	1687	57.28	7.01	57.04	45.74	97.22	2988	57.09	6.83	56.82	45.46	97.22
	Height (cm)	1301	172.5	9.25	172	147	207	1687	169.8	9.64	169	145	210	2988	171	9.56	170	145	210
BCAC - all breast cancer cases	Age (yrs)	NA	NA	NA	NA	NA	NA	49401	57.3	11.2	58	17.8	98	NA	NA	NA	NA	NA	NA
	Height (cm)	NA	NA	NA	NA	NA	NA	49401	163.74	6.58	164	120	203.2	NA	NA	NA	NA	NA	NA
BCAC - all breast cancer controls	Age (yrs)	NA	NA	NA	NA	NA	NA	32564	56.4	10.4	57	20	94	NA	NA	NA	NA	NA	NA
	Height (cm)	NA	NA	NA	NA	NA	NA	32564	163.17	6.58	163	121.92	208.28	NA	NA	NA	NA	NA	NA
BCAC_2SISTER_cases	Age (yrs)	NA	NA	NA	NA	NA	NA	1064	47.8734	3.96985	48.8	31.3	54	NA	NA	NA	NA	NA	NA
	Height (cm)	NA	NA	NA	NA	NA	NA	1064	165.391	6.47318	165.1	142.24	185.42	NA	NA	NA	NA	NA	NA
BCAC_ABCFS_cases	Age (yrs)	NA	NA	NA	NA	NA	NA	1116	49.1918	11.6349	49	23	91	NA	NA	NA	NA	NA	NA
	Height (cm)	NA	NA	NA	NA	NA	NA	1116	163.465	6.86328	163	137	185	NA	NA	NA	NA	NA	NA
BCAC_ABCFS_controls	Age (yrs)	NA	NA	NA	NA	NA	NA	186	59.3387	11.6145	61.5	23	81	NA	NA	NA	NA	NA	NA
	Height (cm)	NA	NA	NA	NA	NA	NA	186	162.785	6.22176	163	145	183	NA	NA	NA	NA	NA	NA
BCAC_ABCS_cases	Age (yrs)	NA	NA	NA	NA	NA	NA	336	44.3125	6.90191	46	20	56	NA	NA	NA	NA	NA	NA
	Height (cm)	NA	NA	NA	NA	NA	NA	336	171.021	6.16607	170	150	185	NA	NA	NA	NA	NA	NA
BCAC_ABCS_controls	Age (yrs)	NA	NA	NA	NA	NA	NA	98	47.1837	12.0808	47.5	20	69	NA	NA	NA	NA	NA	NA
	Height (cm)	NA	NA	NA	NA	NA	NA	98	170.786	6.35748	170	158	185	NA	NA	NA	NA	NA	NA
BCAC_ABCTB_cases	Age (yrs)	NA	NA	NA	NA	NA	NA	634	58.7729	12.8941	59	27	97	NA	NA	NA	NA	NA	NA
	Height (cm)	NA	NA	NA	NA	NA	NA	634	162.255	7.09687	163	137.5	190	NA	NA	NA	NA	NA	NA
BCAC_ABCTB_controls	Age (yrs)	NA	NA	NA	NA	NA	NA	374	65.893	7.10921	65	55	86	NA	NA	NA	NA	NA	NA
	Height (cm)	NA	NA	NA	NA	NA	NA	374	159.228	6.07796	159	139	177.3	NA	NA	NA	NA	NA	NA
BCAC_AHS_cases	Age (yrs)	NA	NA	NA	NA	NA	NA	513	51.9493	10.0767	52	26	83	NA	NA	NA	NA	NA	NA
	Height (cm)	NA	NA	NA	NA	NA	NA	513	165.501	6.40286	165	150	185	NA	NA	NA	NA	NA	NA
BCAC_AHS_controls	Age (yrs)	NA	NA	NA	NA	NA	NA	1128	52.3599	10.3131	53	26	81	NA	NA	NA	NA	NA	NA
	Height (cm)	NA	NA	NA	NA	NA	NA	1128	164.754	6.21023	165	145	185	NA	NA	NA	NA	NA	NA
BCAC_BBCC_cases	Age (yrs)	NA	NA	NA	NA	NA	NA	383	60.8055	12.4405	61	19.51	90.5	NA	NA	NA	NA	NA	NA
	Height (cm)	NA	NA	NA	NA	NA	NA	383	164.47	6.1084	165	150	182	NA	NA	NA	NA	NA	NA
BCAC_BBCC_controls	Age (yrs)	NA	NA	NA	NA	NA	NA	173	56.1006	11.7442	53.6	26.6	85.6	NA	NA	NA	NA	NA	NA
	Height (cm)	NA	NA	NA	NA	NA	NA	173	166.642	6.88265	168	147	184	NA	NA	NA	NA	NA	NA
BCAC_BBCS_cases	Age (yrs)	NA	NA	NA	NA	NA	NA	106	50.566	9.92162	51	29	73	NA	NA	NA	NA	NA	NA
	Height (cm)	NA	NA	NA	NA	NA	NA	106	163.372	6.55313	162.56	152.4	180.34	NA	NA	NA	NA	NA	NA
BCAC_BBCS_controls	Age (yrs)	NA	NA	NA	NA	NA	NA	440	47.6716	1.20763	47.525	44.59	51.51	NA	NA	NA	NA	NA	NA
	Height (cm)	NA	NA	NA	NA	NA	NA	440	162.114	6.34909	162.56	142.24	180.34	NA	NA	NA	NA	NA	NA
BCAC_BCEES_cases	Age (yrs)	NA	NA	NA	NA	NA	NA	773	57.9159	11.0657	59	27	81	NA	NA	NA	NA	NA	NA
	Height (cm)	NA	NA	NA	NA	NA	NA	773	164.403	6.96468	164	141	203.2	NA	NA	NA	NA	NA	NA
BCAC_BCEES_controls	Age (yrs)	NA	NA	NA	NA	NA	NA	831	60.0542	9.56591	61	30	80	NA	NA	NA	NA	NA	NA
	Height (cm)	NA	NA	NA	NA	NA	NA	831	163.562	6.96395	162.56	142.24	190.5	NA	NA	NA	NA	NA	NA
BCAC_BCINIS_cases	Age (yrs)	NA	NA	NA	NA	NA	NA	1382	63.6932	12.663	64	25	98	NA	NA	NA	NA	NA	NA
	Height (cm)	NA	NA	NA	NA	NA	NA	1382	161.13	6.50437	160	133	180	NA	NA	NA	NA	NA	NA
BCAC_BCINIS_controls	Age (yrs)	NA	NA	NA	NA	NA	NA	702	64.4031	12.6661	64	28	94	NA	NA	NA	NA	NA	NA
	Height (cm)	NA	NA	NA	NA	NA	NA	702	160.93	6.48334	160	142	178	NA	NA	NA	NA	NA	NA
BCAC_BREOGAN_cases	Age (yrs)	NA	NA	NA	NA	NA	NA	1322	55.9448	11.9674	55	25	88	NA	NA	NA	NA	NA	NA
	Height (cm)	NA	NA	NA	NA	NA	NA	1322	160.237	6.45167	160	135	178	NA	NA	NA	NA	NA	NA
BCAC_BREOGAN_controls	Age (yrs)	NA	NA	NA	NA	NA	NA	719	54.6342	12.6687	53	25	87	NA	NA	NA	NA	NA	NA
	Height (cm)	NA	NA	NA	NA	NA	NA	719	159.067	6.51952	160	129	178	NA	NA	NA	NA	NA	NA
BCAC_CBCS_cases	Age (yrs)	NA	NA	NA	NA	NA	NA	674	58.451	10.8658	58	29	82	NA	NA	NA	NA	NA	NA
	Height (cm)	NA	NA	NA	NA	NA	NA	674	164.854	6.93172	165	142	188	NA	NA	NA	NA	NA	NA
BCAC_CBCS_controls	Age (yrs)	NA	NA	NA	NA	NA	NA	816	57.4142	10.1453	56	30	80	NA	NA	NA	NA	NA	NA
	Height (cm)	NA	NA	NA	NA	NA	NA	816	164.883	6.69243	165	135	198	NA	NA	NA	NA	NA	NA
BCAC_CCGP_cases	Age (yrs)	NA	NA	NA	NA	NA	NA	611	56.1375	12.3441	56	25	84	NA	NA	NA	NA	NA	NA
	Height (cm)	NA	NA	NA	NA	NA	NA	611	158.933	6.83605	159	136	180	NA	NA	NA	NA	NA	NA
BCAC_CECILE_cases	Age (yrs)	NA	NA	NA	NA	NA	NA	293	53.9283	10.908	55	26	74	NA	NA	NA	NA	NA	NA
	Height (cm)	NA	NA	NA	NA	NA	NA	293	161.891	6.2725	162	148	179	NA	NA	NA	NA	NA	NA
BCAC_CECILE_controls	Age (yrs)	NA	NA	NA	NA	NA	NA	147	52.932	11.5957	54	25	74	NA	NA	NA	NA	NA	NA
	Height (cm)	NA	NA	NA	NA	NA	NA	147	160.49	6.38638	160	143	178	NA	NA	NA	NA	NA	NA
BCAC_CGPS_cases	Age (yrs)	NA	NA	NA	NA	NA	NA	633	61.8831	11.8868	63	33	96	NA	NA	NA	NA	NA	NA
	Height (cm)	NA	NA	NA	NA	NA	NA	633	166.485	5.99685	167	150	184	NA	NA	NA	NA	NA	NA
BCAC_CGPS_controls	Age (yrs)	NA	NA	NA	NA	NA	NA	489	63.736	12.9491	65.08	40.68	88.41	NA	NA	NA	NA	NA	NA
	Height (cm)	NA	NA	NA	NA	NA	NA	489	163.354	6.83102	163.2	141.2	185.4	NA	NA	NA	NA	NA	NA
BCAC_CPSII_cases	Age (yrs)	NA	NA	NA	NA	NA	NA	3035	61.769	6.10092	62	44	78	NA	NA	NA	NA	NA	NA
	Height (cm)	NA	NA	NA	NA	NA	NA	3035	164.487	6.28385	165.1	132.08	195.58	NA	NA	NA	NA	NA	NA
BCAC_CPSII_controls	Age (yrs)	NA	NA	NA	NA	NA	NA	3013	61.7524	6.13129	62	43	78	NA	NA	NA	NA	NA	NA
	Height (cm)	NA	NA	NA	NA	NA	NA	3013	164.097	6.36869	165.1	129.54	208.28	NA	NA	NA	NA	NA	NA
BCAC_DIETCOMPLYF_cases	Age (yrs)	NA	NA	NA	NA	NA	NA	700	55.5714	9.75446	56	31	76	NA	NA	NA	NA	NA	NA
	Height (cm)	NA	NA	NA	NA	NA	NA	700	163.106	6.29666	163	147	186	NA	NA	NA	NA	NA	NA
BCAC_EPIC_cases	Age (yrs)	NA	NA	NA	NA	NA	NA	3838	52.9752	8.36144	53	26	77	NA	NA	NA	NA	NA	NA
	Height (cm)	NA	NA	NA	NA	NA	NA	3838	161.522	6.57135	161.155	139.5	188	NA	NA	NA	NA	NA	NA
BCAC_EPIC_controls	Age (yrs)	NA	NA	NA	NA	NA	NA	3577	52.9715	8.36996	53	26	77	NA	NA	NA	NA	NA	NA
	Height (cm)	NA	NA	NA	NA	NA	NA	3577	161.14	6.50306	161	138	196.3	NA	NA	NA	NA	NA	NA
BCAC_ESTHER_cases	Age (yrs)	NA	NA	NA	NA	NA	NA	293	62.2184	6.61309	63	50	75	NA	NA	NA	NA	NA	NA
	Height (cm)	NA	NA	NA	NA	NA	NA	293	163.075	6.09242	163	140	184	NA	NA	NA	NA	NA	NA
BCAC_ESTHER_controls	Age (yrs)	NA	NA	NA	NA	NA	NA	183	62.388	6.94304	63	50	75	NA	NA	NA	NA	NA	NA
	Height (cm)	NA	NA	NA	NA	NA	NA	183	162.486	5.55478	163	147	180	NA	NA	NA	NA	NA	NA
BCAC_FHRISK_cases	Age (yrs)	NA	NA	NA	NA	NA	NA	132	48.3409	8.15764	48	29	69	NA	NA	NA	NA	NA	NA
	Height (cm)	NA	NA	NA	NA	NA	NA	132	163.599	6.30001	162.56	147.32	187.96	NA	NA	NA	NA	NA	NA
BCAC_GENICA_cases	Age (yrs)	NA	NA	NA	NA	NA	NA	460	59.3717	11.4296	60	23	79	NA	NA	NA	NA	NA	NA
	Height (cm)	NA	NA	NA	NA	NA	NA	460	165.733	6.01416	165	147	180	NA	NA	NA	NA	NA	NA
BCAC_GENICA_controls	Age (yrs)	NA	NA	NA	NA	NA	NA	284	59.3451	10.7995	60	25	80	NA	NA	NA	NA	NA	NA
	Height (cm)	NA	NA	NA	NA	NA	NA	284	164.687	6.15498	165	145	180	NA	NA	NA	NA	NA	NA
BCAC_GESBC_cases	Age (yrs)	NA	NA	NA	NA	NA	NA	358	41.9888	6.26089	43	20	52	NA	NA	NA	NA	NA	NA
	Height (cm)	NA	NA	NA	NA	NA	NA	358	165.38	6.28821	165	146	184	NA	NA	NA	NA	NA	NA
BCAC_GESBC_controls	Age (yrs)	NA	NA	NA	NA	NA	NA	181	42.0497	6.06564	44	25	52	NA	NA	NA	NA	NA	NA
	Height (cm)	NA	NA	NA	NA	NA	NA	181	164.32	5.94858	164	142	182	NA	NA	NA	NA	NA	NA
BCAC_HCSC_cases	Age (yrs)	NA	NA	NA	NA	NA	NA	133	57.7895	14.9914	58	26	93	NA	NA	NA	NA	NA	NA
	Height (cm)	NA	NA	NA	NA	NA	NA	133	159.173	6.82743	160	135	178	NA	NA	NA	NA	NA	NA
BCAC_HEBCS_cases	Age (yrs)	NA	NA	NA	NA	NA	NA	225	54.5911	11.7086	54	30	85	NA	NA	NA	NA	NA	NA
	Height (cm)	NA	NA	NA	NA	NA	NA	225	164.702	6.09195	165	150	188	NA	NA	NA	NA	NA	NA
BCAC_KARBAC_cases	Age (yrs)	NA	NA	NA	NA	NA	NA	94	61.5532	13.0932	64.5	30	86	NA	NA	NA	NA	NA	NA
	Height (cm)	NA	NA	NA	NA	NA	NA	94	166.277	6.71286	167	146	185	NA	NA	NA	NA	NA	NA
BCAC_KBCP_cases	Age (yrs)	NA	NA	NA	NA	NA	NA	410	58.4189	14.0296	55.97	23.33	88.87	NA	NA	NA	NA	NA	NA
	Height (cm)	NA	NA	NA	NA	NA	NA	410	161.995	6.06404	162	145	177	NA	NA	NA	NA	NA	NA
BCAC_KBCP_controls	Age (yrs)	NA	NA	NA	NA	NA	NA	87	50.5743	11.4891	48.86	26.49	75.08	NA	NA	NA	NA	NA	NA
	Height (cm)	NA	NA	NA	NA	NA	NA	87	160.115	6.44552	161	135	173	NA	NA	NA	NA	NA	NA
BCAC_LMBC_cases	Age (yrs)	NA	NA	NA	NA	NA	NA	738	57.0637	10.9714	57	23	88	NA	NA	NA	NA	NA	NA
	Height (cm)	NA	NA	NA	NA	NA	NA	738	163.894	6.42204	164	147	185	NA	NA	NA	NA	NA	NA
BCAC_LMBC_controls	Age (yrs)	NA	NA	NA	NA	NA	NA	195	45.4872	5.81179	46	35	56	NA	NA	NA	NA	NA	NA
	Height (cm)	NA	NA	NA	NA	NA	NA	195	163.021	6.18608	163	150	183	NA	NA	NA	NA	NA	NA
BCAC_MARIE_cases	Age (yrs)	NA	NA	NA	NA	NA	NA	512	62.3203	6.20136	63	50	75	NA	NA	NA	NA	NA	NA
	Height (cm)	NA	NA	NA	NA	NA	NA	512	164.438	5.73007	165	148	187	NA	NA	NA	NA	NA	NA
BCAC_MARIE_controls	Age (yrs)	NA	NA	NA	NA	NA	NA	289	61.9965	6.03894	63	50	74	NA	NA	NA	NA	NA	NA
	Height (cm)	NA	NA	NA	NA	NA	NA	289	164.36	5.60647	165	145	181	NA	NA	NA	NA	NA	NA
BCAC_MBCSG_cases	Age (yrs)	NA	NA	NA	NA	NA	NA	273	43.4951	11.7627	42.08	17.76	84	NA	NA	NA	NA	NA	NA
	Height (cm)	NA	NA	NA	NA	NA	NA	273	164.322	6.26253	164	145	185	NA	NA	NA	NA	NA	NA
BCAC_MCBCS_cases	Age (yrs)	NA	NA	NA	NA	NA	NA	400	61.1555	12.3028	62	28	90.35	NA	NA	NA	NA	NA	NA
	Height (cm)	NA	NA	NA	NA	NA	NA	400	165.232	6.61385	165.1	132.08	185.42	NA	NA	NA	NA	NA	NA
BCAC_MCCS_cases	Age (yrs)	NA	NA	NA	NA	NA	NA	880	65.0955	9.48839	65	41	88	NA	NA	NA	NA	NA	NA
	Height (cm)	NA	NA	NA	NA	NA	NA	880	160.803	6.32656	160.69	140.1	180.69	NA	NA	NA	NA	NA	NA
BCAC_MCCS_controls	Age (yrs)	NA	NA	NA	NA	NA	NA	864	64.9514	9.55802	65	41	88	NA	NA	NA	NA	NA	NA
	Height (cm)	NA	NA	NA	NA	NA	NA	864	160.523	6.65639	160.5	141	188	NA	NA	NA	NA	NA	NA
BCAC_MEC_cases	Age (yrs)	NA	NA	NA	NA	NA	NA	672	63.2068	9.18839	63	45	90	NA	NA	NA	NA	NA	NA
	Height (cm)	NA	NA	NA	NA	NA	NA	672	164.049	6.21938	165.1	147.32	185.42	NA	NA	NA	NA	NA	NA
BCAC_MEC_controls	Age (yrs)	NA	NA	NA	NA	NA	NA	723	63.2254	8.2963	64	45	87	NA	NA	NA	NA	NA	NA
	Height (cm)	NA	NA	NA	NA	NA	NA	723	163.315	6.33913	162.56	147.32	185.42	NA	NA	NA	NA	NA	NA
BCAC_MISS_cases	Age (yrs)	NA	NA	NA	NA	NA	NA	562	49.2639	10.3686	49.735	25.8	84	NA	NA	NA	NA	NA	NA
	Height (cm)	NA	NA	NA	NA	NA	NA	562	165.949	5.75259	166	151	185	NA	NA	NA	NA	NA	NA
BCAC_MISS_controls	Age (yrs)	NA	NA	NA	NA	NA	NA	1451	47.7206	10.2979	48.7	25.46	67.17	NA	NA	NA	NA	NA	NA
	Height (cm)	NA	NA	NA	NA	NA	NA	1451	165.574	5.79634	165	145	183	NA	NA	NA	NA	NA	NA
BCAC_MMHS_cases	Age (yrs)	NA	NA	NA	NA	NA	NA	383	60.3473	10.751	60	37	90	NA	NA	NA	NA	NA	NA
	Height (cm)	NA	NA	NA	NA	NA	NA	383	164.828	6.04912	165.1	147.32	182.88	NA	NA	NA	NA	NA	NA
BCAC_MMHS_controls	Age (yrs)	NA	NA	NA	NA	NA	NA	1627	47.9816	11.4584	43	35	92	NA	NA	NA	NA	NA	NA
	Height (cm)	NA	NA	NA	NA	NA	NA	1627	165.501	6.72446	165.1	121.92	198.12	NA	NA	NA	NA	NA	NA
BCAC_NC-BCFR_cases	Age (yrs)	NA	NA	NA	NA	NA	NA	773	51.4269	10.5038	53	21	80	NA	NA	NA	NA	NA	NA
	Height (cm)	NA	NA	NA	NA	NA	NA	773	165.189	6.60531	165	150	191	NA	NA	NA	NA	NA	NA
BCAC_NC-BCFR_controls	Age (yrs)	NA	NA	NA	NA	NA	NA	150	56.6333	5.08639	56	24	67	NA	NA	NA	NA	NA	NA
	Height (cm)	NA	NA	NA	NA	NA	NA	150	163.433	6.78967	163	150	180	NA	NA	NA	NA	NA	NA
BCAC_NCBCS_cases	Age (yrs)	NA	NA	NA	NA	NA	NA	2387	52.9242	11.4127	51	25	75	NA	NA	NA	NA	NA	NA
	Height (cm)	NA	NA	NA	NA	NA	NA	2387	164.551	6.41607	165.1	144.78	187.96	NA	NA	NA	NA	NA	NA
BCAC_NCBCS_controls	Age (yrs)	NA	NA	NA	NA	NA	NA	1004	53.3616	11.1603	52	21	77	NA	NA	NA	NA	NA	NA
	Height (cm)	NA	NA	NA	NA	NA	NA	1004	163.848	6.2449	162.56	142.24	182.88	NA	NA	NA	NA	NA	NA
BCAC_OFBCR_cases	Age (yrs)	NA	NA	NA	NA	NA	NA	1435	52.0836	10.3031	52	23	90	NA	NA	NA	NA	NA	NA
	Height (cm)	NA	NA	NA	NA	NA	NA	1435	163.722	6.88002	162.56	134.62	187.96	NA	NA	NA	NA	NA	NA
BCAC_OFBCR_controls	Age (yrs)	NA	NA	NA	NA	NA	NA	375	42.5093	6.46292	44	23	68	NA	NA	NA	NA	NA	NA
	Height (cm)	NA	NA	NA	NA	NA	NA	375	164.359	6.37565	165	147	183	NA	NA	NA	NA	NA	NA
BCAC_PBCS_cases	Age (yrs)	NA	NA	NA	NA	NA	NA	1920	56.0453	9.89215	55	27	76	NA	NA	NA	NA	NA	NA
	Height (cm)	NA	NA	NA	NA	NA	NA	1920	162.076	5.48611	162	136	192	NA	NA	NA	NA	NA	NA
BCAC_PBCS_controls	Age (yrs)	NA	NA	NA	NA	NA	NA	2030	55.5015	9.89664	55	24	75	NA	NA	NA	NA	NA	NA
	Height (cm)	NA	NA	NA	NA	NA	NA	2030	161.531	5.47459	162	130	178	NA	NA	NA	NA	NA	NA
BCAC_PKARMA_cases	Age (yrs)	NA	NA	NA	NA	NA	NA	823	60.3232	9.1411	62	30	84	NA	NA	NA	NA	NA	NA
	Height (cm)	NA	NA	NA	NA	NA	NA	823	166.416	5.76358	166	148	189	NA	NA	NA	NA	NA	NA
BCAC_PLCO_cases	Age (yrs)	NA	NA	NA	NA	NA	NA	2296	68.1838	6.36687	68	55	88	NA	NA	NA	NA	NA	NA
	Height (cm)	NA	NA	NA	NA	NA	NA	2296	163.809	6.36064	162.56	124.46	198.12	NA	NA	NA	NA	NA	NA
BCAC_PLCO_controls	Age (yrs)	NA	NA	NA	NA	NA	NA	2583	62.2973	5.22957	62	54	74	NA	NA	NA	NA	NA	NA
	Height (cm)	NA	NA	NA	NA	NA	NA	2583	163.474	6.28541	162.56	129.54	198.12	NA	NA	NA	NA	NA	NA
BCAC_POSH_cases	Age (yrs)	NA	NA	NA	NA	NA	NA	473	36.2326	3.31676	37	18	41	NA	NA	NA	NA	NA	NA
	Height (cm)	NA	NA	NA	NA	NA	NA	473	163.951	7.32622	164	120	197	NA	NA	NA	NA	NA	NA
BCAC_PREFACE_cases	Age (yrs)	NA	NA	NA	NA	NA	NA	2937	63.9782	7.66989	64	42	95	NA	NA	NA	NA	NA	NA
	Height (cm)	NA	NA	NA	NA	NA	NA	2937	164.113	5.97677	164	143	187	NA	NA	NA	NA	NA	NA
BCAC_PROCAS_cases	Age (yrs)	NA	NA	NA	NA	NA	NA	637	60.8801	6.6889	62	46	73	NA	NA	NA	NA	NA	NA
	Height (cm)	NA	NA	NA	NA	NA	NA	637	161.955	6.70579	162.56	144.78	198.12	NA	NA	NA	NA	NA	NA
BCAC_PROCAS_controls	Age (yrs)	NA	NA	NA	NA	NA	NA	1629	59.5281	6.8365	60	46	73	NA	NA	NA	NA	NA	NA
	Height (cm)	NA	NA	NA	NA	NA	NA	1629	162.251	6.63942	162.56	132.08	185.42	NA	NA	NA	NA	NA	NA
BCAC_SEARCH_cases	Age (yrs)	NA	NA	NA	NA	NA	NA	929	57.5457	8.99055	58	26	74	NA	NA	NA	NA	NA	NA
	Height (cm)	NA	NA	NA	NA	NA	NA	929	163.367	7.12374	163	145	201	NA	NA	NA	NA	NA	NA
BCAC_SEARCH_controls	Age (yrs)	NA	NA	NA	NA	NA	NA	1758	53.4147	7.39644	54	26	71	NA	NA	NA	NA	NA	NA
	Height (cm)	NA	NA	NA	NA	NA	NA	1758	163.092	6.52652	163	131	201	NA	NA	NA	NA	NA	NA
BCAC_SISTER_cases	Age (yrs)	NA	NA	NA	NA	NA	NA	1970	57.3489	8.90785	57.5	35.2	75.5	NA	NA	NA	NA	NA	NA
	Height (cm)	NA	NA	NA	NA	NA	NA	1970	164.525	6.24717	165.1	143.51	188.59	NA	NA	NA	NA	NA	NA
BCAC_SISTER_controls	Age (yrs)	NA	NA	NA	NA	NA	NA	1542	55.9888	8.93462	56	35.3	75.5	NA	NA	NA	NA	NA	NA
	Height (cm)	NA	NA	NA	NA	NA	NA	1542	164.038	6.43628	163.41	144.78	185.42	NA	NA	NA	NA	NA	NA
BCAC_SKKDKFZS_cases	Age (yrs)	NA	NA	NA	NA	NA	NA	1076	61.3205	11.9701	61.625	23.9	93.15	NA	NA	NA	NA	NA	NA
	Height (cm)	NA	NA	NA	NA	NA	NA	1076	163.031	6.15565	163	145	183	NA	NA	NA	NA	NA	NA
BCAC_SMC_cases	Age (yrs)	NA	NA	NA	NA	NA	NA	1229	60.4036	8.01301	59	48	82	NA	NA	NA	NA	NA	NA
	Height (cm)	NA	NA	NA	NA	NA	NA	1229	165.457	5.59949	165	142	184	NA	NA	NA	NA	NA	NA
BCAC_SMC_controls	Age (yrs)	NA	NA	NA	NA	NA	NA	661	60.112	8.0221	59	48	81	NA	NA	NA	NA	NA	NA
	Height (cm)	NA	NA	NA	NA	NA	NA	661	165.145	5.59275	165	146	182	NA	NA	NA	NA	NA	NA
BCAC_SUCCESSB_cases	Age (yrs)	NA	NA	NA	NA	NA	NA	440	54.2886	10.0629	54	28	81	NA	NA	NA	NA	NA	NA
	Height (cm)	NA	NA	NA	NA	NA	NA	440	165.252	6.11116	165	150	183	NA	NA	NA	NA	NA	NA
BCAC_SUCCESSC_cases	Age (yrs)	NA	NA	NA	NA	NA	NA	2836	55.2264	10.0597	55	24	79	NA	NA	NA	NA	NA	NA
	Height (cm)	NA	NA	NA	NA	NA	NA	2836	164.974	6.31186	165	130	192	NA	NA	NA	NA	NA	NA
BCAC_UCIBCS_cases	Age (yrs)	NA	NA	NA	NA	NA	NA	442	61.2828	12.5318	62	33	92	NA	NA	NA	NA	NA	NA
	Height (cm)	NA	NA	NA	NA	NA	NA	442	163.793	6.54906	162.6	144.8	180.3	NA	NA	NA	NA	NA	NA
BCAC_UCIBCS_controls	Age (yrs)	NA	NA	NA	NA	NA	NA	235	56.6426	11.7164	58	26	75	NA	NA	NA	NA	NA	NA
	Height (cm)	NA	NA	NA	NA	NA	NA	235	163.976	6.50956	165.1	149.9	188	NA	NA	NA	NA	NA	NA
BCAC_UKBGS_cases	Age (yrs)	NA	NA	NA	NA	NA	NA	1509	54.5719	10.1725	56	23	83	NA	NA	NA	NA	NA	NA
	Height (cm)	NA	NA	NA	NA	NA	NA	1509	163.991	6.47372	165.1	139.7	182.9	NA	NA	NA	NA	NA	NA
BCAC_UKBGS_controls	Age (yrs)	NA	NA	NA	NA	NA	NA	666	53.8138	10.7047	55	22	81	NA	NA	NA	NA	NA	NA
	Height (cm)	NA	NA	NA	NA	NA	NA	666	163.423	6.77159	162.6	142.2	193	NA	NA	NA	NA	NA	NA
BCAC_USRT_cases	Age (yrs)	NA	NA	NA	NA	NA	NA	1351	57.2835	9.69156	56	35	95	NA	NA	NA	NA	NA	NA
	Height (cm)	NA	NA	NA	NA	NA	NA	1351	164.468	6.46077	165.1	132.08	182.88	NA	NA	NA	NA	NA	NA
BCAC_USRT_controls	Age (yrs)	NA	NA	NA	NA	NA	NA	1354	57.483	9.73917	56	36	94	NA	NA	NA	NA	NA	NA
	Height (cm)	NA	NA	NA	NA	NA	NA	1354	163.74	6.56799	162.56	127	185.42	NA	NA	NA	NA	NA	NA
TUK	Age (yrs)	NA	NA	NA	NA	NA	NA	3864	63.87	12.88	66	26	93	NA	NA	NA	NA	NA	NA
	Height (cm)	NA	NA	NA	NA	NA	NA	3867	161.67	6.39	161.8	132.9	189.2	NA	NA	NA	NA	NA	NA
Vis	Age (yrs)	426	55.72	0.0483934	56.5	18	88	604	56.33	NA	56	18	93	1030	56.08	NA	56	18	93
	Height (cm)	423	176.1	0.0964454	176	158.2	203.5	593	161.8	NA	161.9	143	184.5	1016	167.8	NA	167	143	203.5
Vejle Biobank - T2D cases	Age (yrs)	1575	64.01	8.18	64.59	30.72	83.5	983	62.83	9.2	63.82	28.27	81.52	2558	63.56	8.6	64.34	28.27	83.5
	Height (cm)	1574	174.8	6.38	175	153	203	982	162.44	6.5	162	140	182	2556	170.05	8.8	171	140	203
Vejle Biobank - T2D controls	Age (yrs)	1841	61.27	10.03	62.81	27.12	78.82	1867	56.51	12.05	58.95	25.68	79.03	3708	58.87	11.34	61.11	25.68	79.03
	Height (cm)	1841	176.21	6.29	177	152	197	1866	164.67	6.35	165	145	192	3707	170.4	8.56	170	145	197
WGHS	Age (yrs)	NA	NA	NA	NA	NA	NA	23294	54.6987	7.11493	52.9	38.71	89.89	NA	NA	NA	NA	NA	NA
	Height (cm)	NA	NA	NA	NA	NA	NA	23099	164.342	6.26557	165.1	129.54	200.66	NA	NA	NA	NA	NA	NA
WHI GARNET	Age (yrs)	NA	NA	NA	NA	NA	NA	4233	65.68	6.89	66	50	79	NA	NA	NA	NA	NA	NA
	Height (cm)	NA	NA	NA	NA	NA	NA	4232	161.44	6.45	161.5	96	182	NA	NA	NA	NA	NA	NA
WHI GECCO	Age (yrs)	NA	NA	NA	NA	NA	NA	1584	65.19	6.44	66	50	79	NA	NA	NA	NA	NA	NA
	Height (cm)	NA	NA	NA	NA	NA	NA	1583	162.37	6.21	162	124	185.5	NA	NA	NA	NA	NA	NA
WHI HIPFX	Age (yrs)	NA	NA	NA	NA	NA	NA	3256	68.53	6.64	70	50	79	NA	NA	NA	NA	NA	NA
	Height (cm)	NA	NA	NA	NA	NA	NA	3249	161.66	6.63	161.7	99	183	NA	NA	NA	NA	NA	NA
WHI LLS	Age (yrs)	NA	NA	NA	NA	NA	NA	1105	68.54	3.4	68	62	79	NA	NA	NA	NA	NA	NA
	Height (cm)	NA	NA	NA	NA	NA	NA	1105	161.31	6.05	161.5	141	183.5	NA	NA	NA	NA	NA	NA
WHI MOSMAP	Age (yrs)	NA	NA	NA	NA	NA	NA	2271	63.26	6.63	63	50	79	NA	NA	NA	NA	NA	NA
	Height (cm)	NA	NA	NA	NA	NA	NA	2271	162.65	NA	162.7	104	187	NA	NA	NA	NA	NA	NA
WHI WHIMS	Age (yrs)	NA	NA	NA	NA	NA	NA	5648	68.05	5.89	68	50	81	NA	NA	NA	NA	NA	NA
	Height (cm)	NA	NA	NA	NA	NA	NA	5647	161.21	6.25	161.2	98.6	186.6	NA	NA	NA	NA	NA	NA
WHI ONCO	Age (yrs)	NA	NA	NA	NA	NA	NA	8788	63.83	6.93	64	50	79	NA	NA	NA	NA	NA	NA
	Height (cm)	NA	NA	NA	NA	NA	NA	8784	162.42	6.46	162.5	96.8	194	NA	NA	NA	NA	NA	NA
WHI_HA	Age (yrs)	NA	NA	NA	NA	NA	NA	3480	60.2701	6.7063	59	49	79	NA	NA	NA	NA	NA	NA
	Height (cm)	NA	NA	NA	NA	NA	NA	3475	157.276	6.24808	157.3	93.5	182.7	NA	NA	NA	NA	NA	NA
WHI_AA	Age (yrs)	NA	NA	NA	NA	NA	NA	8271	61.6157	7.03575	61	50	79	NA	NA	NA	NA	NA	NA
	Height (cm)	NA	NA	NA	NA	NA	NA	8261	162.436	6.62017	162.5	90	194.1	NA	NA	NA	NA	NA	NA
WMUB-T (Eastern Asian)	Age (yrs)	1064	44.8553	19.6122	40	18	91	1785	42.9675	18.3153	38	18	91	2849	43.6725	18.8289	39	18	91
	Height (cm)	1023	166.681	7.43835	167	99	190	1731	155.756	6.8618	156	100.5	179	2754	159.814	8.83195	160	99	190
YFS	Age (yrs)	1121	32.4942	5.35542	33	24	45	1315	32.3529	5.24399	33	24	45	2436	32.4179	5.29494	33	24	45
	Height (cm)	1121	179.594	6.65988	179.5	157	203	1313	165.962	5.94345	166	145	188	2434	172.24	9.25477	171.7	145	203
DECODE	Age (yrs)	30922	65.1	19.6	68.7	18	105.9	51634	62.9	21.1	63.8	18	109.5	82556	63.6	20.6	65.5	18	109.5
	Height (cm)	30922	177.2	7.4	178	130	210	51634	163.7	6.9	164	130	199	82556	168.2	9.5	168	130	210
eMERGE_EA	Age (yrs)	12927	64.98	14.18	66.27	18	90	17239	61.55	16.22	63.1	18	90	30167	63.02	15.47	64.79	18	90
	Height (cm)	12927	177.39	7.49	177.8	90	213.4	17239	162.7	6.86	162.56	124.46	198.7	30167	169	10.19	167.64	90	213.4
eMERGE_AA	Age (yrs)	982	54.63	14.64	55.31	18.12	89	2620	49.83	16.07	49	18.08	89	3602	51.14	15.84	50.94	18.08	90
	Height (cm)	982	177.83	8.2	177.8	127	205.74	2620	163.88	7.17	163.83	121.92	193.04	3602	167.68	9.71	167.64	121.92	205.74
Living-biobank-CHS_EAS	Age (yrs)	636	35.52	11.99	33	18	68	630	35.54	8.89	37	18	51	1266	35.53	10.55	35	18	68
	Height (cm)	636	170.79	6.05	171	152	188.5	630	158.84	5.74	159.25	139.9	176.4	1266	164.84	8.4	164.5	139.9	188.5
Living-biobank-MAS_EAS	Age (yrs)	602	39.38	13.16	39.5	21	74	598	35.04	8.09	36	21	46	1200	37.22	11.14	37	21	74
	Height (cm)	602	168.34	6.45	168	147.7	190.5	598	156.73	5.87	156.5	139.8	181.8	1200	162.56	8.47	162.2	139.8	190.5
pcosN	Age (yrs)	NA	NA	NA	NA	NA	NA	975	24.9	4.8	NA	NA	NA	NA	NA	NA	NA	NA	NA
	Height (cm)	NA	NA	NA	NA	NA	NA	927	161.3	5.5	NA	NA	NA	NA	NA	NA	NA	NA	NA
UKB EUR	Age (yrs)	207651	56.9949	8.11431	59	39	73	246396	56.581	7.94496	58	39	71	454047	56.7703	8.02549	58	39	73
	Height (cm)	207651	175.859	6.75952	176	139	209	246396	162.649	6.22517	163	126	199	454047	168.69	9.23212	168	126	209
UKB AFR	Age (yrs)	3810	51.6423	8.20992	50	39	70	5246	52.012	7.93957	51	40	70	9056	51.8565	8.05604	50	39	70
	Height (cm)	3810	174.025	6.79389	174	152.8	198	5246	162.392	6.29729	162	139	189	9056	167.286	8.68143	167	139	198
UKB EAS	Age (yrs)	824	51.6444	8.0788	50	37	70	1650	52.4467	7.59527	52	40	70	2474	52.1795	7.76724	52	37	70
	Height (cm)	824	168.192	5.79355	168	150	189	1650	156.693	5.7485	157	138	176	2474	160.523	7.91133	160	138	189
UKB SAS	Age (yrs)	6063	53.337	8.70362	53	40	72	5593	53.2092	8.19004	53	40	70	11656	53.2757	8.46095	53	40	72
	Height (cm)	6063	170.561	6.52158	171	142.5	195	5593	157.171	6.09039	157	128	182	11656	164.136	9.2016	164	128	195
T1DGC	Age (yrs)	1250	45	0	45	45	45	1328	45	0	45	45	45	2578	45	0	45	45	45
	Height (cm)	1249	176.231	6.57524	176	155	200	1328	162.951	6.18703	163.1	140	184.5	2577	169.388	9.20494	169.1	140	200
WTCCC-58BC	Age (yrs)	1455	45	0	45	45	45	1349	45	0	45	45	45	2804	45	0	45	45	45
	Height (cm)	1455	176.225	6.7189	176	152	202.4	1349	162.481	6.21543	162.6	121.9	184.1	2804	169.612	9.44286	169.6	121.9	202.4
THRV_EAS	Age (yrs)	979	57.39	12.44	58	29	104	1037	56.47	11.46	57	23	87	2016	56.91	11.95	57	23	104
	Height (cm)	979	166.3	5.86	166.2	147.6	185	1037	155	5.56	155	136.6	186.3	2016	160.5	8.04	160.2	136.6	186.3
KODGP	Age (yrs)	357	41.908	12.35	NA	NA	NA	352	40.758	13.34	NA	NA	NA	658	47.153	13.58	NA	NA	NA
	Height (cm)	357	171.924	6.94	NA	NA	NA	352	159.406	6.07	NA	NA	NA	658	165.44	9.56	NA	NA	NA
JoCo_CAU	Age (yrs)	572	60.1	9.52	58.94	45.02	86.39	901	60.75	10.24	59.51	44.02	91.79	1473	60.5	9.97	59.35	44.02	91.79
	Height (cm)	572	175.04	7.08	175	156	196	901	160.79	5.87	161	140.97	179.07	1473	166.33	9.42	165	140.97	196
JoCo_AA	Age (yrs)	195	58.15	9.22	56.36	44.92	83.15	375	58.52	9.68	56.36	44.39	84.46	570	58.4	9.52	56.36	44.39	84.46
	Height (cm)	195	174.52	7.34	173	156.21	196	375	162.01	6.59	162	143.51	184.15	570	166.29	9.06	165.48	143.51	195
MESA_CAU	Age (yrs)	1281	62.8	10.07	63	45	85	1398	62.66	10.23	63	44	87	2679	62.73	10.15	63	44	87
	Height (cm)	1281	176.19	6.91	176.2	155.4	202.5	1399	162.24	6.51	162	138	185.8	2680	168.91	9.67	168.5	138	202.5
MESA_CHN	Age (yrs)	380	62.5	10.3	63	44	84	395	62.37	10.5	62	44	84	775	62.43	10.4	62	44	84
	Height (cm)	380	167.94	5.97	168	150.8	188	395	155.45	5.69	155.2	137.8	171.9	775	161.57	8.55	161.7	137.8	188
MESA_AFA	Age (yrs)	758	62.45	10.14	63	45	84	891	62.2	9.94	63	45	84	1649	62.31	10.03	63	45	84
	Height (cm)	758	175.84	6.92	176	152.5	196.7	891	162.14	6.69	161.8	136.9	188.4	1649	168.44	9.63	168	136.9	196.7
MESA_HIS	Age (yrs)	720	61.13	10.2	61	44	84	777	61.64	10.26	61	44	84	1497	61.39	10.23	61	44	84
	Height (cm)	720	168.86	6.58	169	148.9	188.7	777	155.28	6.19	155.4	123.8	178.8	1497	161.82	9.31	160.8	123.8	188.7
ASCOT-SC_EUR	Age (yrs)	1844	60.2	8.77	60	40	80	642	63.18	8.3	63	40	80	2486	60.97	8.75	61	40	80
	Height (cm)	1844	176.1	6.39	176	156	202	642	162.4	6.17	162	108	180	2486	172.5	8.71	173	108	202
ASCOT-UK_EUR	Age (yrs)	3131	63.54	8.19	64	40	80	673	64.47	7.64	64	41	80	3804	63.7	8.1	64	40	80
	Height (cm)	3131	173.7	7.32	174	100	200	673	160	6.26	160	144	182	3804	171.2	8.85	172	100	200
TUDR_EAS	Age (yrs)	507	65.97	12.21	68	22	94	467	62.81	11	63.2	30.1	86.4	974	64.45	11.75	65.75	22	94
	Height (cm)	420	165.35	6.27	165	146.5	182	389	153.93	6.59	154	126	178	809	159.86	8.59	160	126	182
Broad_Bayer_AFNET	Age (yrs)	0	NA	NA	NA	NA	NA	2	70	5.65685	70	66	74	NA	NA	NA	NA	NA	NA
	Height (cm)	0	NA	NA	NA	NA	NA	2	166.243	1.61645	166.243	165.1	167.386	NA	NA	NA	NA	NA	NA
Broad_Bayer_case_AFR_BioVU	Age (yrs)	153	57.4882	13.7375	58.68	20.71	83.65	136	60.808	15.6682	63.48	19.34	84.89	289	59.0504	14.7456	60.42	19.34	84.89
	Height (cm)	153	179.29	8.11493	180.34	152	203.2	136	164.047	7.64402	162.56	144.78	193.04	289	172.117	10.9652	172.72	144.78	203.2
Broad_Bayer_case_AFR_CATHGEN	Age (yrs)	29	50.9655	9.20203	52	27	68	28	54.8929	6.62956	55	33	66	57	52.8947	8.21298	54	27	68
	Height (cm)	29	179.861	10.982	183.139	142.108	196.149	28	164.875	9.42985	165.125	150.114	196.149	57	172.499	12.661	173.131	142.108	196.149
Broad_Bayer_case_AFR_GGAF	Age (yrs)	0	NA	NA	NA	NA	NA	2	55.385	9.15703	55.385	48.91	61.86	2	55.385	9.15703	55.385	48.91	61.86
	Height (cm)	0	NA	NA	NA	NA	NA	2	170.18	7.1842	170.18	165.1	175.26	2	170.18	7.1842	170.18	165.1	175.26
Broad_Bayer_case_AFR_GRADE	Age (yrs)	1	45	NA	45	45	45	0	NA	NA	NA	NA	NA	NA	NA	NA	NA	NA	NA
	Height (cm)	1	185.42	NA	185.42	185.42	185.42	0	NA	NA	NA	NA	NA	NA	NA	NA	NA	NA	NA
Broad_Bayer_case_AFR_INSPIRE_AF	Age (yrs)	4	53.75	8.46069	53	45	64	0	NA	NA	NA	NA	NA	NA	NA	NA	NA	NA	NA
	Height (cm)	4	185.414	10.3612	189.23	170.18	193.015	0	NA	NA	NA	NA	NA	NA	NA	NA	NA	NA	NA
Broad_Bayer_case_AFR_JHU_AF	Age (yrs)	8	46.5	8.7014	48.5	33	57	7	46.5714	14.1758	41	27	66	15	46.5333	11.1347	46	27	66
	Height (cm)	8	184.468	6.91455	182.88	172.72	195.58	7	161.471	4.1106	160.02	154.94	167.64	15	173.736	13.1212	172.72	154.94	195.58
Broad_Bayer_case_AFR_MGH Stroke	Age (yrs)	2	66.7	7.63675	66.7	61.3	72.1	2	73.55	14.3543	73.55	63.4	83.7	4	70.125	10.1864	67.75	61.3	83.7
	Height (cm)	2	176.53	5.38815	176.53	172.72	180.34	2	172.72	14.3684	172.72	162.56	182.88	4	174.625	9.1287	176.53	162.56	182.88
Broad_Bayer_case_AFR_MGH_AF	Age (yrs)	9	47.3333	17.8115	56	22	67	3	69	12.1244	76	55	76	12	52.75	18.801	56.5	22	76
	Height (cm)	9	184.009	4.23333	182.88	177.8	190.5	3	163.407	6.39219	162.56	157.48	170.18	12	178.858	10.3577	181.61	157.48	190.5
Broad_Bayer_case_AFR_MGH_CNC	Age (yrs)	2	56.5	4.94975	56.5	53	60	0	NA	NA	NA	NA	NA	NA	NA	NA	NA	NA	NA
	Height (cm)	2	184.15	1.79605	184.15	182.88	185.42	0	NA	NA	NA	NA	NA	NA	NA	NA	NA	NA	NA
Broad_Bayer_case_AFR_PMBB_AF	Age (yrs)	11	61.0909	4.01135	63	54	65	3	59.3333	5.1316	58	55	65	14	60.7143	4.12177	61.5	54	65
	Height (cm)	11	181.956	5.59639	182.88	175.26	193.04	3	162.56	2.54	162.56	160.02	165.1	14	177.8	9.6592	180.34	160.02	193.04
Broad_Bayer_case_AFR_VUFAR	Age (yrs)	6	54.1436	9.64885	57.7492	35.245	61.3892	3	69.9425	10.0318	71.3854	59.2674	79.1747	9	59.4099	12.0726	59.2674	35.245	79.1747
	Height (cm)	6	183.973	6.22787	185.42	173	190	3	167.64	2.54	167.64	165.1	170.18	9	178.529	9.62023	182	165.1	190
Broad_Bayer_control-AFR_BioVU	Age (yrs)	148	61.8356	13.3739	62.795	26.77	89.85	146	63.2049	15.8702	65.035	24.88	91.36	294	62.5156	14.6577	64.16	24.88	91.36
	Height (cm)	148	178.669	7.52717	178.435	152.4	203.2	146	162.881	7.54271	162.56	142.24	182.88	294	170.829	10.9136	170.18	142.24	203.2
Broad_Bayer_control-AFR_CATHGEN	Age (yrs)	30	52.1667	9.78417	54.5	30	69	24	56.9583	6.15368	54.5	50	67	54	54.2963	8.63654	54.5	30	69
	Height (cm)	30	176.834	8.20274	175.133	162.123	193.147	24	163.166	7.45099	163.124	152.116	180.137	54	170.759	10.388	170.129	152.116	193.147
Broad_Bayer_control-AFR_GGAF	Age (yrs)	7	51	10.6301	53	32	65	4	50	6.97615	52	40	56	11	50.6364	9.09145	53	32	65
	Height (cm)	7	174.897	8.60464	175.26	165.1	187.96	4	160.655	5.63208	160.02	154.94	167.64	11	169.718	10.2748	167.64	154.94	187.96
Broad_Bayer_control-AFR_GRADE	Age (yrs)	1	64	NA	64	64	64	0	NA	NA	NA	NA	NA	NA	NA	NA	NA	NA	NA
	Height (cm)	1	175.26	NA	175.26	175.26	175.26	0	NA	NA	NA	NA	NA	NA	NA	NA	NA	NA	NA
Broad_Bayer_control-AFR_INSPIRE_AF	Age (yrs)	1	57	NA	57	57	57	0	NA	NA	NA	NA	NA	NA	NA	NA	NA	NA	NA
	Height (cm)	1	182.88	NA	182.88	182.88	182.88	0	NA	NA	NA	NA	NA	NA	NA	NA	NA	NA	NA
Broad_Bayer_control-AFR_MGH Stroke	Age (yrs)	4	56.1	8.98629	58.55	43.6	63.7	1	55.1	NA	55.1	55.1	55.1	5	55.9	7.79519	55.7	43.6	63.7
	Height (cm)	4	172.085	8.13197	171.45	165.1	180.34	1	162.56	NA	162.56	162.56	162.56	5	170.18	8.23054	165.1	162.56	180.34
Broad_Bayer_control-AFR_MPP-AF	Age (yrs)	1	76.4572	NA	76.4572	76.4572	76.4572	0	NA	NA	NA	NA	NA	NA	NA	NA	NA	NA	NA
	Height (cm)	1	164	NA	164	164	164	0	NA	NA	NA	NA	NA	NA	NA	NA	NA	NA	NA
Broad_Bayer_control-AFR_PMBB_AF	Age (yrs)	3	62.6667	1.52753	63	61	64	0	NA	NA	NA	NA	NA	NA	NA	NA	NA	NA	NA
	Height (cm)	3	178.647	2.93294	180.34	175.26	180.34	0	NA	NA	NA	NA	NA	NA	NA	NA	NA	NA	NA
Broad_Bayer_control-AFR_UCSF_AF	Age (yrs)	0	NA	NA	NA	NA	NA	1	66	NA	66	66	66	NA	NA	NA	NA	NA	NA
	Height (cm)	0	NA	NA	NA	NA	NA	1	170.18	NA	170.18	170.18	170.18	NA	NA	NA	NA	NA	NA
Broad_Bayer_control-AFR_munich_controls	Age (yrs)	7	45.7362	5.68907	47.736	37.2504	52.0974	1	49.283	NA	49.283	49.283	49.283	8	46.1795	5.41428	48.2581	37.2504	52.0974
	Height (cm)	7	177.074	7.14131	175.26	165.1	187.96	1	177.8	NA	177.8	177.8	177.8	8	177.165	6.61655	176.53	165.1	187.96
Broad_Bayer_case-EUR_AFLMU	Age (yrs)	1417	57.0769	10.4174	58	19	93	537	60.4041	9.30027	61	25	83	1954	57.9913	10.2288	59	19	93
	Height (cm)	1417	179.903	7.15933	180	154	210	537	166.654	6.4755	167	148	185	1954	176.262	9.14724	176	148	210
Broad_Bayer_case-EUR_AFNET	Age (yrs)	658	69.0653	8.70349	70	34	91	537	70.9553	7.63864	72	48	91	1195	69.9146	8.29216	71	34	91
	Height (cm)	658	176.268	7.95345	176.022	148.082	204.978	537	162.832	6.79218	163.068	131.064	182.88	1195	170.231	10.0111	169.926	131.064	204.978
Broad_Bayer_case-EUR_BioVU	Age (yrs)	2788	66.0202	11.3566	67.47	18.3	84.93	1743	67.6277	11.6512	69.61	19.64	84.99	4531	66.6386	11.4962	68.34	18.3	84.99
	Height (cm)	2788	178.922	7.58535	177.8	147	209.55	1743	163.057	7.15382	162.56	111.8	212.4	4531	172.819	10.7085	172.72	111.8	212.4
Broad_Bayer_case-EUR_CATHGEN	Age (yrs)	176	56.2557	7.94679	58	20	72	72	56.1806	9.22539	59	27	69	248	56.2339	8.31915	58	20	72
	Height (cm)	176	178.71	7.63545	178.135	145.11	198.15	72	164.417	6.93029	163.624	152.116	196.149	248	174.56	9.86779	175.133	145.11	198.15
Broad_Bayer_case-EUR_DFAust	Age (yrs)	27	51.9259	15.6252	55	19	77	19	57.6842	11.9678	63	18	67	46	54.3043	14.3726	59	18	77
	Height (cm)	27	181.604	8.39806	180.34	167	198.001	19	165.188	7.99822	165.001	150	177	46	174.824	11.5379	175.23	150	198.001
Broad_Bayer_case-EUR_GEN/AF	Age (yrs)	84	44.9762	6.39837	46	28	66	19	45.7895	4.26327	46	37	54	103	45.1262	6.05154	46	28	66
	Height (cm)	84	186.539	5.4112	187.96	172.72	198.12	19	170.447	6.38629	170.18	160.02	182.88	103	183.57	8.38807	185.42	160.02	198.12
Broad_Bayer_case-EUR_GGAF	Age (yrs)	638	59.6999	11.1501	59.805	19.49	89.98	319	63.2459	11.5485	64.38	23.29	101.97	957	60.8819	11.4017	61.13	19.49	101.97
	Height (cm)	638	183.398	8.04699	182.88	139.7	205.74	319	169.67	6.94171	170.18	147.32	193.04	957	178.822	10.0545	180.34	139.7	205.74
Broad_Bayer_case-EUR_GRADE	Age (yrs)	96	67.25	10.0137	67	44	89	13	61.7692	13.9771	68	27	78	109	66.5963	10.6346	67	27	89
	Height (cm)	96	177.694	7.98059	177.8	149.86	198.12	13	163.732	8.5267	165.1	152.4	182.88	109	176.029	9.20692	177.8	149.86	198.12
Broad_Bayer_case-EUR_INSPIRE_AF	Age (yrs)	450	55.66	8.51737	58	18	65	233	54.8155	10.1274	58	18	65	706	55.2989	9.15229	58	18	65
	Height (cm)	450	181.329	7.98707	182.855	149.987	203.2	233	165.57	7.53623	165.1	132.08	193.015	706	175.815	10.8107	177.775	132.08	203.2
Broad_Bayer_case-EUR_JHU_AF	Age (yrs)	326	60.4141	10.0765	61	20	83	116	62.1552	9.11912	63	34	81	442	60.871	9.854	62	20	83
	Height (cm)	326	180.137	8.5237	180.34	137.16	198.12	116	166.129	6.54665	165.1	147.32	182.88	442	176.461	10.1385	177.8	137.16	198.12
Broad_Bayer_case-EUR_MGH Stroke	Age (yrs)	90	74.4144	9.61849	74.55	53.5	90.7	58	78.4207	8.69583	79.6	52.1	95.4	148	75.9845	9.44377	76.75	52.1	95.4
	Height (cm)	90	176.897	6.90966	177.8	160.02	190.5	58	160.983	7.3374	162.56	139.7	172.72	148	170.661	10.5139	172.72	139.7	190.5
Broad_Bayer_case-EUR_MGH_AF	Age (yrs)	306	61.8072	12.797	63	21	88	142	66.9014	9.10795	66	43	90	448	63.4219	11.9807	64	21	90
	Height (cm)	306	180.305	7.62451	180.34	160.02	207.01	142	163.293	7.67583	162.56	132.08	180.34	448	174.913	11.0019	175.26	132.08	207.01
Broad_Bayer_case-EUR_MGH_CNC	Age (yrs)	41	64.2195	8.44841	64	49	83	13	69.1538	7.90407	70	58	82	54	65.4074	8.5175	64.5	49	83
	Height (cm)	41	179.473	7.3311	180.34	152.4	195.58	13	167.64	8.29561	170.18	152.4	180.34	54	176.624	9.06744	177.8	152.4	195.58
Broad_Bayer_case-EUR_MPP-AF	Age (yrs)	239	74.2162	6.33941	76.0575	56.8378	83.3292	77	73.2732	3.55838	72.7091	63.8713	78.4641	316	73.9864	5.79515	75.7632	56.8378	83.3292
	Height (cm)	239	175.326	6.66754	176	160	198	77	161.727	6.04073	161	146	174	316	172.013	8.75123	172	146	198
Broad_Bayer_case-EUR_PMBB_AF	Age (yrs)	33	54.6364	7.63961	56	33	64	13	56.3077	8.81651	58	36	65	46	55.1087	7.92529	56.5	33	65
	Height (cm)	33	181.495	9.07163	182.88	154.94	200.66	13	166.663	6.68318	165.1	157.48	177.8	46	177.303	10.7712	179.07	154.94	200.66
Broad_Bayer_case-EUR_VUFAR	Age (yrs)	224	62.6062	10.1978	64.6174	23.4145	83.16	104	66.1369	11.0344	67.4333	26.8726	86.5	328	63.7257	10.5821	65.5633	23.4145	86.5
	Height (cm)	224	182.259	7.74396	182.88	152.4	205.74	104	165.544	7.28892	165.1	147.32	187.96	328	176.959	10.8773	177.8	147.32	205.74
Broad_Bayer_control-EUR_BioVU	Age (yrs)	1139	69.2065	11.6086	70.39	19.39	94.33	728	71.5694	11.8691	72.815	23.94	95.78	1867	70.1279	11.7643	71.28	19.39	95.78
	Height (cm)	1139	177.737	7.38017	177.8	128	198.12	728	161.049	6.63444	160.02	142.2	187.96	1867	171.23	10.8002	172.72	128	198.12
Broad_Bayer_control-EUR_CATHGEN	Age (yrs)	80	57.8875	7.86756	59	39	69	33	52.8485	10.6657	55	25	69	113	56.4159	9.02549	58	25	69
	Height (cm)	80	177.773	7.7326	178.135	157.119	196.149	33	163.397	4.9299	163.124	152.116	175.133	113	173.574	9.60355	173.131	152.116	196.149
Broad_Bayer_control-EUR_GGAF	Age (yrs)	348	52.3036	12.1316	51.925	23.08	87.44	179	57.9965	12.6004	59	29	82.16	527	54.2373	12.5739	54	23.08	87.44
	Height (cm)	348	180.019	7.0225	180.34	157.48	203.2	179	165.441	6.18308	165.1	149.86	185.42	527	175.067	9.65551	175.26	149.86	203.2
Broad_Bayer_control-EUR_GRADE	Age (yrs)	399	63.3784	11.5578	64	20	87	84	62.2976	11.1796	61	37	85	483	63.1905	11.4888	64	20	87
	Height (cm)	399	177.48	7.94057	177.8	142.24	198.12	84	163.346	7.34445	162.56	149.86	187.96	483	175.022	9.49283	175.26	142.24	198.12
Broad_Bayer_control-EUR_INSPIRE_AF	Age (yrs)	278	55.2518	8.87994	57	19	74	160	56.8	8.40695	60	31	65	448	55.7031	8.84461	58	19	74
	Height (cm)	278	177.074	8.40469	177.775	144.78	200.685	160	164.152	6.73682	164.389	144.78	185.699	448	172.469	10.0575	172.695	144.78	200.685
Broad_Bayer_control-EUR_MGH Stroke	Age (yrs)	160	61.3419	14.197	62.25	21.2	88.1	95	67.0695	16.6328	70.7	23.2	94.4	255	63.4757	15.3704	65.2	21.2	94.4
	Height (cm)	160	177.403	7.04474	177.8	147.32	198.12	95	160.421	7.24429	160.02	144.78	185.42	255	171.076	10.8705	172.72	144.78	198.12
Broad_Bayer_control-EUR_MGH_AF	Age (yrs)	20	74.7	12.8682	78	40	92	15	66	21.1626	69	31	98	35	70.9714	17.2055	72	31	98
	Height (cm)	20	176.847	7.93516	178.435	160.02	190.5	15	161.459	9.89421	162.56	138.43	182.88	35	170.253	11.6273	170.18	138.43	190.5
Broad_Bayer_control-EUR_MGH_CNC	Age (yrs)	3	54.3333	14.5717	59	38	66	2	73.5	2.12132	73.5	72	75	5	62	14.7479	66	38	75
	Height (cm)	3	181.187	5.28743	182.88	175.26	185.42	2	147.32	17.9605	147.32	134.62	160.02	5	167.64	20.9454	175.26	134.62	185.42
Broad_Bayer_control-EUR_MPP-AF	Age (yrs)	256	73.7747	6.64572	75.8576	56.9719	85.0787	87	73.6442	3.47171	74.3381	64.6105	78.5708	343	73.7416	5.99705	75.6277	56.9719	85.0787
	Height (cm)	256	174.762	6.87492	174	154	193	87	161.126	6.19978	161	146	182	343	171.303	8.95578	172	146	193
Broad_Bayer_control-EUR_MPP-echo	Age (yrs)	154	66.1396	7.10645	66.4038	56.8542	78.4942	60	67.5111	7.35573	70.3874	56.898	76.6242	214	66.5241	7.18641	67.5797	56.8542	78.4942
	Height (cm)	154	175.708	6.20555	176	156	192	60	162.4	5.49638	163	150	173	214	171.977	8.4811	173	150	192
Broad_Bayer_control-EUR_PMBB_AF	Age (yrs)	35	55.8286	5.3053	57	38	63	14	56.6429	8.43625	59.5	33	65	49	56.0612	6.27298	57	33	65
	Height (cm)	35	178.09	7.61431	177.8	162.56	190.5	14	163.286	9.04515	162.56	152.4	180.34	49	173.86	10.4349	175.26	152.4	190.5
Broad_Bayer_control-EUR_UCSF_AF	Age (yrs)	12	57.3333	13.6204	59.5	32	78	4	64.5	6.45497	62	60	74	16	59.125	12.4358	61	32	78
	Height (cm)	12	177.948	5.51453	176.784	167.64	185.42	4	161.925	8.39226	162.56	152.4	170.18	16	173.942	9.3667	175.26	152.4	185.42
Broad_Bayer_control-EUR_munich_controls	Age (yrs)	532	53.7958	11.8407	53.8085	30.1429	89.7616	573	58.1864	10.04	58.4606	29.4467	94.2596	1105	56.0726	11.157	56.6231	29.4467	94.2596
	Height (cm)	532	178.44	7.41576	177.8	127	198.12	573	164.732	6.73109	165.1	144.78	185.42	1105	171.332	9.84268	170.18	127	198.12
MVP_EUR	Age (yrs)	224851	65.0082	12.7365	66	20	102	16576	53.0621	13.8152	54	19	101	241427	64.188	13.1647	65	19	102
	Height (cm)	220376	177.716	6.75154	177.8	137.16	247.65	16274	164.681	6.80419	164.737	132.08	196.516	236650	176.82	7.51759	177.483	132.08	247.65
MVP_AFR	Age (yrs)	56590	59.0134	11.4887	60	20	103	8167	48.7664	11.1748	50	20	94	64757	57.7211	11.9442	59	20	103
	Height (cm)	56040	178.305	7.13409	178.282	137.16	212.51	8092	165.132	6.78392	165.1	129.54	190.5	64132	176.642	8.33125	177.392	129.54	212.51
MVP_HIS	Age (yrs)	22753	56.7681	14.8003	60	19	99	2079	44.6128	13.2814	44	19	91	24832	55.7504	15.06	59	19	99
	Height (cm)	22481	173.292	6.59412	172.72	139.7	198.392	2051	160.997	6.27473	160.201	141.996	182.88	24532	172.264	7.39728	172.635	139.7	198.392
PRACTICAL	Age (yrs)	34919	61.2615	7.75769	61	19	99	NA	NA	NA	NA	NA	NA	NA	NA	NA	NA	NA	NA
	Height (cm)	34919	176.151	7.24456	176	139.4	211	NA	NA	NA	NA	NA	NA	NA	NA	NA	NA	NA	NA
PEGASUS	Age (yrs)	7488	63.5027	5.06269	63	54	75	NA	NA	NA	NA	NA	NA	NA	NA	NA	NA	NA	NA
	Height (cm)	7488	178.316	6.51661	177.8	152.4	210.82	NA	NA	NA	NA	NA	NA	NA	NA	NA	NA	NA	NA
iPSYCH	Age (yrs)	7847	27.1	2.52	27	22	36	479	27.5	2.93	27.5	22	36	8336	27.12	2.55	27	22	36
	Height (cm)	7847	180.6	6.66	180	154	212	479	167.9	5.65	168	155	186	8336	179.9	7.23	180	154	212
KNDP	Age (yrs)	981	53.0561	9.95166	53	14	83	773	57.1604	9.46964	57	24	85	1754	54.8649	9.953	55	14	85
	Height (cm)	998	168.711	5.65826	168.8	150	186	786	155.296	5.22007	155	139.4	173.5	1784	162.801	8.61792	163	139.4	186
BPROOF	Age (yrs)	12.9	73.36	8.2	72	63	98	1260	74.77	6.82	74	63	97	2550	74.06	6.52	73	63	98
	Height (cm)	1290	176.1	6.77	176.2	158.2	197.5	1260	162.8	6.45	163	138.7	183.4	2550	169.5	9.25	169.6	138.7	197.5
BRIGHT	Age (yrs)	731	56.3	11.1	57	21	84	1113	57.5	11.3	58	21	85	1844	57	11.2	58	21	85
	Height (cm)	720	174.1	7.3	174	151	195	1083	161.3	6.4	161	139	181	1803	166.4	9.2	165	139	195
AIDHS/SDS_SAS	Age (yrs)	860	53.8181	12.7364	54	19	86	756	52.3496	11.6057	53	20	89	1616	53.1326	12.2398	53.03	19	89
	Height (cm)	847	168.25	7.98392	169	120	192	750	153.891	8.09964	155	108	181	1597	161.507	10.7688	161.8	108	192
EGCUT_EUR	Age (yrs)	16765	43.22	17.95	42	18	101	32461	44.88	17.18	44	18	103	49226	44.31	17.47	43	18	103
	Height (cm)	16740	178.6	7.14	178	142	210	32420	164.8	6.39	165	141	198	49160	169.5	9.314	168	141	210
BMDCS_EUR_HRC	Age (yrs)	173	20.47	1.41	20.8	18	23.3	191	20.32	1.34	20.8	18	22.1	364	20.39	1.37	20.8	18	23.3
	Height (cm)	173	178.72	5.88	178.93	163.4	198.33	191	164.57	5.58	164.83	151.2	180.1	364	171.29	9.1	170.63	151.2	198.33
BMDCS_EUR_1KGP3	Age (yrs)	184	20.47	1.4	20.8	18	23.3	207	20.29	1.34	20.8	18	22.1	391	20.38	1.37	20.8	18	23.3
	Height (cm)	184	178.58	5.86	178.9	163.4	198.33	207	164.57	5.51	164.9	151.2	180.1	391	171.16	9.01	170.43	151.2	198.33
BMDCS_AFR	Age (yrs)	68	20.61	1.46	21.2	18	23.4	79	20.25	1.15	20.2	18.1	22.3	147	20.42	1.31	20.5	18	23.4
	Height (cm)	68	177.61	6.17	177.27	165.5	190.8	79	163.38	5.73	163.6	147.2	175.3	147	169.96	9.26	169.23	147.2	190.8
23andme-EUR	Age (yrs)	1167917	51.9	17.1	52	18	115	1334345	50.6	14.1	51	18	117	NA	NA	NA	NA	NA	NA
	Height (cm)	1167917	179.8	7	180.3	144.8	205.7	1334345	164.9	6.7	165.1	139.7	205	NA	NA	NA	NA	NA	NA
23andme-AFR	Age (yrs)	54796	46.24	16.15	44	15	108	70602	44.3	16.4	42	18	113	NA	NA	NA	NA	NA	NA
	Height (cm)	54796	179.7	7.5	180.3	152.4	205.7	70602	165	7	165.1	139.8	195	NA	NA	NA	NA	NA	NA
23andme-EAS	Age (yrs)	45805	42.8	14.4	39	19	107	65556	41.3	14.3	38	18	112	NA	NA	NA	NA	NA	NA
	Height (cm)	45805	173.6	6.5	172.7	152.4	205.7	65556	160.2	6.08	160	139.7	189	NA	NA	NA	NA	NA	NA
23andme-SAS	Age (yrs)	17526	44.5	13.5	41	18	103	11332	42.3	13.2	39	18	106	NA	NA	NA	NA	NA	NA
	Height (cm)	17526	175.5	6.9	175.3	149.9	203.2	11332	160.9	6.4	160	139.7	188	NA	NA	NA	NA	NA	NA
23andme-LAT	Age (yrs)	177396	45.6	15.5	42	18	116	219075	44.5	15.6	41	18	116	NA	NA	NA	NA	NA	NA
	Height (cm)	177396	177.2	7.2	177.8	142.2	205.7	219075	162.7	6.7	162.6	139.7	189	NA	NA	NA	NA	NA	NA
The following studies are omitted from the table as descriptive data was not made available: Wake Forest and DKctrl.
Note, some statistical summaries of phenotype data were generated by studies prior to subject exclusion for GWAS.

## Sheet: ST4 - COJO - EUR
Supplementary Table 4. Height association results for the 9,863 genome-wide significant (COJO P-value < 5×10-8) SNPs in European ancestry. LD (sample correlation) between adjacent COJO SNPs was calculated in 348,501 unrelated EUR participants of the UK Biobank. LD correlation for SNPs >10Mb apart is set to 0. Loci were defined using a 35kb window on both sides of each COJO SNP (overlapping window…
Locus	Chr	SNP	BP (HG19)	BP (HG38)	Effect Allele (A1)	A1 Frequency	Marginal effect size (b)	b SE	b P-value	Per SNP sample size	Frequency in the LD-reference	Conditional and joint (COJO) effect size	COJO SE	COJO P-value	Variance explained by the SNP	LD correlation with the next COJO SNP	Distance to the closest gene (kb)	Closest gene	Position relative to the closest gene	Replication (EBB) effect size	Replication (EBB) SE	Replication (EBB) P-value	Replication (EBB) COJO effect size	Replication (EBB) COJO SE	Replication (EBB) COJO P-value
1:EUR	1	rs2710888	959842	1024462	T	0.364148	0.0115937	0.000776513	2.08743e-50	3485590	0.363344	0.0119931	0.00077704	9.62658e-54	6.43899e-05	-0.0342907	4.34	AGRN	Gene-Body	0.0161172	0.00661835	0.0148825	0.0164758	0.00662336	0.0128633
2:EUR	1	rs17160669	1305561	1370181	T	0.117069	0.00856132	0.00107242	1.42568e-15	4093880	0.123242	0.00832263	0.00107517	9.88551e-15	1.47299e-05	-0.0593218	3.548	AURKAIP1	Up-stream	0.00943692	0.00964178	0.327702	0.0106485	0.00966726	0.270677
2:EUR	1	rs2765015	1308982	1373602	A	0.0246265	-0.0152929	0.00232549	4.82565e-11	3746500	0.024642	-0.0146817	0.00233027	2.96856e-10	1.07862e-05	-0.0189989	0.127	AURKAIP1	Up-stream	0.0202614	0.018272	0.267482	0.0200167	0.0183105	0.274316
3:EUR	1	rs4648727	1776269	1844830	A	0.444765	-0.00425102	0.000693843	8.96776e-10	4093550	0.443021	-0.00412565	0.000694906	2.90311e-09	8.6621e-06	-0.0227453	46.287	GNB1	Gene-Body	-0.0123789	0.0065143	0.0573981	-0.0118791	0.00652464	0.068659
4:EUR	1	rs12410859	2038732	2107293	T	0.276796	0.0200187	0.000791548	4.05852e-141	3879610	0.271249	0.012635	0.000974271	1.84187e-38	0.000101266	0.592383	56.824	PRKCZ	Gene-Body	0.0144865	0.00673269	0.0314232	0.00359375	0.00838141	0.668086
5:EUR	1	rs7547453	2195117	2263678	T	0.380234	0.0186866	0.00071087	2.70293e-152	4086040	0.386013	0.0100486	0.000907863	1.78652e-28	8.85003e-05	-0.219521	34.984	SKI	Gene-Body	0.0211151	0.00642517	0.00101508	0.0195614	0.00829787	0.0184034
5:EUR	1	rs11588312	2199057	2267618	T	0.0712188	-0.0187464	0.00134811	5.84986e-44	4048140	0.0711628	-0.00860734	0.00139106	6.10899e-10	2.13464e-05	-0.0762663	38.924	SKI	Gene-Body	0.00221706	0.0168886	0.895557	0.0211391	0.0174229	0.225019
5:EUR	1	rs12743493	2224836	2293397	A	0.370517	0.0130424	0.000734154	1.31295e-70	3871090	0.367793	0.0105211	0.000750381	1.16018e-44	6.4009e-05	-0.0396036	16.816	SKI	Gene-Body	0.0217801	0.00650648	0.000815597	0.0188435	0.00666016	0.00466527
5:EUR	1	rs2643893	2257727	2326288	C	0.379439	0.00508499	0.0007573	1.8855e-11	3603850	0.381973	0.00959455	0.000844976	7.01813e-30	2.29758e-05	0.41271	5.032	MORN1	Gene-Body	-0.0114541	0.00657002	0.0812655	-0.00891289	0.00740798	0.228919
5:EUR	1	rs4648831	2283117	2351678	T	0.197146	-0.00807648	0.000858825	5.24717e-21	4168620	0.197339	-0.00689736	0.000966403	9.52897e-13	1.76344e-05	-0.296698	0.983	LOC100129534	Gene-Body	-0.0110735	0.00816797	0.175187	1.88209e-05	0.00926549	0.998379
5:EUR	1	rs903903	2319428	2387989	G	0.475359	0.00312728	0.000701146	8.1867e-06	3969460	0.463547	0.00576778	0.000764887	4.67471e-14	8.99683e-06	0.0909561	3.565	MORN1	Gene-Body	0.00721738	0.00647711	0.265155	0.00656414	0.0070859	0.354255
6:EUR	1	rs2377041	2713327	2796762	T	0.4421	0.00176414	0.000688974	0.0104512	4156730	0.43492	0.00462269	0.000709486	7.24236e-11	4.02286e-06	-0.137579	7.097	TTC34	Down-stream	0.00592413	0.00652914	0.364228	0.00927606	0.00672195	0.167598
7:EUR	1	rs10797342	2797856	2881291	T	0.521525	0.00563604	0.000690803	3.38707e-16	4086810	0.521925	0.00471867	0.000699161	1.48816e-11	1.32727e-05	0.0650426	91.626	TTC34	Down-stream	0.0154892	0.00670965	0.0209715	0.0149819	0.00678469	0.0272313
7:EUR	1	rs1473386	2852206	2935641	C	0.324331	0.0109772	0.000732455	8.954e-51	4139310	0.324749	0.0123561	0.000747493	2.23092e-61	5.94464e-05	0.0650773	85.839	ACTRT2	Up-stream	0.0137918	0.00658322	0.0361712	0.0153159	0.00671736	0.022605
8:EUR	1	rs6695131	3000924	3084360	T	0.401693	-0.0043559	0.000708569	7.87351e-10	4033190	0.406202	-0.00520014	0.000711644	2.72727e-13	1.08878e-05	-0.0473854	15.183	PRDM16	Gene-Body	0.00169868	0.00683811	0.803815	0.000208234	0.00686588	0.975805
8:EUR	1	rs2817178	3047252	3130688	T	0.579197	0.00442315	0.000702879	3.11574e-10	4041700	0.600617	0.00481008	0.000705523	9.24816e-12	1.0371e-05	-0.00360411	2.653	MIR4251	Down-stream	0.0023642	0.00642438	0.712869	0.00254177	0.00644773	0.693425
9:EUR	1	rs5024246	3318714	3402150	A	0.35526	0.011902	0.00071761	8.86529e-62	4125700	0.352087	0.0118984	0.000717893	1.07443e-61	6.48738e-05	0.00238389	36.471	PRDM16	Gene-Body	0.00253363	0.00677221	0.708314	0.00251793	0.00677453	0.710134
10:EUR	1	rs12093117	3441264	3524700	A	0.0549077	-0.00935087	0.00156313	2.20205e-09	3838270	0.0544538	-0.00905258	0.00156343	7.02976e-09	8.78541e-06	-0.00169814	35.995	MIR551A	Up-stream	-0.00671184	0.019759	0.734094	-0.00598677	0.0197625	0.761939
11:EUR	1	rs10909989	3539082	3622518	A	0.219326	0.00540441	0.000838519	1.15455e-10	4042460	0.221141	0.00585275	0.000838739	2.99339e-12	1.08317e-05	0.00719542	2.473	TPRG1L	Up-stream	-0.00384919	0.00807496	0.633588	-0.00358355	0.00807683	0.657272
12:EUR	1	rs6657021	3769231	3852667	G	0.677683	-0.00554158	0.000747402	1.22125e-13	3988510	0.687685	-0.00548545	0.000747615	2.17999e-13	1.32796e-05	-0.00239494	4.566	CEP104	Gene-Body	-0.00494053	0.00690502	0.474301	-0.00494909	0.00690689	0.473655
13:EUR	1	rs12408527	6305053	6244993	C	0.351313	0.00534971	0.000745061	6.95914e-13	3846940	0.350105	0.00561856	0.000745875	4.96476e-14	1.36998e-05	0.0313605	0.585	HES3	Gene-Body	NA	NA	NA	NA	NA	NA
14:EUR	1	rs4908547	6421131	6361071	C	0.0967383	0.00513984	0.00117622	1.24363e-05	4025720	0.0945137	0.00696485	0.00118772	4.51724e-09	6.2561e-06	0.129347	32.695	ACOT7	Gene-Body	0.0203238	0.00968021	0.0357706	0.0223237	0.00977148	0.0223379
15:EUR	1	rs11809957	6584420	6524360	A	0.111654	-0.0126808	0.00109243	3.75793e-31	4111300	0.114303	-0.0132068	0.00110213	4.36011e-33	3.32224e-05	-0.0326199	3.014	NOL9	Gene-Body	-0.0104638	0.0100954	0.299974	-0.0131613	0.0101855	0.196302
16:EUR	1	rs12137794	6705944	6645884	T	0.0841886	0.0116953	0.00128805	1.08713e-19	3804550	0.0863441	0.0114107	0.00129074	9.53076e-19	2.05785e-05	-0.0142016	10.298	THAP3	Down-stream	0.0126706	0.00999203	0.204773	0.0132228	0.0100094	0.186489
17:EUR	1	rs4243825	7308264	7248204	T	0.386641	-0.00410244	0.000706774	6.4576e-09	4108170	0.387783	-0.00386613	0.000707176	4.57698e-08	7.52266e-06	-0.00426663	462.881	CAMTA1	Gene-Body	-0.0115397	0.00690988	0.0949138	-0.0111468	0.0069135	0.106892
18:EUR	1	rs11576572	7833485	7773425	A	0.272107	-0.00957064	0.000770109	1.85e-35	4142930	0.275483	-0.00898252	0.000777071	6.61263e-31	3.40547e-05	0.0706968	2.157	VAMP3	Gene-Body	-0.017741	0.00713383	0.0128871	-0.0184061	0.00719936	0.0105693
19:EUR	1	rs2493214	7994420	7934360	A	0.81358	-0.0118894	0.000895994	3.47724e-40	3996810	0.813799	-0.00788493	0.000987159	1.37703e-15	2.84368e-05	0.304781	8.805	TNFRSF9	Gene-Body	-0.00893943	0.00781926	0.252932	0.000212816	0.00862402	0.980312
19:EUR	1	rs161801	8042736	7982676	A	0.408796	-0.010657	0.00070424	9.86104e-52	4059990	0.406251	-0.00965824	0.000744828	1.8806e-38	4.97516e-05	0.019742	2.606	PARK7	Gene-Body	-0.0083221	0.00669559	0.213896	-0.00728608	0.00708585	0.303828
20:EUR	1	rs7545284	8192898	8132838	A	0.433737	-0.00534675	0.000695419	1.48833e-14	4097240	0.419998	-0.00517177	0.000729977	1.39204e-12	1.35833e-05	0.0763488	106.505	ERRFI1	Down-stream	-0.0164398	0.00636995	0.00985615	-0.0187902	0.00668948	0.00497094
21:EUR	1	rs301819	8501786	8441726	A	0.434154	0.0103689	0.000701382	1.8703e-49	4026800	0.411493	0.00626628	0.000809123	9.59297e-15	3.19238e-05	-0.368111	89.323	RERE	Gene-Body	0.00854882	0.00655264	0.192016	0.0105037	0.0075705	0.165306
22:EUR	1	rs6675857	8652154	8592095	G	0.241606	-0.00814297	0.000806692	5.85692e-24	4081370	0.247852	-0.00536819	0.000881967	1.15321e-09	1.60193e-05	-0.276476	225.545	RERE	Gene-Body	-0.00402847	0.00684443	0.556145	-0.00309357	0.00748614	0.679431
23:EUR	1	rs11586056	8845199	8785140	A	0.197131	0.0140282	0.000867367	7.78142e-59	4086980	0.19375	0.0127525	0.000969086	1.50434e-39	5.66274e-05	0.014828	32.5	RERE	Gene-Body	-5.9833e-05	0.00874388	0.99454	-0.00383704	0.00977681	0.694716
24:EUR	1	rs737261	9260941	9200882	C	0.398701	-0.0134084	0.000706146	2.13985e-80	4070710	0.383704	-0.0101574	0.000723015	7.84763e-45	6.53021e-05	-0.0818356	33.921	H6PD	Up-stream	-0.0106528	0.00654865	0.103798	-0.00913852	0.00671892	0.173792
24:EUR	1	rs2239560	9304731	9244672	A	0.149785	0.0261814	0.00096051	1.34292e-163	4141480	0.139405	0.0111018	0.00111744	2.93123e-23	7.4031e-05	-0.231404	9.869	H6PD	Gene-Body	0.0257538	0.00799631	0.00127875	0.0129928	0.00954987	0.173664
24:EUR	1	rs2268170	9315847	9255788	T	0.255087	-0.0189846	0.000819621	1.08478e-118	3812010	0.250346	-0.00799278	0.00102299	5.57886e-15	5.76664e-05	0.574136	15.547	H6PD	Gene-Body	-0.0159928	0.00741291	0.0309727	-0.00338168	0.00926492	0.715113
24:EUR	1	rs17368528	9324213	9264154	T	0.121794	-0.0180776	0.00106257	6.56481e-65	4029650	0.123968	-0.0102724	0.00130405	3.34533e-15	3.97251e-05	-0.0594269	7.181	H6PD	Gene-Body	-0.0194108	0.00919808	0.0348322	-0.0152237	0.0112799	0.177137
24:EUR	1	rs11590326	9339205	9279146	A	0.272875	-0.0174983	0.000783574	1.83286e-110	3994360	0.277332	-0.014732	0.000856199	2.3814e-66	0.000102296	0.440084	7.811	H6PD	Down-stream	-0.0125284	0.00759139	0.0988724	-0.000422569	0.00856311	0.960642
24:EUR	1	rs9726385	9349938	9289879	C	0.0662844	-0.0235173	0.00169697	1.13103e-43	2730440	0.0722085	-0.027903	0.00199391	1.69347e-44	8.12259e-05	0.440765	3.002	SPSB1	Up-stream	-0.050929	0.0167972	0.00242942	-0.0713709	0.0211581	0.000742947
24:EUR	1	rs9442514	9355936	9295877	T	0.263159	0.0166561	0.000838924	1.01413e-87	3565740	0.260918	0.0183834	0.00103863	4.22496e-70	0.000118747	0.00954937	2.996	SPSB1	Gene-Body	0.0108286	0.00729973	0.137961	0.0166478	0.00949008	0.0793911
24:EUR	1	rs17377604	9381504	9321445	T	0.233621	-0.00465337	0.000830449	2.1015e-08	3941390	0.239816	-0.00597989	0.000847375	1.70185e-12	9.96429e-06	-0.0338711	28.564	SPSB1	Gene-Body	-0.00261305	0.00837533	0.755046	-0.00298829	0.00855912	0.726988
24:EUR	1	rs10864411	9425540	9365481	T	0.376959	0.00618992	0.000718796	7.21026e-18	4010560	0.382049	0.00437619	0.00074051	3.42739e-09	1.27239e-05	-0.206384	4.05	SPSB1	Gene-Body	0.0103731	0.00669527	0.121304	0.00759475	0.00690833	0.271611
24:EUR	1	rs17393468	9438540	9378481	C	0.171565	-0.0109651	0.000931632	5.58942e-32	3944980	0.169763	-0.00807765	0.000970854	8.78501e-17	2.51776e-05	-0.13276	8.95	SPSB1	Down-stream	-0.0126473	0.008884	0.154561	-0.0106693	0.00927711	0.250115
24:EUR	1	rs9787285	9499246	9439187	A	0.163194	0.00332597	0.00115174	0.00387981	2686540	0.166293	-0.00837163	0.00120068	3.11527e-12	-7.60479e-06	-0.112755	10.191	LOC100506022	Down-stream	-0.00523462	0.00888161	0.555608	-0.0216595	0.00940513	0.021282
24:EUR	1	rs9661476	9505821	9445762	C	0.0891439	-0.0112352	0.00122541	4.7933e-20	3991390	0.0806483	-0.0194634	0.00125223	1.77685e-54	3.55117e-05	0.140551	16.766	LOC100506022	Down-stream	-0.0197231	0.0109077	0.0705771	-0.0317301	0.0111792	0.00453517
24:EUR	1	rs10864425	9526979	9466920	A	0.454011	0.0125799	0.000712558	9.38616e-70	3866420	0.459109	0.00932986	0.000802628	3.10683e-31	5.81879e-05	0.424299	37.924	LOC100506022	Down-stream	0.0182479	0.00672939	0.00669439	0.0159717	0.00752791	0.0338658
24:EUR	1	rs10157778	9542612	9482553	A	0.366671	0.0142107	0.000734193	1.82905e-83	3887470	0.381822	0.0112647	0.000838856	4.1083e-41	7.43483e-05	-0.11478	53.557	LOC100506022	Down-stream	0.0142774	0.00671668	0.0335316	0.00993055	0.00765368	0.194464
24:EUR	1	rs7525571	9576675	9516616	G	0.0538302	0.00377947	0.00151404	0.0125503	4168350	0.0503385	0.00916703	0.00152984	2.0707e-09	3.52927e-06	0.0104091	22.852	SLC25A33	Up-stream	-0.00768343	0.0116621	0.509999	-0.00377699	0.0117892	0.748682
25:EUR	1	rs6666059	9722523	9662465	C	0.0905058	0.00875495	0.00121005	4.64777e-13	4037840	0.0834041	0.00786666	0.00123307	1.77419e-10	1.13384e-05	-0.0493301	7.879	C1orf200	Down-stream	0.0312004	0.0110147	0.0046168	0.030289	0.0111916	0.00680177
25:EUR	1	rs6669509	9748445	9688387	T	0.522557	-0.00530224	0.000733171	4.76188e-13	3628800	0.527911	-0.00484136	0.000745726	8.46239e-11	1.28089e-05	-0.0156597	33.801	C1orf200	Down-stream	-0.00465919	0.00661581	0.481277	-0.00433221	0.00673377	0.519993
26:EUR	1	rs6661326	10242231	10182173	T	0.592562	-0.00983865	0.000702742	1.5507e-44	4081570	0.592069	-0.0124761	0.000709855	3.79195e-69	5.92706e-05	0.0460983	0.935	UBE4B	Down-stream	NA	NA	NA	NA	NA	NA
27:EUR	1	rs17400878	10316729	10256671	G	0.130839	0.027663	0.0010168	5.54069e-163	4138540	0.126986	0.0294731	0.00102425	4.3825e-182	0.000185435	0.00282654	45.966	KIF1B	Gene-Body	0.0373258	0.0103657	0.000317129	0.0389762	0.010432	0.000186826
28:EUR	1	rs11121667	11038476	10978419	T	0.22897	0.00799457	0.000815153	1.04575e-22	4148560	0.220266	0.00516166	0.000820539	3.16292e-10	1.45702e-05	-0.111348	3.618	C1orf127	Gene-Body	0.012821	0.00740666	0.0834494	0.0107258	0.00744974	0.149937
29:EUR	1	rs2076655	11289161	11229104	A	0.703221	-0.0191684	0.00075412	1.58412e-142	4099790	0.710684	-0.0185805	0.000759419	3.34438e-132	0.000148661	0.025961	33.123	ANGPTL7	Down-stream	-0.015288	0.00735686	0.0377044	-0.0141211	0.00740213	0.0564288
30:EUR	1	rs6540987	11703843	11643786	A	0.143145	0.00557308	0.000977931	1.20623e-08	4148890	0.139943	0.0062927	0.000978661	1.27679e-10	8.60292e-06	0.00496519	4.574	FBXO2	Up-stream	0.024553	0.0099058	0.0131881	0.025239	0.00991317	0.0108962
31:EUR	1	rs1009592	11928714	11868657	G	0.365325	0.00389115	0.00071708	5.75092e-08	4081930	0.365287	0.00392215	0.000717286	4.55025e-08	7.07722e-06	0.000659455	9.722	NPPB	Down-stream	0.00199014	0.00674536	0.767964	0.00183207	0.00674708	0.785979
32:EUR	1	rs2359534	13799457	13472989	T	0.393715	0.0046634	0.000705888	3.93702e-11	4091660	0.395367	0.00531475	0.000707961	6.0439e-14	1.18324e-05	0.0100669	1.987	LRRC38	Up-stream	0.00390808	0.00647779	0.546306	0.00497576	0.00649609	0.443699
32:EUR	1	rs12072110	13855608	13529113	T	0.0959623	0.0112769	0.00116167	2.80239e-22	4156890	0.0936229	0.0127006	0.0011803	5.28671e-27	2.48503e-05	-0.158509	15.366	LRRC38	Down-stream	0.015598	0.0105792	0.140374	0.0187108	0.0107424	0.081548
32:EUR	1	rs6661954	13862750	13536255	T	0.19711	0.00946192	0.000866907	9.81909e-28	4091790	0.198942	0.0106008	0.000885015	4.62955e-33	3.17477e-05	0.00312204	22.508	LRRC38	Down-stream	0.0184803	0.0075553	0.0144449	0.0212407	0.00767136	0.00562578
32:EUR	1	rs355027	13912977	13586482	C	0.136818	-0.00638113	0.00100173	1.88882e-10	4106640	0.1293	-0.00711921	0.00100902	1.71923e-12	1.07301e-05	0.0820105	2.726	PDPN	Gene-Body	-0.016659	0.00851372	0.0503799	-0.0167906	0.00857476	0.0502132
32:EUR	1	rs1767676	13946868	13620373	A	0.317423	0.0100508	0.000746349	2.45828e-41	4032190	0.317891	0.010498	0.000753409	3.93408e-44	4.57222e-05	-0.0689699	2.416	PDPN	Down-stream	0.00217819	0.00679307	0.748477	0.00310026	0.00684257	0.650488
33:EUR	1	rs17350795	14105639	13779144	A	0.0182643	0.0139611	0.00255464	4.62861e-08	4158880	0.0181549	0.014723	0.00256889	9.96994e-09	7.37129e-06	0.0595091	45.935	PRDM2	Gene-Body	0.0426019	0.0287442	0.138313	0.0431343	0.0288653	0.13509
33:EUR	1	rs2697971	14148441	13821946	T	0.22501	0.00999638	0.000818012	2.42109e-34	4170630	0.2228	0.0097757	0.000826714	2.90681e-32	3.40815e-05	0.0271833	3.133	PRDM2	Gene-Body	NA	NA	NA	NA	NA	NA
34:EUR	1	rs4662104	14446517	14120022	T	0.549159	-0.00457709	0.000693297	4.05868e-11	4089510	0.574776	-0.0047784	0.000694085	5.80053e-12	1.08299e-05	0.0187708	294.943	PRDM2	Down-stream	-0.00404788	0.00637349	0.525355	-0.00429643	0.00637869	0.500591
35:EUR	1	rs3737686	15018660	14692164	T	0.538837	0.00449068	0.00068952	7.37788e-11	4119320	0.549773	0.00432922	0.000689835	3.48003e-10	9.66192e-06	0.00931269	93.448	KAZN	Gene-Body	-0.00129475	0.00643865	0.840629	-0.00141663	0.00644143	0.82593
36:EUR	1	rs736185	15705072	15378576	A	0.137467	0.00597079	0.000997053	2.11868e-09	4128770	0.14552	0.00613411	0.00100006	8.58396e-10	8.68535e-06	0.00380927	19.55	FHAD1	Gene-Body	-0.000452838	0.0099369	0.963652	-0.000160928	0.00996655	0.987117
37:EUR	1	rs6429774	16090898	15764403	A	0.291663	-0.00724483	0.000758945	1.34899e-21	4089620	0.271827	-0.00465029	0.00076902	1.47539e-09	1.39206e-05	-0.0840975	5.644	FBLIM1	Gene-Body	-0.0101947	0.00693883	0.14177	-0.00858639	0.0070311	0.22201
37:EUR	1	rs16852022	16138095	15811600	G	0.119427	0.00634256	0.00105765	2.01201e-09	4136940	0.116149	0.00709593	0.00106965	3.27044e-11	9.46612e-06	-0.101289	3.901	UQCRHL	Down-stream	0.0100533	0.00935387	0.282477	0.0107587	0.00946453	0.255648
38:EUR	1	rs945419	16344858	16018363	C	0.441152	-0.00578257	0.000691343	6.04937e-17	4130080	0.438909	-0.00720214	0.00070783	2.5654e-24	2.0535e-05	0.137989	0.427	HSPB7	Gene-Body	-0.00270297	0.00639476	0.672526	-0.00442424	0.00654721	0.499203
39:EUR	1	rs4661718	16505908	16179413	C	0.376861	0.0100149	0.000707201	1.59109e-45	4143450	0.376266	0.0140515	0.000720435	1.01069e-84	6.60945e-05	-0.0173547	18.69	ARHGEF19	Up-stream	0.0192904	0.006956	0.00555071	0.0227002	0.00708243	0.00134993
40:EUR	1	rs696605	16828502	16502007	C	0.511167	-0.0086041	0.00086106	1.64464e-23	2626810	0.496938	-0.00888518	0.000868139	1.38572e-24	3.82054e-05	0.129936	9.306	CROCCP3	Down-stream	-0.00650136	0.00692322	0.347697	-0.0060778	0.0069999	0.385247
41:EUR	1	rs12059633	17292404	16965909	G	0.0536616	0.0105375	0.00153853	7.43253e-12	4048650	0.057488	0.0189172	0.00160982	6.96865e-32	2.02458e-05	-0.113495	7.07	CROCC	Gene-Body	0.00930494	0.0145693	0.523039	0.0168071	0.0152691	0.271017
41:EUR	1	rs9435734	17311190	16984695	G	0.522891	0.0415548	0.0006929	0	4059570	0.526708	0.0367061	0.000882267	0	0.000761059	-0.583037	1.262	ATP13A2	Up-stream	0.0313283	0.00638625	9.31487e-07	0.0274722	0.00812862	0.000725682
41:EUR	1	rs7531163	17313454	16986959	A	0.235079	-0.0399284	0.000819994	0	4022790	0.234989	-0.0132641	0.0010431	4.81679e-37	0.000190467	-0.00795026	1.002	ATP13A2	Gene-Body	-0.0336284	0.00776802	1.49732e-05	-0.0128973	0.00987921	0.191723
42:EUR	1	rs6659366	17800419	17473923	A	0.0497423	0.018722	0.00158153	2.486e-32	4116210	0.0480032	0.0171895	0.00158274	1.77566e-27	3.04237e-05	-0.00445529	34.169	RCC2	Down-stream	0.00570093	0.01226	0.64193	0.00465332	0.012269	0.704485
43:EUR	1	rs6704438	19143482	18816988	G	0.300217	0.00621561	0.000765934	4.85484e-16	3948630	0.295356	0.00505363	0.000769856	5.22479e-11	1.31982e-05	0.0498104	22.61	TAS1R2	Up-stream	-0.00459726	0.00729666	0.528662	-0.00384026	0.00733464	0.600572
44:EUR	1	rs2024727	19274525	18948031	C	0.156812	-0.0058911	0.000940056	3.6865e-10	4165050	0.162167	-0.00757428	0.000983062	1.3106e-14	1.17997e-05	0.282964	8.301	IFFO2	Gene-Body	-0.0218598	0.00993225	0.0277437	-0.0284413	0.0103871	0.00617861
45:EUR	1	rs12062540	19529204	19202710	G	0.423726	0.00440316	0.00069525	2.40131e-10	4123200	0.430343	0.0065371	0.000744251	1.58526e-18	1.4057e-05	-0.0638669	7.542	UBR4	Gene-Body	0.0146627	0.00638489	0.0216493	0.0196016	0.00683435	0.0041294
46:EUR	1	rs1472565	19755030	19428536	T	0.529893	0.0177577	0.000687169	3.00236e-147	4136680	0.534668	0.0220339	0.00082414	1.81466e-157	0.000194936	0.544742	57.105	CAPZB	Gene-Body	0.00892263	0.00633807	0.159195	0.0125779	0.00759962	0.0979096
46:EUR	1	rs2088829	19757737	19431243	C	0.251039	0.00421894	0.00079168	9.86997e-08	4129830	0.254559	-0.0101277	0.000973731	2.4557e-25	-1.60674e-05	-0.00385765	54.398	CAPZB	Gene-Body	-0.00270786	0.00800596	0.735189	-0.00878093	0.00984568	0.37247
47:EUR	1	rs10489858	19947256	19620762	C	0.100715	-0.0118077	0.00114449	5.90758e-25	4102100	0.102498	-0.0109891	0.00116854	5.24665e-21	2.35044e-05	-0.181897	9.059	MINOS1	Gene-Body	0.00751853	0.0104733	0.472834	0.00719849	0.010696	0.500942
47:EUR	1	rs12408663	19968058	19641564	C	0.239818	0.0144172	0.000816473	8.84207e-70	4004220	0.229861	0.0123161	0.000845353	4.40984e-48	6.47416e-05	-0.00572705	1.664	NBL1	Up-stream	0.00953953	0.00824014	0.24699	0.0119791	0.00853589	0.160503
48:EUR	1	rs10916790	20736532	20410039	C	0.234353	-0.00677025	0.000815299	1.00659e-16	4080320	0.236087	-0.00541168	0.000827069	6.02169e-11	1.31482e-05	-0.117835	18.755	LINC01141	Gene-Body	-0.00754105	0.00729326	0.301148	-0.00654725	0.00739693	0.376086
48:EUR	1	rs12724366	20798620	20472127	G	0.146881	0.0101491	0.000975735	2.44114e-25	4079290	0.144711	0.0081868	0.00100601	4.02266e-16	2.08232e-05	0.0975014	10.263	CAMK2N1	Up-stream	0.0138319	0.00950778	0.145726	0.0124203	0.00979812	0.204935
49:EUR	1	rs532545	20915172	20588679	T	0.337816	0.00693045	0.000724407	1.09983e-21	4145730	0.339362	0.00842364	0.000778138	2.61007e-27	2.61186e-05	-0.319179	0.271	CDA	Up-stream	0.0094132	0.0074943	0.209099	0.00737805	0.00803563	0.358531
50:EUR	1	rs10799659	20990905	20664412	A	0.198217	0.00631877	0.000863564	2.53426e-13	4106230	0.205784	0.00792651	0.000935119	2.32129e-17	1.592e-05	-0.032242	0.399	KIF17	Gene-Body	0.00090045	0.00773809	0.907363	0.000395231	0.00836457	0.962313
51:EUR	1	rs17449243	21174429	20847936	C	0.144823	0.0128169	0.00113693	1.77917e-29	3039880	0.13916	0.00949012	0.00129991	2.8648e-13	3.01286e-05	0.443616	41.645	EIF4G3	Gene-Body	-0.0114423	0.0082542	0.165674	-0.0187702	0.00991933	0.0584533
52:EUR	1	rs12128470	21534055	21207562	C	0.443443	0.0155329	0.000711481	1.15633e-105	3895000	0.441694	0.0119596	0.00086705	2.79234e-43	9.16952e-05	-0.280501	9.684	ECE1	Up-stream	0.016571	0.00637047	0.00928927	0.0217661	0.00815062	0.00757429
52:EUR	1	rs212526	21584941	21258448	T	0.403989	-0.0183895	0.000698488	9.26538e-153	4142110	0.398873	-0.0143636	0.000790162	7.69849e-74	0.0001272	-0.186857	34.841	LOC100506801	Up-stream	-0.0230894	0.00654924	0.000422662	-0.0113475	0.00756443	0.133584
52:EUR	1	rs4654916	21600677	21274184	A	0.080306	-0.00231535	0.00126762	0.0677711	4100740	0.0747192	-0.0103522	0.00132182	4.80981e-15	3.54055e-06	-0.0280056	19.105	LOC100506801	Up-stream	0.0196617	0.0132719	0.138486	0.00259709	0.0139055	0.851844
53:EUR	1	rs3026792	21680408	21353915	A	0.0827222	0.0169698	0.0012696	9.52122e-41	3978850	0.0837729	0.0164841	0.0013469	1.93353e-34	4.24517e-05	-0.0418794	8.374	ECE1	Down-stream	0.0234155	0.0126674	0.0645331	0.0272075	0.0134794	0.0435435
54:EUR	1	rs1256328	21896767	21570274	T	0.16534	0.00634597	0.000923534	6.35732e-12	4134630	0.161713	0.0103303	0.000951789	1.9179e-27	1.80937e-05	-0.205502	8.138	ALPL	Gene-Body	0.0101147	0.00923238	0.273269	0.0104605	0.00951401	0.271555
54:EUR	1	rs1531829	21953304	21626811	A	0.345471	0.00907433	0.000723058	3.97904e-36	4116530	0.35804	0.00551768	0.000749574	1.82416e-13	2.26434e-05	0.0323911	30.597	RAP1GAP	Gene-Body	0.00189342	0.00660639	0.774415	-2.41753e-06	0.0068486	0.999718
55:EUR	1	rs16826031	22231446	21904953	G	0.00666507	-0.025456	0.00446295	1.17127e-08	3690520	0.00418519	-0.0305708	0.00448311	9.16103e-12	1.03045e-05	0.0629926	32.344	HSPG2	Gene-Body	0.0306357	0.0526004	0.560282	0.0326466	0.0528279	0.536589
55:EUR	1	rs9426785	22249589	21923096	G	0.343579	0.0112555	0.00073	1.22923e-53	4049070	0.344472	0.00912698	0.000741766	8.57776e-35	4.63373e-05	-0.0958605	14.201	HSPG2	Gene-Body	0.00856066	0.00664491	0.19764	0.00960829	0.00675244	0.154755
56:EUR	1	rs11586488	22348556	22022063	C	0.247891	0.00227404	0.000833716	0.00637988	3755390	0.245346	0.00561832	0.000896812	3.73374e-10	4.76405e-06	-0.152282	1.93	LOC101928043	Up-stream	0.00844303	0.0075478	0.263307	0.00839826	0.00813657	0.301996
56:EUR	1	rs760922	22358055	22031562	T	0.0747833	0.0234723	0.00135406	2.5754e-67	3835960	0.0678569	0.0204365	0.00144917	3.68001e-45	6.63805e-05	-0.177305	0.338	LINC00339	Down-stream	-0.002894	0.0110707	0.793777	-0.00980847	0.0118624	0.408318
57:EUR	1	rs7542242	22477493	22151000	T	0.330069	-0.0208076	0.000749144	8.6703e-170	3920880	0.324872	-0.0156699	0.000794732	1.53613e-86	0.000144196	-0.00883866	7.974	WNT4	Down-stream	-0.0160051	0.00687482	0.0199078	-0.0202304	0.00729153	0.00552854
57:EUR	1	rs7517829	22480159	22153666	G	0.409279	-0.00215791	0.000706807	0.00226532	4029310	0.407879	-0.0111421	0.000893489	1.08385e-35	1.16261e-05	0.386884	10.64	WNT4	Down-stream	-0.00774226	0.00661227	0.241642	-0.00116492	0.00831742	0.888614
57:EUR	1	rs7521902	22490724	22164231	A	0.226674	0.0148429	0.000817096	9.70024e-74	4158040	0.237816	0.0146067	0.000954204	6.78431e-53	7.6009e-05	0.412497	21.205	WNT4	Down-stream	-0.00513157	0.0071492	0.472892	-0.000967476	0.00836956	0.907974
57:EUR	1	rs2179378	22498765	22172272	A	0.241048	0.0143918	0.000805166	1.86962e-71	4103110	0.244985	0.0117528	0.00107488	7.92283e-28	6.18877e-05	-0.113337	29.246	WNT4	Down-stream	-0.00828131	0.00736315	0.260718	-0.0149394	0.00980265	0.127505
58:EUR	1	rs4433361	22653550	22327057	T	0.333687	-0.00686895	0.000727665	3.73788e-21	4133760	0.327782	-0.00643424	0.000740059	3.49203e-18	1.96533e-05	-0.0212432	124.793	ZBTB40	Up-stream	-0.00641199	0.00695871	0.356824	-0.00762583	0.00707903	0.281372
59:EUR	1	rs10799764	23117460	22790967	T	0.0940579	-0.0127167	0.00118026	4.54536e-27	4099870	0.0908944	-0.00787516	0.00120096	5.47609e-11	1.70671e-05	-0.0118818	71.369	MIR4684	Down-stream	-0.0241221	0.0107724	0.0251395	-0.019872	0.0109608	0.0698322
60:EUR	1	rs6701919	23266340	22939847	G	0.352451	0.00830586	0.000722348	1.34353e-30	4086540	0.354509	-0.00620307	0.00088049	1.85428e-12	-2.35176e-05	-0.367004	13.195	LACTBL1	Up-stream	0.00854157	0.00644241	0.184894	-0.000491478	0.00784244	0.95003
61:EUR	1	rs643492	23501354	23174861	C	0.346288	-0.0196456	0.000722261	6.47158e-163	4120450	0.34317	-0.0184412	0.000810762	1.5888e-114	0.000164024	0.293243	6.003	LUZP1	Down-stream	-0.0183233	0.0070185	0.0090355	-0.0146031	0.00785561	0.0630351
61:EUR	1	rs7519093	23541078	23214585	A	0.248777	-0.0142189	0.000791641	3.91647e-72	4154960	0.252798	-0.01147	0.000915039	4.80199e-36	6.09591e-05	-0.115869	19.856	HTR1D	Down-stream	-0.0161068	0.00774462	0.0375488	-0.0132698	0.00893999	0.137723
62:EUR	1	rs17489856	23633381	23306888	C	0.0318072	-0.0134609	0.00199139	1.38409e-11	3985030	0.0403155	-0.029775	0.00210249	1.57892e-45	2.46856e-05	0.122873	2.894	HNRNPR	Up-stream	-0.0178402	0.0206787	0.388283	-0.0281963	0.0218006	0.195881
62:EUR	1	rs11586100	23664511	23338018	G	0.731645	0.00622995	0.000789566	3.01349e-15	3975950	0.737484	0.00770505	0.000870179	8.40164e-19	1.88495e-05	-0.194691	6.342	HNRNPR	Gene-Body	-0.00387101	0.00739894	0.600846	-0.00306222	0.00815567	0.70731
62:EUR	1	rs1767141	23734350	23407857	A	0.0910201	0.00991922	0.00120048	1.42392e-16	4081570	0.0903004	0.0125645	0.00125675	1.56115e-23	2.06226e-05	-0.0655081	16.911	TCEA3	Gene-Body	0.0135643	0.0112422	0.227602	0.0126856	0.011731	0.27953
62:EUR	1	rs12117542	23767669	23441176	G	0.048882	-0.0171556	0.00158796	3.31214e-27	4151060	0.0435795	-0.0148005	0.00161945	6.28989e-20	2.361e-05	0.00627534	12.614	ASAP3	Gene-Body	-0.0281627	0.0134576	0.0363752	-0.0244752	0.0137233	0.0745081
63:EUR	1	rs6689530	24206985	23880495	T	0.138275	-0.00564497	0.00102758	3.94085e-08	3868040	0.133438	-0.0057324	0.00103194	2.77686e-08	7.71153e-06	-0.0297918	6.526	CNR2	Gene-Body	0.00719439	0.0115704	0.534079	0.00629968	0.0116213	0.587763
64:EUR	1	rs12401982	24372971	24046481	T	0.0380798	-0.010875	0.00179969	1.5155e-09	4102040	0.0325986	-0.0103131	0.00180488	1.10343e-08	8.21641e-06	0.0203304	9.559	MYOM3	Up-stream	-0.00992815	0.0141785	0.483786	-0.00876112	0.014219	0.537793
65:EUR	1	rs3122037	25043780	24717289	A	0.364435	0.00462614	0.000712542	8.44548e-11	4138370	0.359905	0.00783669	0.000721574	1.77673e-27	1.67943e-05	-0.14119	27.979	CLIC4	Up-stream	0.0100011	0.00676268	0.139176	0.0121594	0.00684852	0.0758199
66:EUR	1	rs10903108	25188940	24862449	T	0.335097	0.0152356	0.000725279	5.72428e-98	4151920	0.351916	0.0144257	0.000754071	1.40859e-81	9.79389e-05	-0.13707	18.125	CLIC4	Down-stream	0.0140253	0.00686802	0.0411401	0.01316	0.00713985	0.0653029
67:EUR	1	rs11249206	25277982	24951491	T	0.50979	-0.00753881	0.000686565	4.74382e-28	4131290	0.513258	-0.0151801	0.000841007	7.897e-73	5.7198e-05	0.365301	13.519	RUNX3	Gene-Body	-0.00556357	0.00650113	0.392117	-0.00768743	0.00787853	0.329191
67:EUR	1	rs11249209	25289427	24962936	A	0.126983	0.012795	0.00103066	2.18623e-35	4132520	0.127659	0.0337028	0.00131389	4.10933e-145	9.56103e-05	-0.357238	2.074	RUNX3	Gene-Body	0.0170535	0.00963381	0.0766992	0.024052	0.0121765	0.0482373
67:EUR	1	rs11249215	25297184	24970693	A	0.474387	-0.00248703	0.000687584	0.000297981	4128410	0.473386	0.0121601	0.000842539	3.22549e-47	-1.50816e-05	-0.0374172	5.683	RUNX3	Down-stream	-0.0114039	0.00633883	0.0720094	-0.000688988	0.00770872	0.928782
67:EUR	1	rs12403486	25333062	25006571	C	0.125789	-0.0107596	0.00103248	1.98524e-25	4151500	0.12937	-0.00662272	0.0010694	5.90489e-10	1.56719e-05	-0.223453	41.561	RUNX3	Down-stream	-0.00754058	0.0102705	0.462827	-0.00641634	0.0106323	0.54619
67:EUR	1	rs11248974	25378513	25052022	T	0.279422	0.0160078	0.000763196	1.11673e-97	4149310	0.282919	0.0113577	0.000807768	6.62754e-45	7.32139e-05	-0.182585	87.012	RUNX3	Down-stream	0.0126934	0.00672951	0.0592647	0.0102156	0.00711874	0.15128
67:EUR	1	rs11578154	25421777	25095286	T	0.113349	-0.0129187	0.0011153	5.01724e-31	3892830	0.106869	-0.00909727	0.00115516	3.39735e-15	2.36227e-05	0.105237	126.989	SYF2	Up-stream	-0.00157533	0.0105211	0.880977	0.000441046	0.0109032	0.967734
68:EUR	1	rs7415034	25527944	25201453	T	0.0953549	-0.0121599	0.00122545	3.31372e-23	3756730	0.0898061	-0.00943682	0.00130844	5.50308e-13	1.97973e-05	-0.340154	20.822	SYF2	Up-stream	0.0104046	0.0108231	0.336383	0.0141774	0.011595	0.221435
69:EUR	1	rs3091242	25674785	25348294	T	0.541893	0.0101224	0.000693737	3.19867e-48	4073260	0.556694	0.00818599	0.000745346	4.62367e-28	4.11401e-05	0.0762379	9.997	TMEM50A	Gene-Body	0.00775699	0.00640456	0.225831	0.00981255	0.00690161	0.155091
70:EUR	1	rs807245	26121555	25795064	T	0.213737	-0.0111404	0.000851921	4.46746e-39	3989980	0.208792	-0.0111252	0.000880087	1.2532e-36	4.16568e-05	-0.13459	5.111	SEPN1	Up-stream	-0.00311846	0.0075778	0.680687	-0.0049066	0.00783081	0.530937
70:EUR	1	rs1044183	26144545	25818054	T	0.0662313	0.0246354	0.00154975	6.71138e-57	3276250	0.0652398	0.0101399	0.00167093	1.29201e-09	3.08977e-05	0.387965	0.168	SEPN1	Gene-Body	0.0048834	0.0174633	0.779755	-0.0162776	0.0189655	0.390742
71:EUR	1	rs17356867	26448849	26122358	C	0.173997	0.0270058	0.000905388	1.70098e-195	4130000	0.174877	0.0206791	0.00107983	9.61127e-82	0.000160525	0.273407	3.19	PDIK1L	Gene-Body	0.0248311	0.0090696	0.00618452	0.0152253	0.0108428	0.160264
72:EUR	1	rs12757113	26597144	26270653	A	0.651282	0.0134596	0.000723284	2.7135e-77	4095790	0.663709	0.00979538	0.000764547	1.40453e-37	5.98862e-05	0.00778402	8.385	CEP85	Gene-Body	0.0149524	0.0065583	0.0226126	0.0138046	0.00693042	0.0463828
72:EUR	1	rs11247915	26650550	26324059	A	0.522603	0.0121338	0.000688036	1.31764e-69	4120300	0.527527	0.00475229	0.000771191	7.17045e-10	2.87727e-05	-0.0589142	2.201	AIM1L	Gene-Body	0.013318	0.0063583	0.0362086	0.0116341	0.00707396	0.100044
73:EUR	1	rs17163902	26735358	26408867	T	0.00469025	-0.0439967	0.00532523	1.43335e-16	3676180	0.00442817	-0.0476116	0.00537955	8.71494e-19	1.95577e-05	-0.0469113	1.91	LIN28A	Up-stream	0.0224117	0.0430535	0.602677	0.0342485	0.0434778	0.430858
73:EUR	1	rs17163904	26741106	26414615	C	0.342796	-0.0197564	0.000720035	9.64684e-166	4165940	0.341271	-0.00755864	0.000867389	2.92699e-18	6.72849e-05	0.467681	3.838	LIN28A	Gene-Body	-0.0187446	0.00655608	0.00424831	-0.00751833	0.00720496	0.296719
73:EUR	1	rs35015532	26752129	26425638	G	0.258748	-0.0251998	0.000781796	6.04924e-228	4150460	0.253321	-0.0199248	0.000952842	4.2623e-97	0.000192603	-0.134824	4.09	LIN28A	Gene-Body	NA	NA	NA	NA	NA	NA
73:EUR	1	rs12723046	26781555	26455064	A	0.0488826	0.0194282	0.00161764	3.14158e-33	4000060	0.0509435	0.0123867	0.00169769	2.96008e-13	2.23772e-05	-0.118654	16.24	DHDDS	Gene-Body	0.0411736	0.0151505	0.00657501	0.0443224	0.0157037	0.00476632
73:EUR	1	rs3816539	26786627	26460136	A	0.212527	0.00423136	0.000836657	4.24863e-07	4154200	0.208912	-0.0126414	0.000944455	7.41489e-41	-1.79042e-05	-0.070613	11.168	DHDDS	Gene-Body	0.0139233	0.00822941	0.0906655	0.00671779	0.00902456	0.456641
74:EUR	1	rs17162257	26929002	26602511	G	0.0349901	-0.0215613	0.00186686	7.42685e-31	4135420	0.0344966	-0.0213735	0.00197539	2.77146e-27	3.11213e-05	-0.0514435	27.482	RPS6KA1	Down-stream	-0.0542915	0.0177912	0.00227626	-0.0452751	0.0184042	0.0138923
75:EUR	1	rs12685	27108245	26781754	C	0.0787068	0.0223436	0.00127836	2.09516e-68	4106650	0.081446	0.0155604	0.00133438	2.01437e-31	5.04213e-05	-0.0847821	0.356	ARID1A	Gene-Body	0.024672	0.0119628	0.0391702	0.0202738	0.0124739	0.1041
75:EUR	1	rs34676516	27116463	26789972	T	0.0827651	-0.0203397	0.00126794	6.55099e-58	3987340	0.0783038	-0.0138225	0.00130123	2.34036e-26	4.26863e-05	-0.0142218	2.01	PIGV	Gene-Body	-0.00575099	0.0107169	0.591525	-0.00195338	0.0109724	0.858702
76:EUR	1	rs34543648	27187881	26861390	G	0.0327854	0.0318713	0.00350537	9.71279e-20	1248920	0.0024195	0.0271462	0.00352114	1.26331e-14	5.48709e-05	0.0263954	1.751	SFN	Up-stream	0.0269126	0.0119952	0.0248578	0.0245155	0.0121731	0.0440183
77:EUR	1	rs12117956	27497582	27171091	G	0.34751	0.00914932	0.000728201	3.31867e-36	4047380	0.355049	0.00772788	0.000744076	2.87528e-25	3.20642e-05	-0.0220588	15.961	SLC9A1	Down-stream	0.00779929	0.00645208	0.226739	0.00643573	0.00659301	0.328993
78:EUR	1	rs28988897	28240648	27914137	T	0.00548621	-0.0355475	0.0051645	5.85897e-12	3344170	0.00623241	-0.0307277	0.00518935	3.19419e-09	1.19193e-05	0.0793772	0.66	RPA2	Gene-Body	-0.0546261	0.0499458	0.274083	-0.0476877	0.0502376	0.342497
79:EUR	1	rs490149	28371992	28045481	C	0.279482	-0.00948388	0.000763038	1.81664e-35	4150760	0.284642	-0.00803208	0.000776953	4.74753e-25	3.06791e-05	0.0899339	43.156	EYA3	Gene-Body	-0.0144413	0.00715451	0.043541	-0.0105914	0.00728903	0.146206
80:EUR	1	rs6682922	28690171	28363660	T	0.308359	0.00144548	0.000747855	0.0532571	4080020	0.301804	0.00488322	0.000762849	1.54073e-10	3.01083e-06	-0.162612	5.921	PHACTR4	Up-stream	-0.00498602	0.00665102	0.453458	-0.00277252	0.00678219	0.682691
81:EUR	1	rs1042114	29138975	28812463	G	0.135639	0.0156366	0.00100068	4.83592e-55	4145180	0.139595	0.016589	0.00101634	6.85866e-60	6.08236e-05	-0.0233361	0.322	OPRD1	Gene-Body	0.0108101	0.0103407	0.295844	0.00903132	0.0104992	0.389683
82:EUR	1	rs2235937	29631909	29305397	G	0.227863	0.00637839	0.000855495	8.93299e-14	3779420	0.221636	0.0066798	0.000857824	6.86645e-15	1.49925e-05	-0.0360505	21.416	PTPRU	Gene-Body	0.00282228	0.00732187	0.699897	0.00348543	0.00734317	0.635037
83:EUR	1	rs6694109	29801397	29474885	C	0.327774	0.00435955	0.000728324	2.15414e-09	4163830	0.332333	0.00413066	0.000729453	1.49018e-08	7.93562e-06	-0.00310932	124.771	LOC101928460	Down-stream	0.00942558	0.00720338	0.190706	0.00943208	0.00721496	0.191113
84:EUR	1	rs1149023	31176942	30704095	T	0.113426	-0.0175934	0.00107676	5.18842e-60	4173910	0.114994	-0.0103053	0.00116067	6.75979e-19	3.64643e-05	-0.373921	7.181	MATN1	Up-stream	0.0138149	0.00999724	0.167011	0.0197363	0.0107856	0.0672683
84:EUR	1	rs1149048	31198733	30725886	A	0.539203	0.0140622	0.000689874	2.33402e-92	4115190	0.524875	0.0120825	0.000745705	4.8225e-59	8.4431e-05	0.0689711	0.86	MATN1-AS1	Gene-Body	0.00565177	0.00633972	0.372669	0.0118326	0.00685819	0.0844687
84:EUR	1	rs12124742	31239262	30766415	T	0.291809	0.00591474	0.00075991	7.05652e-15	4078070	0.294095	0.00448896	0.000766374	4.70183e-09	1.09739e-05	0.00313998	8.579	LAPTM5	Down-stream	-0.00612865	0.00716527	0.39237	-0.00647452	0.00722564	0.370227
85:EUR	1	rs4949188	31431176	30958329	T	0.305443	-0.010271	0.000756907	6.0561e-42	4003980	0.287969	-0.0129949	0.000795359	5.26351e-60	5.66309e-05	-0.161179	9.124	SNORD103A_dup_1	Down-stream	-0.0211279	0.00727175	0.00366696	-0.0226413	0.00762886	0.00299895
85:EUR	1	rs3737757	31461301	30988454	T	0.0644584	-0.00485126	0.00140359	0.000547578	4096500	0.0605338	-0.0122365	0.00143996	1.93181e-17	7.15953e-06	-0.0161326	20.217	SNORD85	Down-stream	-0.0107174	0.0108749	0.324369	-0.0157279	0.0111499	0.158366
85:EUR	1	rs16834188	31496231	31023384	T	0.00417561	-0.0331321	0.00540902	9.04882e-10	4000290	0.0040151	-0.0323244	0.00547996	3.66473e-09	8.9066e-06	0.148888	42.333	PUM1	Gene-Body	0.0693393	0.0926447	0.454193	0.0587973	0.0937775	0.530668
86:EUR	1	rs2185419	31606783	31133936	A	0.129347	-0.00261107	0.0010189	0.0103878	4162670	0.130628	-0.00784226	0.00107195	2.55666e-13	4.61202e-06	-0.0254852	45.808	NKAIN1	Up-stream	0.00831705	0.00938143	0.375325	-0.000312149	0.00984978	0.974719
87:EUR	1	rs2292989	32135773	31670172	G	0.35172	-0.0130881	0.000721997	1.92789e-73	4094200	0.356851	-0.0124314	0.000743454	9.20476e-63	7.4197e-05	-0.216718	17.926	COL16A1	Gene-Body	-0.000917996	0.00666375	0.89043	-0.000271622	0.00685556	0.968396
87:EUR	1	rs12072552	32177704	31712103	A	0.506109	-0.00188591	0.000688086	0.0061289	4112200	0.510139	-0.0043527	0.000711296	9.39355e-10	4.10379e-06	-0.0431117	7.936	COL16A1	Down-stream	-0.00171034	0.00657766	0.794846	0.000421668	0.00679571	0.950524
88:EUR	1	rs682654	32371523	31905922	A	0.137096	0.03042	0.00100949	1.73818e-199	4035960	0.132717	0.0217646	0.00113685	1.07011e-81	0.000156649	0.43607	0.498	PTP4A2	Up-stream	0.0383233	0.00914763	2.79669e-05	0.0390658	0.0102951	0.000147873
88:EUR	1	rs9792944	32419044	31953443	T	0.0956815	0.0319683	0.0011957	1.79396e-157	3933360	0.101444	0.0212972	0.00134198	1.02396e-56	0.000117821	-0.030776	15.056	PTP4A2	Down-stream	0.0146591	0.0113382	0.196048	-0.00468142	0.0127132	0.712699
89:EUR	1	rs16834897	32621239	32155638	G	0.0101167	0.0213972	0.00364762	4.46235e-09	3652480	0.0095839	0.0207586	0.00367308	1.59014e-08	8.89627e-06	-0.0124135	20.929	KPNA6	Gene-Body	0.0276128	0.0173806	0.112125	0.0245907	0.017511	0.160229
89:EUR	1	rs12129323	32682558	32216957	C	0.0186051	-0.0255765	0.00277164	2.75922e-20	3469550	0.0179893	-0.0208714	0.0027908	7.50872e-14	1.94939e-05	0.0253115	0.761	DCDC2B	Down-stream	-0.00787878	0.0152579	0.605595	-0.00376749	0.0153774	0.806455
90:EUR	1	rs2934766	33119593	32653992	A	0.0367553	-0.00869101	0.00183053	2.05645e-06	4102230	0.0336157	-0.0121171	0.0018456	5.18909e-11	7.45685e-06	0.0235983	2.845	RBBP4	Gene-Body	-0.000604757	0.0202134	0.976132	-0.00933428	0.0203795	0.646936
91:EUR	1	rs10914684	33795572	33329971	A	0.326702	-0.0147957	0.00073846	2.68087e-89	4056760	0.324571	-0.00952029	0.000868141	5.55029e-28	6.1969e-05	-0.521716	2.421	MIR3605	Up-stream	-0.0132969	0.00671848	0.0477979	-0.00624369	0.00789239	0.428885
91:EUR	1	rs4653044	33796081	33330480	C	0.457027	0.0130027	0.000698947	3.02237e-77	4014110	0.460682	0.00788387	0.000822382	9.1015e-22	5.08772e-05	0.00396181	1.912	MIR3605	Up-stream	0.0149668	0.00636196	0.0186456	0.0113608	0.00747954	0.128784
92:EUR	1	rs2281595	34287512	33821911	T	0.515024	0.00403933	0.000684708	3.6493e-09	4155970	0.5168	0.00459374	0.000685411	2.05355e-11	9.26944e-06	0.0160941	38.563	HMGB4	Up-stream	0.00971755	0.00649694	0.134729	0.0106691	0.00650377	0.100912
93:EUR	1	rs771401	34727579	34261978	G	0.298912	0.0067166	0.000776508	5.16125e-18	3851400	0.299322	0.00627	0.000778012	7.69234e-16	1.76507e-05	0.0543502	42.848	C1orf94	Down-stream	-0.00204096	0.0069336	0.768485	-0.00255015	0.00694722	0.713563
94:EUR	1	rs10915010	35122523	34656922	T	0.324006	0.00591216	0.000734329	8.20517e-16	4120510	0.314402	0.00533629	0.000735745	4.0794e-13	1.38201e-05	-0.010713	98.124	GJB5	Up-stream	0.0141374	0.00663974	0.0332368	0.0139949	0.00665287	0.0354143
95:EUR	1	rs12123086	36591612	36126011	A	0.116077	-0.0152621	0.00108941	1.36171e-44	3996440	0.112328	-0.0107626	0.00111935	6.90534e-22	3.37072e-05	-0.212333	10.557	TRAPPC3	Up-stream	-0.00219028	0.0102391	0.830614	4.55186e-05	0.0105227	0.996549
96:EUR	1	rs35343437	36773405	36307804	G	0.480525	0.0136251	0.000703707	1.61953e-83	3936670	0.497386	0.0138589	0.000770415	2.37935e-72	9.42712e-05	-0.358672	1.412	SH3D21	Gene-Body	0.0105194	0.00645193	0.103013	0.00837077	0.00707923	0.237031
96:EUR	1	rs6690378	36835804	36370203	C	0.131029	1.73133e-05	0.00108295	0.987245	3644540	0.123463	0.00730668	0.00115883	2.87801e-10	2.88073e-08	-0.00667439	15.724	STK40	Gene-Body	-0.0163439	0.0105787	0.122351	-0.0113	0.0113447	0.31922
97:EUR	1	rs7544462	37962756	37497155	C	0.0777232	-0.0344249	0.00129453	8.27574e-156	4050630	0.0833271	-0.032092	0.00134149	1.77968e-126	0.000158384	0.240611	3.779	MIR5581	Up-stream	-0.037234	0.0121802	0.00223619	-0.029258	0.0126232	0.02046
98:EUR	1	rs10908356	38038388	37572787	A	0.594504	-0.00286542	0.000703537	4.64362e-05	4078670	0.609184	0.00528824	0.000748917	1.65098e-12	-7.30585e-06	0.279888	5.93	DNALI1	Down-stream	-0.012441	0.00668782	0.0628514	-0.00195879	0.00711879	0.783195
99:EUR	1	rs3795494	38271495	37805823	A	0.532351	-0.0147184	0.000690339	7.31051e-101	4101510	0.549763	-0.00888157	0.000749721	2.24386e-32	6.50876e-05	0.284876	1.977	C1orf122	Up-stream	-0.0264116	0.00658246	6.00994e-05	-0.0221833	0.007144	0.00190173
100:EUR	1	rs4072980	38456106	37990434	G	0.587357	-0.0202554	0.000698257	5.13475e-185	4117550	0.593675	-0.0174029	0.000729036	6.11197e-126	0.000170871	0.0035085	0.345	SF3A3	Down-stream	-0.0124736	0.00656475	0.0574217	-0.00547019	0.00685032	0.424563
101:EUR	1	rs34393348	39328203	38862531	C	0.666992	-0.00523375	0.000745007	2.13898e-12	3947600	0.673573	-0.00468939	0.000745745	3.21187e-10	1.09027e-05	0.022786	0.042	GJA9-MYCBP	Gene-Body	-0.0136045	0.00715297	0.0571786	-0.0129128	0.00716015	0.0713215
102:EUR	1	rs12138051	39948224	39482552	G	0.658565	-0.00868013	0.00073717	5.25501e-32	3982700	0.661997	-0.00718755	0.000741023	3.02989e-22	2.80572e-05	-0.0133914	4.586	MACF1	Gene-Body	-0.0109248	0.00676376	0.106269	-0.00939699	0.00679988	0.166992
103:EUR	1	rs16826350	40039611	39573939	A	0.00377254	-0.0367527	0.00627226	4.64078e-09	3291480	0.00213773	-0.0354338	0.00628083	1.68488e-08	9.7888e-06	0.00593995	2.91	PABPC4	Gene-Body	-0.4868	0.213972	0.0229024	-0.503723	0.21426	0.0187234
104:EUR	1	rs914962	40242315	39776643	T	0.269287	0.00674061	0.000773991	3.06865e-18	4128500	0.262637	0.00454774	0.000797601	1.18569e-08	1.20639e-05	0.215639	5.295	OXCT2	Down-stream	0.0018572	0.00714018	0.794782	-0.00011614	0.00736153	0.987413
105:EUR	1	rs3117088	40369232	39903560	T	0.513644	0.00474039	0.000697451	1.07013e-11	4004850	0.51593	0.00430795	0.000716898	1.86497e-09	1.02031e-05	0.0670909	1.545	MYCL	Down-stream	-0.000415051	0.00641659	0.948425	3.43146e-05	0.0065975	0.99585
106:EUR	1	rs6664294	40757993	40292321	C	0.258723	0.00884098	0.00079443	9.09435e-29	4020640	0.259713	0.0063183	0.000802237	3.38417e-15	2.14263e-05	-0.0408363	1.863	ZMPSTE24	Gene-Body	0.0139177	0.00702242	0.0474913	0.0116316	0.00709209	0.100988
106:EUR	1	rs1846158	40781038	40315366	A	0.16236	-0.0291856	0.000958156	8.79502e-204	3896930	0.168969	-0.0269108	0.000961561	2.36513e-172	0.00021363	-0.0345793	1.901	COL9A2	Gene-Body	-0.0302477	0.00855345	0.00040575	-0.0277456	0.00858486	0.0012296
107:EUR	1	rs3795347	40974156	40508484	C	0.221064	0.00554816	0.000828577	2.14195e-11	4116660	0.207392	0.0049621	0.000838434	3.25293e-09	9.48122e-06	0.112777	0.276	EXO5	Up-stream	0.00511774	0.00746368	0.492911	0.00547434	0.00755294	0.468577
108:EUR	1	rs7520333	41090250	40624578	G	0.447672	0.00614352	0.000692064	6.86336e-19	4109390	0.444055	0.00470931	0.000703608	2.18511e-11	1.43074e-05	0.0276784	3.899	RIMS3	Gene-Body	0.010233	0.00634674	0.10689	0.00798691	0.00645281	0.215812
109:EUR	1	rs6696977	41356226	40890554	A	0.581704	0.00203345	0.000702666	0.00380489	4050890	0.598525	-0.00441217	0.00073589	2.02615e-09	-4.36618e-06	0.0305556	28.208	CITED4	Down-stream	0.00587282	0.00640232	0.358988	0.00141695	0.00670361	0.832597
110:EUR	1	rs17357905	41484317	41018645	C	0.316634	0.0281604	0.00074229	0	4080590	0.321641	0.0506769	0.00107494	0	0.000617575	-0.319901	3.049	SLFNL1	Gene-Body	0.0309076	0.00694625	8.60568e-06	0.0479821	0.0100411	1.7655e-06
110:EUR	1	rs6685430	41487404	41021732	T	0.184271	-0.0139379	0.000893228	6.84666e-55	4057710	0.179836	0.0125311	0.00114244	5.40322e-28	-5.25073e-05	-0.178016	0.023	SLFNL1	Gene-Body	-0.0187304	0.00849095	0.0273895	0.00285613	0.0108205	0.791814
110:EUR	1	rs2300650	41538787	41073115	C	0.126396	-0.00204465	0.00103993	0.0492826	4075470	0.127052	0.0210746	0.00122546	2.78328e-66	-9.51604e-06	-0.135622	29.225	SLFNL1-AS1	Down-stream	-0.00693668	0.00828002	0.402164	0.0110747	0.00971981	0.254538
110:EUR	1	rs12759023	41603978	41138306	C	0.113165	0.0111562	0.00108129	5.87606e-25	4147460	0.114471	0.0306821	0.00126399	3.6821e-130	6.87047e-05	-0.119962	94.416	SLFNL1-AS1	Down-stream	0.0114124	0.00972305	0.240498	0.0322776	0.0113451	0.00444024
111:EUR	1	rs10889895	41685635	41219963	A	0.0973051	-0.00923475	0.00116116	1.82009e-15	4109280	0.100895	-0.0384384	0.00136285	5.16792e-175	6.23587e-05	-0.0485667	22.18	SCMH1	Gene-Body	0.0101034	0.0109617	0.356684	-0.0157529	0.0128715	0.221005
111:EUR	1	rs12134050	41689226	41223554	T	0.0199883	0.0051546	0.0024743	0.0372278	4058100	0.0202869	0.0296288	0.00261587	9.69362e-30	5.98337e-06	0.155864	18.589	SCMH1	Gene-Body	0.03925	0.0225397	0.0816182	0.0524416	0.0238127	0.0276473
112:EUR	1	rs4660527	41821779	41356107	A	0.441684	-0.0169955	0.000701231	9.14823e-130	4012890	0.435211	-0.00744507	0.000835397	5.01168e-19	6.24057e-05	-0.0152005	5.823	FOXO6	Up-stream	-0.00913218	0.00646406	0.157726	0.00357925	0.00770168	0.642121
113:EUR	1	rs2810575	41917028	41451357	A	0.326153	-0.00384143	0.00073556	1.76568e-07	4092730	0.334965	-0.0080858	0.000750177	4.34847e-27	1.3653e-05	-0.0367974	27.417	EDN2	Up-stream	-0.00843227	0.00664332	0.204339	-0.0121117	0.006774	0.0737807
114:EUR	1	rs648178	42002163	41536492	A	0.224858	-0.0102476	0.000823391	1.47769e-35	4118290	0.217901	-0.00972933	0.000845636	1.23999e-30	3.47556e-05	0.194273	30.128	HIVEP3	Gene-Body	0.00103404	0.00731918	0.88765	0.00330389	0.00751262	0.660097
115:EUR	1	rs1105414	42144764	41679093	T	0.0504324	-0.00939826	0.00157904	2.65048e-09	4075790	0.0451524	-0.00992235	0.00165191	1.89472e-09	8.93156e-06	0.0353131	172.729	HIVEP3	Gene-Body	-0.00860785	0.0114732	0.453101	-0.0129375	0.0119929	0.280695
116:EUR	1	rs765040	42239717	41774046	C	0.53654	0.0105678	0.000688046	3.07765e-53	4133910	0.53454	0.0109353	0.000725395	2.36479e-51	5.74724e-05	0.0695082	261.879	HIVEP3	Gene-Body	0.0170087	0.00644096	0.00827319	0.0169496	0.00678695	0.0125114
117:EUR	1	rs997385	42322052	41856381	T	0.178016	0.0211316	0.000906563	3.54659e-120	4046300	0.172988	0.015083	0.00104239	1.88551e-47	9.32766e-05	0.441491	179.544	HIVEP3	Gene-Body	0.0288313	0.00904341	0.00143213	0.0247095	0.0103803	0.0172926
117:EUR	1	rs809173	42363381	41897710	G	0.356663	0.0109359	0.000718857	2.90334e-52	4104210	0.355549	0.00557616	0.000844049	3.93673e-11	2.79844e-05	0.314399	138.215	HIVEP3	Gene-Body	0.00688911	0.00662689	0.29854	-0.00210944	0.00775675	0.785661
118:EUR	1	rs9943167	42551252	42085581	A	0.484954	0.00881782	0.00068803	1.33342e-37	4115820	0.481656	0.00463798	0.000783247	3.19073e-09	2.04299e-05	-0.279724	49.656	HIVEP3	Down-stream	0.00791297	0.00635977	0.213418	0.00813986	0.00722952	0.260199
119:EUR	1	rs17369630	42860217	42394546	T	0.162581	-0.0100931	0.000932289	2.58889e-27	4112530	0.163724	-0.00692199	0.000982092	1.81233e-12	1.90238e-05	-0.0204057	13.75	RIMKLA	Gene-Body	-0.00354968	0.00936705	0.704722	0.000310943	0.00986228	0.974848
120:EUR	1	rs6700677	43223489	42757818	T	0.0421815	-0.0123708	0.0016948	2.89366e-13	4193620	0.0415551	-0.00982507	0.00171891	1.09144e-08	9.82129e-06	0.0271422	9.266	LEPRE1	Gene-Body	0.0140678	0.0190733	0.460777	0.0212292	0.0193432	0.272423
121:EUR	1	rs16830101	43408570	42942899	G	0.0949968	-0.0146536	0.00117187	7.05854e-36	4121940	0.0948635	-0.0123198	0.00117821	1.37048e-25	3.10411e-05	-0.00576358	16.149	SLC2A1-AS1	Up-stream	-0.00715794	0.00991877	0.470506	-0.00516202	0.00997118	0.604672
122:EUR	1	rs2275180	43773033	43307362	A	0.378176	0.008714	0.000714799	3.47833e-34	4050320	0.380316	0.00635633	0.000758505	5.28926e-17	2.60505e-05	0.258284	6.468	TIE1	Gene-Body	0.00405649	0.00670338	0.545086	0.00105839	0.00711356	0.881723
123:EUR	1	rs688627	44048283	43582612	T	0.595686	0.00969192	0.000702694	2.82701e-43	4092100	0.593627	0.0115283	0.000833797	1.76835e-43	5.38197e-05	0.461137	41.06	PTPRF	Gene-Body	0.0131826	0.00638609	0.0389917	0.019391	0.00759455	0.0106713
124:EUR	1	rs4660740	44148617	43682946	G	0.251711	0.00214377	0.000800249	0.00738687	4034710	0.249771	-0.00810261	0.000986262	2.11333e-16	-6.54342e-06	-0.166076	16.791	KDM4A-AS1	Up-stream	-0.00378017	0.00727157	0.603164	-0.017888	0.008978	0.0463238
125:EUR	1	rs1362153	44469031	44003359	C	0.0946891	-0.00244595	0.00117861	0.0379609	4086910	0.0936213	-0.00745678	0.00124967	2.41677e-09	3.12699e-06	-0.0281604	6.833	CCDC24	Down-stream	0.00921342	0.0111225	0.407469	0.00100763	0.0118002	0.931951
125:EUR	1	rs1978195	44499242	44033570	G	0.401367	0.00477675	0.000710072	1.73031e-11	4017200	0.40117	0.00558011	0.000741802	5.37937e-14	1.28088e-05	-0.0300267	2.078	SLC6A9	Down-stream	0.0084417	0.0065207	0.195458	0.0118623	0.00680939	0.0815001
126:EUR	1	rs226067	44820319	44354647	A	0.0142103	0.0183521	0.00293827	4.21377e-10	4024030	0.0119474	0.0182957	0.00295927	6.3102e-10	9.40703e-06	0.0187011	0.62	ERI3	Gene-Body	-0.00012435	0.0174537	0.994315	-0.00153202	0.0175767	0.930543
127:EUR	1	rs6683133	45133561	44667889	A	0.55099	0.00432909	0.000688995	3.31704e-10	4143800	0.545798	0.00633583	0.000693831	6.74568e-20	1.35716e-05	-0.00417739	6.538	TMEM53	Gene-Body	0.00769365	0.00656051	0.240908	0.00931633	0.00660685	0.158509
128:EUR	1	rs4233497	45763753	45298081	C	0.272696	-0.00912895	0.000768848	1.62458e-32	4150910	0.282693	-0.00879047	0.000773313	6.08524e-30	3.18315e-05	0.0335981	5.828	LINC01144	Up-stream	-0.0104308	0.00726565	0.151106	-0.0101869	0.00730887	0.163385
129:EUR	1	rs7522705	45992300	45526628	C	0.339662	0.0044915	0.000726314	6.25146e-10	4113090	0.340789	0.00570016	0.000735697	9.33729e-15	1.14848e-05	-0.0197072	3.738	PRDX1	Down-stream	0.00973334	0.00659278	0.139846	0.0109846	0.00668242	0.100216
130:EUR	1	rs2275086	46085879	45620207	C	0.292786	0.0169567	0.000762561	1.52408e-109	4041390	0.298859	0.0200032	0.000767702	1.15347e-149	0.000140466	0.0518173	0.164	CCDC17	Gene-Body	0.0160421	0.00716184	0.0250945	0.0182509	0.00721043	0.0113677
131:EUR	1	rs885127	47012144	46546472	G	0.294373	-0.00379893	0.000755369	4.92428e-07	4106200	0.287784	-0.00503791	0.000762389	3.89399e-11	7.95087e-06	-0.0652317	0.829	KNCN	Gene-Body	0.00721229	0.00685251	0.292569	0.00578256	0.00691691	0.403153
132:EUR	1	rs2181411	47101117	46635445	C	0.0178568	0.0256592	0.00283895	1.59148e-19	3442950	0.0168679	0.0232224	0.0029208	1.8547e-15	2.09006e-05	-0.053651	0.407	ATPAF1	Gene-Body	0.0366111	0.0342554	0.285174	0.0370171	0.0353531	0.295069
133:EUR	1	rs12760654	47669325	47203653	A	0.205611	-0.00246517	0.000848166	0.00365526	4141850	0.211481	-0.00771926	0.000889999	4.19649e-18	6.2163e-06	0.25866	12.636	TAL1	Up-stream	0.00744499	0.00821847	0.364997	0.00212717	0.0086157	0.804989
134:EUR	1	rs543640	47932550	47466878	G	0.370211	0.0161509	0.000711404	4.19709e-114	4123860	0.383033	0.0206418	0.000754588	9.41581e-165	0.00015546	0.0483945	26.187	FOXD2	Down-stream	0.0189815	0.00689075	0.00587586	0.0193869	0.00730319	0.00794063
134:EUR	1	rs6588402	47964541	47498869	G	0.192457	0.00616684	0.0008709	1.43113e-12	4128520	0.197925	0.00712204	0.000901072	2.70173e-15	1.3652e-05	0.188005	58.178	FOXD2	Down-stream	0.00332845	0.00798513	0.676802	0.00200378	0.00827228	0.808604
134:EUR	1	rs606852	47993332	47527660	A	0.267134	-0.00718693	0.000784513	5.14156e-20	4038990	0.272982	-0.0118829	0.000822134	2.37663e-47	3.34387e-05	-0.0383482	86.969	FOXD2	Down-stream	0.005179	0.00735043	0.481069	0.000299284	0.00770838	0.969029
135:EUR	1	rs12403651	48090146	47624474	C	0.375506	0.00528053	0.000712805	1.28123e-13	4084530	0.371773	0.00624197	0.000735293	2.08266e-17	1.54587e-05	-0.153662	136.053	TRABD2B	Up-stream	-0.00211245	0.00640658	0.741603	-0.000604844	0.00660185	0.927002
135:EUR	1	rs2457057	48102984	47637312	G	0.365719	0.00904447	0.000718358	2.38213e-36	4065440	0.369032	0.00984797	0.000788343	8.25688e-36	4.13227e-05	-0.345281	123.215	TRABD2B	Up-stream	0.00844641	0.00714832	0.237367	0.00783731	0.00782242	0.316391
135:EUR	1	rs12031428	48161625	47695953	A	0.308457	0.00282752	0.00076212	0.000207204	3928010	0.301255	0.00621723	0.000825197	4.91216e-14	7.49974e-06	-0.0891265	64.574	TRABD2B	Up-stream	0.00220851	0.00666101	0.740223	0.00608851	0.00720616	0.398164
135:EUR	1	rs893758	48181286	47715614	C	0.190237	-0.00824966	0.000871755	2.9845e-21	4157030	0.185684	-0.00547613	0.000895701	9.72946e-10	1.39185e-05	0.0129788	44.913	TRABD2B	Up-stream	-0.00672751	0.00770309	0.382471	-0.00478089	0.0079042	0.545275
136:EUR	1	rs7520784	49240957	48775285	A	0.293255	-0.00306337	0.000758282	5.34761e-05	4083800	0.285918	-0.00541604	0.0007842	4.96935e-12	6.87732e-06	0.185608	1.59	BEND5	Gene-Body	-0.0197101	0.00757899	0.00930557	-0.018966	0.0078381	0.0155327
137:EUR	1	rs4412638	50613676	50148004	G	0.258657	0.0047133	0.000787462	2.15815e-09	4092870	0.262339	0.00504686	0.000848559	2.72162e-09	9.12262e-06	0.298279	53.864	ELAVL4	Gene-Body	-0.00193231	0.00809678	0.811376	-7.89123e-06	0.00877648	0.999283
138:EUR	1	rs17386399	50898978	50433306	A	0.0400812	0.0182767	0.00191767	1.56213e-21	3439550	0.0452197	0.0116843	0.00211388	3.24963e-08	1.64326e-05	-0.0678758	7.956	FAF1	Up-stream	0.0171528	0.0184341	0.352116	0.00923934	0.0205124	0.652402
139:EUR	1	rs1846522	50981205	50515533	A	0.0923537	0.0451661	0.00119744	0	4047670	0.0883407	0.0565318	0.00139333	0	0.000428062	-0.224779	74.271	FAF1	Gene-Body	0.0163071	0.0136977	0.233852	0.0193195	0.0158296	0.222286
140:EUR	1	rs11205760	51174330	50708658	T	0.330846	0.00399966	0.000766975	1.83963e-07	3736950	0.342364	0.00642878	0.000844218	2.63544e-14	1.1385e-05	-0.125555	251.606	FAF1	Gene-Body	0.000828514	0.00706903	0.906699	0.00319215	0.00780445	0.682528
141:EUR	1	rs34576110	51740644	51274972	G	0.0633634	0.0105159	0.00141926	1.26885e-13	4070930	0.0643714	-0.018007	0.00162311	1.33946e-28	-2.24764e-05	-0.016762	1.525	RNF11	Down-stream	0.00922063	0.0168165	0.583479	0.00256138	0.0191038	0.893342
142:EUR	1	rs12097772	52253793	51788121	T	0.162727	-0.00488021	0.000944923	2.40871e-07	4000480	0.156242	-0.00999662	0.000989521	5.38573e-24	1.32938e-05	-0.0736459	1.072	NRD1	Up-stream	0.0103103	0.0110644	0.351417	0.00532579	0.0115718	0.645346
143:EUR	1	rs9436913	52600035	52134363	G	0.0367358	-0.0198045	0.00183687	4.20191e-27	4075990	0.0388875	-0.0179951	0.00188124	1.11616e-21	2.52222e-05	-0.0370636	7.73	ZFYVE9	Up-stream	-0.0209229	0.0206829	0.311728	-0.0202238	0.0211693	0.339408
144:EUR	1	rs6588432	53081321	52615649	G	0.168317	0.0156241	0.000922645	2.52528e-64	4083660	0.172845	0.0138805	0.000977757	9.66561e-46	6.07178e-05	-0.27445	6.598	GPX7	Down-stream	0.00449807	0.00873039	0.606399	0.00768629	0.00922344	0.404652
144:EUR	1	rs6692566	53114318	52648646	A	0.390662	-0.00116687	0.000703222	0.0970515	4134180	0.388197	0.00531122	0.000753327	1.78464e-12	-2.95057e-06	-0.0954804	8.419	FAM159A	Gene-Body	0.00467645	0.00667138	0.48332	0.00726695	0.0071267	0.30788
144:EUR	1	rs681865	53125600	52659928	A	0.443706	0.00545099	0.000702437	8.48551e-15	3995900	0.442536	0.00639503	0.000789637	5.55476e-16	1.72087e-05	0.371423	2.863	FAM159A	Down-stream	0.00411249	0.00643866	0.523006	0.00573256	0.00721833	0.427099
144:EUR	1	rs6703281	53180716	52715044	T	0.580796	0.00104291	0.000707824	0.140644	3989650	0.586437	0.00718495	0.000867656	1.22276e-16	3.6488e-06	-0.518844	11.414	ZYG11B	Up-stream	0.00305617	0.00652136	0.639327	0.0139614	0.00796723	0.0797133
145:EUR	1	rs480299	53320274	52854602	G	0.355827	0.0100173	0.000717928	3.01351e-44	4119190	0.352878	0.0126627	0.000887164	3.2105e-46	5.81498e-05	-0.10543	12.092	ZYG11A	Gene-Body	0.0184452	0.00689544	0.00747323	0.0282653	0.00847171	0.000848602
146:EUR	1	rs4926946	53515101	53049429	A	0.0532477	-0.02215	0.00153424	3.02144e-47	4101010	0.0483171	-0.0148928	0.00158748	6.51009e-21	3.32596e-05	-0.13736	2.188	SCP2	Gene-Body	NA	NA	NA	NA	NA	NA
146:EUR	1	rs1288369	53575575	53109903	T	0.45772	0.0110682	0.000690449	7.82545e-58	4112640	0.458839	0.00477175	0.000752491	2.27865e-10	2.62185e-05	-0.213365	22.725	SLC1A7	Gene-Body	0.002595	0.00637562	0.683994	-0.00467734	0.00692499	0.499403
146:EUR	1	rs936642	53586380	53120708	A	0.18068	-0.00621057	0.000918022	1.33162e-11	3900850	0.171298	-0.0130454	0.00124658	1.25141e-25	2.39874e-05	0.593649	21.924	SLC1A7	Gene-Body	-0.00114428	0.00813063	0.888078	-0.00851865	0.0109562	0.436851
146:EUR	1	rs1769309	53590871	53125199	A	0.371276	0.00881921	0.000732239	2.08143e-33	3888270	0.368353	0.0129305	0.000965494	6.67839e-41	5.32392e-05	-0.00556041	17.433	SLC1A7	Gene-Body	0.00779285	0.00660226	0.237868	0.0110352	0.00869353	0.204313
147:EUR	1	rs2297660	53732315	53266643	T	0.409232	-0.00279135	0.00070264	7.10766e-05	4077380	0.412742	-0.00565924	0.000716709	2.87662e-15	7.63816e-06	0.0105845	23.86	LOC100507564	Down-stream	-0.00308675	0.00637569	0.628284	-0.00507403	0.00649313	0.43454
148:EUR	1	rs12062528	54070831	53605158	T	0.0127822	-0.0131827	0.0030892	1.97815e-05	4041300	0.0093927	-0.0231711	0.00312861	1.29956e-13	7.70903e-06	0.144269	98.926	GLIS1	Gene-Body	-0.0699106	0.0261233	0.00744667	-0.0763896	0.026439	0.00386127
148:EUR	1	rs10888802	54108906	53643233	T	0.255007	0.0175582	0.000790693	2.9955e-109	4096970	0.252155	0.0178726	0.000802714	8.0375e-110	0.000119235	0.00707488	90.971	GLIS1	Gene-Body	0.0104687	0.00721141	0.14659	0.0126531	0.00731911	0.0838493
149:EUR	1	rs10489446	54517324	54051651	G	0.00934037	-0.0257771	0.00367044	2.17333e-12	3903950	0.0065606	-0.0233862	0.00367547	1.98125e-10	1.11561e-05	-0.0291805	1.787	TMEM59	Gene-Body	0.0559725	0.0399951	0.161668	0.0558228	0.0400469	0.163337
150:EUR	1	rs671539	54607157	54141484	G	0.156653	0.00333194	0.000951197	0.000460245	4071440	0.159944	0.00552359	0.000953774	6.98427e-09	4.86288e-06	-0.0249657	2.49	CDCP2	Gene-Body	-0.0101899	0.0091107	0.263376	-0.00826076	0.00913372	0.36577
151:EUR	1	rs12063509	54830556	54364883	T	0.0130846	0.0244997	0.00311707	3.84659e-15	3878770	0.0109386	0.0179136	0.00314712	1.25527e-08	1.13348e-05	-0.061131	41.512	SSBP3	Gene-Body	-0.00452483	0.0245052	0.853506	-0.00846736	0.0247429	0.73219
151:EUR	1	rs4927101	54883003	54417330	G	0.477464	-0.0149334	0.000686227	5.37182e-105	4141830	0.478001	-0.00937727	0.000724431	2.52981e-38	6.9875e-05	-0.273746	10.935	SSBP3	Down-stream	-0.0199465	0.00631783	0.00159302	-0.0158831	0.00665826	0.017057
152:EUR	1	rs4927133	54953523	54487850	T	0.237351	0.0138458	0.000812956	4.80636e-65	4067740	0.23615	0.0103772	0.000852811	4.58788e-34	5.20168e-05	-0.058533	60.283	ACOT11	Up-stream	0.00911102	0.00778867	0.24209	0.00374277	0.00815683	0.646341
152:EUR	1	rs6691924	54954245	54488572	C	0.108716	-0.0309249	0.00113289	4.54477e-164	3912640	0.113064	-0.0265089	0.00115287	5.36558e-117	0.000158869	-0.0164277	59.561	ACOT11	Up-stream	-0.033848	0.00962571	0.000437419	-0.0286651	0.00979676	0.00343374
153:EUR	1	rs6676123	55326933	54861260	G	0.274262	-0.0091964	0.000772287	1.07516e-32	4099370	0.259676	-0.00867651	0.000775503	4.65606e-29	3.17642e-05	-0.0166819	11.634	DHCR24	Gene-Body	-0.00534246	0.00770696	0.488184	-0.00536842	0.00773846	0.48785
154:EUR	1	rs17111584	55546696	55081023	C	0.0434855	0.0151482	0.00167797	1.75297e-19	4155510	0.0418002	0.0152143	0.00167995	1.3488e-19	1.91725e-05	0.00935503	14.665	USP24	Gene-Body	0.017683	0.0125925	0.160243	0.0176268	0.0126074	0.162073
155:EUR	1	rs709397	56090323	55624650	C	0.466011	0.00771916	0.000688389	3.50603e-29	4126910	0.473995	0.00809842	0.000689036	6.79355e-32	3.11121e-05	-0.0087894	398.927	MIR4422	Down-stream	0.0150582	0.0064471	0.0195091	0.0147435	0.00645329	0.0223338
156:EUR	1	rs1331862	56642998	56177326	C	0.195147	0.0197436	0.000866787	7.59703e-115	4123600	0.193422	0.0190407	0.000901706	5.63443e-99	0.000118091	-0.269743	317.42	PPAP2B	Up-stream	0.0134213	0.00877305	0.126058	0.0107458	0.00912544	0.238971
157:EUR	1	rs3005907	56790785	56325113	T	0.307442	-0.00912747	0.000748597	3.39668e-34	4078530	0.306279	-0.0046629	0.00077743	1.99964e-09	1.81241e-05	-0.000280666	169.633	PPAP2B	Up-stream	-0.0109559	0.00666964	0.100455	-0.00888373	0.006926	0.19961
158:EUR	1	rs12035812	56873274	56407602	A	0.180328	-0.00664396	0.000897103	1.30154e-13	4091110	0.171254	-0.00850556	0.000904583	5.31611e-21	1.67056e-05	-0.052891	87.144	PPAP2B	Up-stream	0.00306559	0.00736397	0.677194	0.00374204	0.00742641	0.614344
159:EUR	1	rs9970807	56965664	56499992	T	0.0903186	-0.016948	0.00118928	4.43823e-46	4187760	0.0917115	-0.0139855	0.00120669	4.63041e-31	3.89487e-05	-0.122125	5.246	PPAP2B	Gene-Body	0.0051977	0.0113471	0.646908	0.00682542	0.0115165	0.553405
159:EUR	1	rs1572057	57013121	56547449	T	0.129061	0.0134921	0.00102437	1.28635e-39	4125930	0.136519	0.0115888	0.00104004	7.78128e-29	3.51504e-05	-0.132016	32.136	PPAP2B	Gene-Body	0.00880779	0.00900251	0.327891	0.0107597	0.00914158	0.239194
159:EUR	1	rs2065554	57036047	56570374	C	0.368661	-0.00670521	0.000723369	1.87158e-20	3995910	0.363104	-0.00571716	0.000739275	1.04648e-14	1.78448e-05	0.00999451	9.21	PPAP2B	Gene-Body	0.00331506	0.00666123	0.61872	0.00401541	0.00681144	0.55552
160:EUR	1	rs12118488	58939502	58473830	A	0.180051	-0.00394291	0.000908457	1.42339e-05	3994320	0.180926	-0.00564876	0.000927338	1.11947e-09	6.57631e-06	0.193985	6.888	OMA1	Up-stream	-0.000928218	0.00898177	0.917689	-0.00422762	0.00916269	0.644515
161:EUR	1	rs2984908	59304719	58839047	T	0.331048	0.00867289	0.000730316	1.58627e-32	4120150	0.340569	0.009672	0.000744459	1.35862e-38	3.71532e-05	-0.000994007	53.897	LINC01135	Gene-Body	0.0119286	0.00716432	0.0959131	0.0127682	0.00729806	0.0801988
161:EUR	1	rs11207323	59355505	58889833	T	0.288511	0.00583009	0.000753992	1.05618e-14	4170280	0.289969	0.00502082	0.000757597	3.41902e-11	1.20174e-05	0.0789257	9.879	LINC01135	Gene-Body	0.00130744	0.00698863	0.851597	0.00139004	0.00702197	0.84308
162:EUR	1	rs17479539	59755556	59289884	T	0.117166	0.0135618	0.00106386	3.20794e-37	4156900	0.122211	0.0139282	0.0010829	7.37085e-38	3.90772e-05	-0.166492	7.068	FGGY	Up-stream	0.000197621	0.0104751	0.984948	0.00128796	0.0106643	0.903871
163:EUR	1	rs11578291	59883358	59417686	C	0.195692	0.00536073	0.000878237	1.03466e-09	4008780	0.193061	0.00649332	0.000896866	4.48624e-13	1.09576e-05	0.13006	120.734	FGGY	Gene-Body	0.00701177	0.00767213	0.360755	0.00733816	0.00783621	0.349045
164:EUR	1	rs6701583	60183913	59718241	G	0.306578	0.00513328	0.000790398	8.32843e-11	3664370	0.302071	0.00492606	0.000797279	6.46788e-10	1.07514e-05	0.003041	14.985	MIR4711	Up-stream	0.00175382	0.00701232	0.802506	0.000909315	0.00707383	0.897717
165:EUR	1	rs1694212	61480000	61014328	A	0.428302	0.00452325	0.000694193	7.22826e-11	4124330	0.4325	0.00499008	0.000698277	8.91671e-13	1.10536e-05	-0.0999478	43.552	LOC100996570	Down-stream	0.0134584	0.00653863	0.039562	0.0141064	0.0065806	0.0320623
166:EUR	1	rs2008968	61607034	61141362	T	0.103558	0.00597736	0.00124067	1.4511e-06	3405750	0.0975162	0.00741404	0.00124715	2.76811e-09	8.22811e-06	-0.0112158	64.089	NFIA	Gene-Body	0.0125108	0.00879568	0.154917	0.013891	0.00884705	0.116384
167:EUR	1	rs2782549	61756434	61290762	G	0.2425	0.00398959	0.000820318	1.15343e-06	3937080	0.233278	0.00482983	0.000823863	4.5617e-09	7.0792e-06	0.0314611	37.244	LOC645030	Down-stream	-0.000533658	0.00783139	0.945671	-0.00174706	0.00786283	0.824164
168:EUR	1	rs2474381	61870856	61405184	T	0.275031	-0.00729973	0.000764832	1.3713e-21	4172460	0.268691	-0.00709531	0.00077538	5.65413e-20	2.06542e-05	0.143347	57.604	NFIA	Gene-Body	-0.00104815	0.00681925	0.877842	-0.00187436	0.00691663	0.786396
168:EUR	1	rs2257749	61903456	61437784	G	0.201973	-0.00665965	0.000870359	1.98473e-14	3985850	0.199464	-0.00654708	0.000891123	2.02714e-13	1.40553e-05	-0.139548	25.004	NFIA	Gene-Body	0.00885343	0.00815392	0.277573	0.00828087	0.00834692	0.321156
168:EUR	1	rs17265852	61918725	61453053	C	0.0833324	-0.00718589	0.00126252	1.25774e-08	3996960	0.0854746	-0.0100458	0.00127984	4.18463e-15	1.10286e-05	-0.036531	9.735	NFIA	Gene-Body	-0.00573839	0.0116293	0.6217	-0.00633905	0.011785	0.590653
169:EUR	1	rs7551399	62207254	61741582	A	0.0705068	-0.0111201	0.00136525	3.79021e-16	3984060	0.0702939	-0.0145175	0.00140679	5.74289e-25	2.11596e-05	-0.223566	0.894	INADL	Up-stream	-0.0312801	0.0138966	0.0243904	-0.0306611	0.0143128	0.0321763
169:EUR	1	rs12408292	62212822	61747150	T	0.401239	-0.00417858	0.000697187	2.05401e-09	4167500	0.404006	-0.00429497	0.000739656	6.37114e-09	8.62334e-06	0.242431	4.674	INADL	Gene-Body	0.00307138	0.00656219	0.639755	0.00207793	0.00696127	0.765323
169:EUR	1	rs3762321	62253483	61787811	A	0.0891714	-0.00983846	0.00120539	3.29425e-16	4123900	0.0905507	-0.00798154	0.0012491	1.66044e-10	1.27558e-05	0.0326856	45.335	INADL	Gene-Body	-0.0135482	0.0101359	0.181335	-0.0156	0.0105064	0.137593
170:EUR	1	rs7537323	62498825	62033153	G	0.313487	0.00595617	0.000740662	8.8616e-16	4122110	0.304406	0.00648359	0.000741778	2.31872e-18	1.66219e-05	-0.0128044	130.766	INADL	Gene-Body	0.0105197	0.00691734	0.128316	0.0112924	0.00692771	0.103093
171:EUR	1	rs2666504	62635081	62169409	C	0.433315	0.00969357	0.000691822	1.32281e-44	4140760	0.434675	0.00983961	0.00069509	1.71744e-45	4.68422e-05	0.044904	5.49	INADL	Down-stream	-0.0091346	0.00640388	0.153748	-0.00814377	0.00643402	0.205608
172:EUR	1	rs12749263	63028198	62562527	C	0.262544	-0.00487433	0.000802163	1.22851e-09	3906320	0.260356	-0.00588404	0.000804295	2.55898e-13	1.1106e-05	-0.0270753	34.959	ANGPTL3	Up-stream	-0.00506455	0.0071908	0.481239	-0.0056574	0.00721037	0.432676
173:EUR	1	rs10889383	63296761	62831090	C	0.421497	-0.00391156	0.000695229	1.84118e-08	4129300	0.42396	-0.00424673	0.000696601	1.08516e-09	8.10093e-06	-0.0236132	34.18	ATG4C	Gene-Body	-0.00610174	0.00641551	0.341557	-0.00697741	0.00642833	0.277738
174:EUR	1	rs11208148	63645215	63179544	C	0.232921	0.00695554	0.000810017	8.93431e-18	4151360	0.231597	0.00511162	0.000825014	5.79899e-10	1.27048e-05	-0.117429	20.462	LINC00466	Gene-Body	-0.00121402	0.00739454	0.869591	-0.000118328	0.00753923	0.987478
175:EUR	1	rs670318	63727542	63261871	T	0.046446	-0.0276592	0.00252431	6.14256e-28	1724350	0.0485953	-0.0223215	0.0026239	1.78479e-17	5.46873e-05	0.397075	55.359	LINC00466	Gene-Body	-0.00337797	0.0149598	0.821354	-0.0134814	0.0162996	0.408181
175:EUR	1	rs11208186	63783472	63317801	C	0.208578	-0.00928367	0.000884843	9.41333e-26	3765420	0.207067	-0.00597637	0.000933997	1.56699e-10	1.83174e-05	0.0540524	0.571	LINC00466	Down-stream	0.00914821	0.00798198	0.25175	0.0122973	0.00879959	0.162267
175:EUR	1	rs12119056	63832640	63366969	C	0.416997	-0.00621547	0.000695692	4.10007e-19	4136080	0.422124	-0.00625466	0.000697998	3.22156e-19	1.89022e-05	-0.0196026	0.62	ALG6	Up-stream	-0.0095923	0.00642218	0.135274	-0.010576	0.00644785	0.100957
176:EUR	1	rs7412408	64052660	63586989	C	0.00125395	-0.0682688	0.0119706	1.17679e-08	2711840	0.000545242	-0.0688811	0.0119777	8.88224e-09	1.17784e-05	-0.00647645	6.286	PGM1	Up-stream	NA	NA	NA	NA	NA	NA
177:EUR	1	rs10889450	64311200	63845529	T	0.249127	0.00441695	0.000811886	5.31728e-08	3946890	0.244962	0.00446769	0.000812529	3.83029e-08	7.38283e-06	-0.0103606	71.511	ROR1	Gene-Body	0.0134682	0.00754219	0.0741445	0.0135883	0.00754869	0.0718473
178:EUR	1	rs9128	65298971	64833288	T	0.0101799	0.0634259	0.00401586	3.43025e-56	2994620	0.00916239	0.0588533	0.00410608	1.35744e-46	7.52259e-05	-0.0176014	0.057	RAVER2	Down-stream	0.0729633	0.0355458	0.0401059	0.0530783	0.0364246	0.145059
179:EUR	1	rs12117352	65464209	64998526	T	0.0279554	0.0184982	0.00236449	5.14272e-15	3203330	0.0279311	0.0166084	0.0023767	2.78838e-12	1.6697e-05	-0.0499295	3.95	LOC101927084	Gene-Body	0.0101778	0.0157648	0.518539	0.00963859	0.0158536	0.543203
180:EUR	1	rs7513209	65559509	65093826	T	0.0931376	0.0131018	0.00127103	6.48394e-25	3566510	0.0950778	0.00914425	0.00131083	3.03819e-12	2.02384e-05	-0.0921112	35.318	MIR101-1	Down-stream	0.0386823	0.0120156	0.00128489	0.0362264	0.0124152	0.00352372
180:EUR	1	rs12729349	65570028	65104345	A	0.0805368	-0.010711	0.00125696	1.57696e-17	4159660	0.0757195	-0.00861028	0.00126454	9.82617e-12	1.36586e-05	0.00301173	43.203	AK4	Up-stream	-0.0108474	0.0109229	0.320669	-0.00760192	0.0109898	0.489109
181:EUR	1	rs1570869	65830905	65365222	A	0.422453	0.00559128	0.000726974	1.45793e-14	3774200	0.426861	0.00427588	0.000733568	5.58018e-09	1.16663e-05	-0.014882	50.647	DNAJC6	Gene-Body	0.00799277	0.00652185	0.220373	0.00504717	0.00657809	0.442921
182:EUR	1	rs1536467	65988162	65522479	G	0.0533373	0.0131118	0.00155207	2.96468e-17	4001060	0.0514759	0.0124616	0.00156335	1.57314e-15	1.65003e-05	-0.111317	86.472	LEPROT	Down-stream	0.00694443	0.0160255	0.66477	0.00774648	0.0161403	0.631265
183:EUR	1	rs6699885	66159788	65694105	C	0.203599	-0.00703584	0.00085568	1.99282e-16	4099180	0.197741	-0.00676378	0.000879229	1.43893e-14	1.54327e-05	-0.156311	56.612	LEPR	Down-stream	0.00519211	0.00701171	0.459002	0.00337277	0.00718172	0.638618
184:EUR	1	rs2253745	66457244	65991561	A	0.288647	-0.00551801	0.00075845	3.45455e-13	4120260	0.290662	-0.00684749	0.00077574	1.07478e-18	1.55166e-05	-0.0378637	199.052	PDE4B	Gene-Body	-0.0209771	0.00708859	0.00308365	-0.0203366	0.00723748	0.0049558
185:EUR	1	rs17128509	66670768	66205085	G	0.202372	-0.00134253	0.000854922	0.116334	4125070	0.203425	-0.00491898	0.000871952	1.68724e-08	2.13196e-06	-0.0797407	169.494	PDE4B	Gene-Body	NA	NA	NA	NA	NA	NA
186:EUR	1	rs499170	66766741	66301058	T	0.0489467	-0.0151769	0.00161632	6.01523e-21	4001660	0.0438929	-0.0169115	0.00162866	2.94117e-25	2.38959e-05	-0.0376237	73.521	PDE4B	Gene-Body	-0.0187274	0.0126515	0.138806	-0.0247586	0.012709	0.0514024
186:EUR	1	rs2311985	66834815	66369132	G	0.0694622	-0.00891692	0.00134975	3.93935e-11	4132760	0.0672597	-0.0116858	0.00136198	9.48773e-18	1.34706e-05	-0.105523	5.447	PDE4B	Gene-Body	-0.0407329	0.0143085	0.00441673	-0.0446324	0.0144382	0.00199307
186:EUR	1	rs11208844	66851147	66385464	A	0.14288	-0.00971825	0.000984618	5.61298e-23	4098980	0.137675	-0.00928892	0.00100896	3.3719e-20	2.21104e-05	-0.105251	10.885	PDE4B	Down-stream	-0.00808398	0.00858425	0.346335	-0.00722152	0.0087133	0.407222
187:EUR	1	rs7537440	67031907	66566224	T	0.588888	0.00672135	0.000713976	4.77731e-21	3943350	0.591917	0.00686023	0.000726137	3.4677e-21	2.23264e-05	-0.000361541	32.083	SGIP1	Gene-Body	0.0193066	0.0064597	0.00280097	0.0193228	0.00657103	0.00327569
188:EUR	1	rs12137403	67437043	66971360	T	0.257936	-0.0163057	0.000785347	9.46443e-96	4122040	0.263872	-0.0202372	0.000872135	4.12924e-119	0.00012632	0.419025	17.259	MIER1	Gene-Body	-0.0153354	0.00717759	0.0326331	-0.0265132	0.00796207	0.000868661
188:EUR	1	rs6656890	67458463	66992780	A	0.0560424	-0.0050532	0.00149117	0.000702106	4137250	0.059545	0.010584	0.00165469	1.59107e-10	-5.65869e-06	-0.0666927	4.161	MIER1	Down-stream	0.0356679	0.0207114	0.0850447	0.0678557	0.0229655	0.0031299
188:EUR	1	rs10157422	67518534	67052851	T	0.0656363	0.0136085	0.00137593	4.58269e-23	4191500	0.0675895	0.0161934	0.00139084	2.49417e-31	2.70295e-05	-0.0192322	1.546	SLC35D1	Gene-Body	0.0252321	0.0149689	0.0918657	0.0352982	0.0151356	0.0196936
189:EUR	1	rs12085737	67989688	67524005	G	0.0221936	0.0187806	0.0023333	8.352e-16	4119130	0.0235658	0.0156157	0.00236782	4.25354e-11	1.27286e-05	-0.0312651	93.565	SERBP1	Down-stream	-0.00225633	0.0232586	0.922718	-0.0116521	0.023605	0.621568
190:EUR	1	rs787501	68072927	67607244	T	0.0710487	-0.010913	0.00139031	4.18318e-15	3814650	0.0665848	-0.00929111	0.00141074	4.51933e-11	1.33842e-05	-0.0334909	77.932	GADD45A	Up-stream	-0.00169961	0.0130608	0.896463	-0.000632909	0.0132599	0.961931
190:EUR	1	rs344934	68137613	67671930	C	0.323833	0.00939779	0.000732389	1.08942e-37	4143420	0.308157	0.00975413	0.00074287	2.20681e-39	4.01439e-05	-0.0994983	13.246	GADD45A	Up-stream	0.0103562	0.00648589	0.110326	0.0120616	0.00657865	0.0667352
191:EUR	1	rs6588287	68319723	67854040	T	0.34586	0.00750624	0.000723236	3.09995e-25	4112380	0.354133	0.0105744	0.000849441	1.42195e-35	3.59153e-05	-0.504533	20.568	GNG12	Down-stream	0.0111941	0.00688077	0.103765	0.0205165	0.00810253	0.011338
191:EUR	1	rs1938443	68332673	67866990	G	0.381864	-1.33089e-06	0.000713029	0.998511	4055350	0.383963	0.00628757	0.000837432	5.99644e-14	-3.95046e-09	0.0200052	33.518	GNG12	Down-stream	0.00543848	0.00635858	0.392386	0.0165806	0.00748994	0.0268481
192:EUR	1	rs1556157	68611243	68145560	T	0.419054	-0.00670098	0.000693751	4.49961e-22	4153490	0.423137	-0.00504272	0.000707713	1.03796e-12	1.64528e-05	-0.189264	37.957	MIR1262	Up-stream	-0.0116246	0.0065595	0.0763651	-0.0111954	0.00670838	0.0951428
192:EUR	1	rs7554551	68665023	68199340	C	0.333864	0.00532485	0.000793587	1.94829e-11	3474620	0.345127	0.0053111	0.00081454	7.01376e-11	1.25792e-05	-0.134622	3.647	GNG12-AS1	Gene-Body	-0.000297351	0.00679066	0.965073	-0.00155322	0.00700059	0.824415
192:EUR	1	rs12046249	68730429	68264746	A	0.189151	0.00573165	0.000873565	5.33716e-11	4158060	0.183177	0.00614036	0.000881986	3.35529e-12	1.07957e-05	0.0424852	32.145	WLS	Down-stream	0.00134407	0.00824634	0.870526	0.000878264	0.0083361	0.916093
193:EUR	1	rs1567214	69526682	69060999	C	0.407916	-0.00379532	0.000708384	8.42829e-08	4015500	0.399309	-0.00408204	0.000710241	9.0624e-09	7.48359e-06	0.00120262	522.372	LOC101927220	Down-stream	-0.00207213	0.00647975	0.749131	-0.00201161	0.00649668	0.756838
194:EUR	1	rs12038830	71590877	71125194	T	0.183145	0.0168967	0.000889239	1.66327e-80	4113580	0.180069	0.0159871	0.000892137	8.2302e-72	8.08242e-05	0.0767273	43.871	ZRANB2-AS2	Gene-Body	0.0301874	0.00789318	0.000131045	0.0294833	0.00791819	0.000196488
195:EUR	1	rs4509530	73173871	72708188	T	0.279147	0.00942461	0.00076936	1.68131e-34	4085830	0.280022	0.00864682	0.000771926	4.00366e-29	3.27966e-05	-0.0130455	425.594	NEGR1	Down-stream	0.0105262	0.00751503	0.161306	0.00894359	0.00753876	0.235485
196:EUR	1	rs12563489	75156892	74691208	C	0.163609	0.00547763	0.000966878	1.46784e-08	3804260	0.160163	0.00607245	0.000970407	3.90865e-10	9.10339e-06	-0.00758839	14.279	CRYZ	Up-stream	0.0125505	0.00850199	0.139895	0.0134958	0.00853381	0.113776
197:EUR	1	rs7545219	76527518	76061833	C	0.608367	-0.0119301	0.000705409	3.65339e-64	4104670	0.606497	-0.0101614	0.000844231	2.2896e-33	5.7766e-05	0.504743	12.87	ST6GALNAC3	Up-stream	-0.0173708	0.00645726	0.00714269	-0.0127486	0.00772572	0.0989111
197:EUR	1	rs699829	76546051	76080366	A	0.303157	-0.0133774	0.00075111	5.89679e-71	4083120	0.304442	-0.0085509	0.000876853	1.8122e-22	4.83299e-05	-0.0301656	5.663	ST6GALNAC3	Gene-Body	-0.017757	0.00691132	0.0101913	-0.0118154	0.00806397	0.142864
197:EUR	1	rs289701	76602125	76136440	T	0.180101	-0.00841505	0.0008895	3.06709e-21	4165400	0.185537	-0.0119601	0.00091761	7.8411e-39	2.97234e-05	-0.0580975	61.737	ST6GALNAC3	Gene-Body	-0.00565931	0.00849011	0.505043	-0.0108114	0.00876101	0.217189
198:EUR	1	rs2209458	76862648	76396963	A	0.434627	0.00460158	0.000696246	3.8659e-11	4085570	0.435494	0.00500653	0.000700103	8.60661e-13	1.13221e-05	0.002901	234.021	ST6GALNAC3	Gene-Body	-0.00429149	0.00641337	0.503401	-0.00367714	0.0064489	0.568544
199:EUR	1	rs7544201	77031816	76566131	A	0.150435	0.00785622	0.000960277	2.81021e-16	4129440	0.146341	0.00615723	0.000992692	5.55516e-10	1.23644e-05	-0.247882	64.853	ST6GALNAC3	Gene-Body	0.0100351	0.00949946	0.290792	0.0103904	0.00982199	0.290115
199:EUR	1	rs636038	77099691	76634006	A	0.422468	-0.00633193	0.00069857	1.25598e-19	4087300	0.421127	-0.00429228	0.000723162	2.93055e-09	1.32625e-05	0.000961521	3.022	ST6GALNAC3	Down-stream	-0.0031975	0.00635882	0.615074	-0.000114713	0.00658384	0.986099
200:EUR	1	rs11162307	77741794	77276109	G	0.20468	0.00331913	0.000859936	0.000113509	4042810	0.196515	0.00671806	0.000871649	1.28506e-14	7.25965e-06	-0.148452	5.867	AK5	Up-stream	-0.00645093	0.00769225	0.401678	-0.00235589	0.00779436	0.762458
201:EUR	1	rs6695572	77945635	77479950	A	0.179076	0.0247014	0.000899186	3.91805e-166	4093690	0.186802	0.0108657	0.0011202	3.02094e-22	7.89132e-05	-0.236643	80.019	AK5	Gene-Body	0.0289736	0.00791989	0.000253861	0.0185776	0.00985317	0.0593698
202:EUR	1	rs7525870	78269207	77803522	A	0.256816	-0.0146408	0.00079792	3.38167e-75	4004620	0.262898	-0.00911161	0.000825849	2.64795e-28	5.09223e-05	-0.0594167	23.899	FAM73A	Gene-Body	-0.0109222	0.00744227	0.142216	-0.00383678	0.00770526	0.618524
203:EUR	1	rs1022103	78589598	78123914	C	0.1446	0.0028408	0.000989315	0.00408556	4020020	0.130842	0.00650502	0.00100714	1.05448e-10	4.57148e-06	-0.154653	13.514	GIPC2	Gene-Body	0.00410905	0.0104836	0.695096	0.0103087	0.0106768	0.334283
203:EUR	1	rs17391694	78623626	78157942	T	0.121518	0.0334447	0.00104629	3.34282e-224	4163430	0.137908	0.0266303	0.00128545	2.44535e-95	0.000190155	-0.0261788	20.514	GIPC2	Down-stream	0.0343688	0.00979164	0.000448086	0.0218628	0.0120277	0.0691106
204:EUR	1	rs17453503	79987501	79521816	C	0.410871	0.00437693	0.000703443	4.90358e-10	4063100	0.400187	0.00439118	0.00070464	4.61106e-10	9.30458e-06	-0.0116043	515.006	ELTD1	Down-stream	-0.00516164	0.00690044	0.45445	-0.00516048	0.00691215	0.455316
205:EUR	1	rs17106261	81704476	81238791	T	0.130648	-0.00715216	0.00104618	8.11724e-12	3914890	0.128534	-0.00721497	0.00104881	6.01863e-12	1.1722e-05	-0.0444871	561.605	LPHN2	Up-stream	-0.0138579	0.00899158	0.123265	-0.0141264	0.00901473	0.117106
206:EUR	1	rs7531944	81820593	81354908	G	0.251497	-0.0049165	0.000790102	4.88953e-10	4141320	0.250198	-0.00503851	0.000792913	2.09202e-10	9.32641e-06	-0.0685122	445.488	LPHN2	Up-stream	0.00612298	0.00740278	0.40817	0.00508092	0.0074302	0.494089
207:EUR	1	rs11163293	81897255	81431570	G	0.159426	0.00592675	0.00097721	1.31974e-09	3802950	0.153398	0.00586977	0.000981968	2.26513e-09	9.32401e-06	0.0204429	368.826	LPHN2	Up-stream	-0.00486867	0.0076674	0.525439	-0.00435835	0.00770565	0.571663
208:EUR	1	rs11163418	82530281	82064597	T	0.541449	-0.00542699	0.000691737	4.31394e-15	4096390	0.534547	-0.00492678	0.000693728	1.23068e-12	1.32769e-05	0.0554239	72.174	LPHN2	Down-stream	-0.0157635	0.00651856	0.0155956	-0.0154694	0.00653764	0.0179711
209:EUR	1	rs17489092	82755843	82290160	T	0.238837	0.00428713	0.000803413	9.49435e-08	4147390	0.234502	0.00518435	0.000807622	1.36918e-10	8.0811e-06	0.0789859	297.736	LPHN2	Down-stream	0.0104127	0.00787414	0.186037	0.0126021	0.0079162	0.111399
210:EUR	1	rs10874312	82944571	82478888	G	0.335501	-0.00898142	0.000736852	3.5616e-34	4020410	0.341663	-0.00885893	0.000743281	9.45989e-33	3.54768e-05	-0.0855345	486.464	LPHN2	Down-stream	-0.0153267	0.00675602	0.0232927	-0.0154133	0.00681565	0.0237308
211:EUR	1	rs6660078	83266993	82801310	T	0.410982	0.00508068	0.000713568	1.07843e-12	3948270	0.407889	0.00424449	0.000717145	3.24704e-09	1.04407e-05	-0.0332978	172.572	LOC101927498	Up-stream	-0.0026871	0.00658214	0.683097	-0.00377405	0.00661515	0.568327
212:EUR	1	rs4508029	83960180	83494497	C	0.153572	-0.00569325	0.000948124	1.91626e-09	4164840	0.147717	-0.00564078	0.00095037	2.93215e-09	8.34894e-06	0.0447694	81.29	LOC101927587	Up-stream	0.00426524	0.00816929	0.601596	0.00413386	0.00818843	0.61367
213:EUR	1	rs17131308	84702474	84236791	T	0.0746496	-0.00746384	0.00131961	1.54871e-08	4045800	0.0693733	-0.00857787	0.00132441	9.37209e-11	8.84516e-06	-0.0511098	1.707	PRKACB	Gene-Body	-0.0027083	0.0146029	0.852866	-0.00471883	0.0146532	0.747427
213:EUR	1	rs12088543	84717983	84252300	C	0.0359241	-0.00997158	0.00183913	5.89686e-08	4154410	0.0342711	-0.0101596	0.00184396	3.59519e-08	7.01726e-06	-0.0115157	13.802	PRKACB	Down-stream	-0.0068978	0.0153395	0.652944	-0.00670439	0.0153789	0.662875
213:EUR	1	rs1156085	84764249	84298566	G	0.0153481	0.0325009	0.00278429	1.75252e-31	4153860	0.0163744	0.0331005	0.00278771	1.62122e-32	3.2516e-05	-0.0115203	0.201	SAMD13	Gene-Body	0.0262761	0.0263604	0.31886	0.0262219	0.0263921	0.320441
214:EUR	1	rs1246159	84963000	84497317	G	0.330902	-0.00643744	0.000728352	9.71318e-19	4143380	0.330531	-0.00635757	0.0007304	3.19717e-18	1.81227e-05	0.0364694	1.005	GNG5	Up-stream	-0.00903721	0.00677587	0.182291	-0.00904037	0.00679488	0.183364
215:EUR	1	rs10873702	85884101	85418418	T	0.210004	-0.00285346	0.000845927	0.000743069	4099350	0.211108	-0.00812287	0.000890745	7.56948e-20	7.69066e-06	-0.268711	99.934	DDAH1	Gene-Body	0.0031323	0.00764197	0.681893	-0.00316336	0.00806774	0.694985
215:EUR	1	rs17388521	85897904	85432221	A	0.201598	-0.0169255	0.000856537	6.52216e-87	4120920	0.21296	-0.018682	0.000890229	8.88223e-98	0.000101789	0.00288314	113.737	DDAH1	Gene-Body	-0.0180533	0.00814578	0.0266726	-0.0182275	0.00846635	0.0313241
216:EUR	1	rs12734233	86008536	85542853	A	0.111337	0.0051253	0.0011091	3.81627e-06	3998670	0.10609	0.00798627	0.00113652	2.11057e-12	8.09972e-06	-0.198041	35.51	DDAH1	Gene-Body	-0.0016599	0.0128103	0.896902	0.00585206	0.01318	0.657034
216:EUR	1	rs11161635	86008940	85543257	C	0.233161	0.0121361	0.00103014	4.88909e-32	2564850	0.247938	0.0169438	0.00106217	2.7536e-57	7.35326e-05	0.178157	35.106	DDAH1	Gene-Body	0.0150397	0.00766813	0.0498411	0.0180821	0.00802444	0.0242354
217:EUR	1	rs17400787	86226352	85760669	A	0.164222	-0.0174324	0.000952359	7.62999e-75	3909080	0.174493	-0.011276	0.00104153	2.58219e-27	5.39591e-05	0.356103	31.437	COL24A1	Gene-Body	-0.0178904	0.00869186	0.0395621	-0.0124188	0.0095368	0.19285
218:EUR	1	rs4912437	86305881	85840198	A	0.427221	-0.0160893	0.000694722	1.17122e-118	4120190	0.425019	-0.0111536	0.000800803	4.27993e-44	8.78258e-05	-0.378296	110.966	COL24A1	Gene-Body	-0.0204299	0.00633799	0.00126676	-0.0149068	0.00729782	0.0410882
219:EUR	1	rs12079919	86469535	86003852	A	0.428982	0.0114138	0.000694311	1.00506e-60	4121070	0.43147	0.00771337	0.000763888	5.666e-24	4.31314e-05	0.119717	152.586	COL24A1	Gene-Body	0.0151453	0.00639103	0.0177991	0.00899589	0.00702355	0.200257
219:EUR	1	rs17128768	86507592	86041909	C	0.0228872	-0.0146668	0.00232009	2.5881e-10	4042800	0.0212045	-0.0198276	0.00235395	3.66697e-17	1.30069e-05	0.052264	114.529	COL24A1	Gene-Body	-0.0327542	0.0291731	0.261543	-0.0380953	0.0295944	0.198008
220:EUR	1	rs1334149	86899021	86433338	G	0.143982	0.0109795	0.00098075	4.31428e-29	4105010	0.136784	0.0101441	0.000990881	1.34758e-24	2.74547e-05	0.0423872	9.253	CLCA2	Gene-Body	0.00748159	0.00802078	0.350936	0.00768993	0.00810589	0.342781
221:EUR	1	rs797947	87310289	86844606	G	0.167553	-0.0092469	0.000928226	2.23731e-23	4049570	0.165601	-0.00920353	0.000931695	5.17202e-23	2.37405e-05	0.0517727	17.838	2015-09-01	Up-stream	-0.00331954	0.00805316	0.68019	-0.00304869	0.00808366	0.706068
222:EUR	1	rs1325237	87637394	87171711	G	0.126419	-0.0099351	0.00103518	8.19454e-22	4112220	0.128927	-0.0092555	0.00105461	1.69014e-18	2.03104e-05	-0.136024	2.508	LINC01140	Down-stream	-0.00146315	0.0102119	0.88607	-0.00330258	0.0104109	0.751074
222:EUR	1	rs6668687	87690412	87224729	A	0.236713	0.00676109	0.000826284	2.77966e-16	3945100	0.226828	0.00518434	0.000835966	5.58865e-10	1.26663e-05	0.062192	12.061	LOC101927844	Gene-Body	0.00201621	0.00862672	0.815205	0.00137837	0.00872958	0.874538
223:EUR	1	rs4655956	87868540	87402857	G	0.229383	0.006749	0.000814786	1.19951e-16	4147060	0.228599	0.00587968	0.000818075	6.61294e-13	1.40289e-05	-0.0285023	31.202	LOC100505768	Down-stream	-0.00348774	0.00776558	0.653339	-0.0039196	0.00779703	0.615172
224:EUR	1	rs4655976	88082536	87616853	A	0.648249	0.00639251	0.000719539	6.44009e-19	4122310	0.65166	0.00692732	0.00072237	8.83309e-22	2.0195e-05	-0.0436218	245.198	LOC100505768	Down-stream	-0.000584811	0.0063485	0.926604	-0.000232979	0.00637337	0.97084
225:EUR	1	rs11590929	88214437	87748754	A	0.521388	-0.00466501	0.000686446	1.07654e-11	4138780	0.519456	-0.00447922	0.000688516	7.73771e-11	1.04287e-05	0.0205826	377.099	LOC100505768	Down-stream	0.012348	0.00646269	0.0560487	0.0117874	0.006482	0.06899
226:EUR	1	rs1336576	88670087	88204404	T	0.545351	-0.0068476	0.000691274	3.92917e-23	4107450	0.535678	-0.00628453	0.000700738	3.00718e-19	2.134e-05	0.0756022	333.108	LOC101927891	Up-stream	0.004978	0.00638171	0.435367	0.00648265	0.00646753	0.31618
227:EUR	1	rs642773	89040252	88574569	T	0.172789	0.00671565	0.000905345	1.19101e-13	4154010	0.172738	0.00925474	0.00111638	1.13308e-16	1.7767e-05	0.569663	37.057	LOC101927891	Gene-Body	0.00796838	0.00877196	0.363671	-0.00111598	0.0107346	0.9172
227:EUR	1	rs1373259	89081648	88615965	A	0.279812	0.00388729	0.000763072	3.50097e-07	4147530	0.285704	-0.0124805	0.000980786	4.29451e-37	-1.95533e-05	-0.316458	68.273	PKN2	Up-stream	0.0141252	0.00755782	0.0616302	0.00269965	0.00963996	0.779441
227:EUR	1	rs6699417	89123443	88657760	C	0.403798	-0.0280894	0.000698707	0	4139210	0.418016	-0.023568	0.000992466	1.18179e-124	0.000318752	0.708358	26.478	PKN2	Up-stream	-0.031069	0.0065611	2.18689e-06	-0.0303464	0.00947375	0.00135905
228:EUR	1	rs4655890	89444965	88979282	T	0.472733	-0.0242715	0.000701966	5.70638e-262	3961190	0.482723	-0.00791278	0.00098193	7.7305e-16	9.57419e-05	-0.199341	0.173	RBMXL1	Up-stream	-0.0208908	0.00637022	0.00104009	0.00291795	0.00908327	0.748026
228:EUR	1	rs6428494	89472196	89006513	G	0.562844	0.0142713	0.000692234	1.96054e-94	4127240	0.5603	0.00984302	0.000716161	5.52257e-43	6.91268e-05	0.034373	0.163	GBP3	Up-stream	0.0140155	0.00652458	0.0317047	0.0118498	0.00675145	0.0792334
229:EUR	1	rs359937	89982719	89517160	C	0.228666	-0.00716266	0.000813814	1.35188e-18	4166120	0.228099	-0.00758643	0.000820337	2.2885e-20	1.91684e-05	-0.0577719	7.677	LRRC8B	Up-stream	-0.00549079	0.00756929	0.468205	-0.00576505	0.00763035	0.449924
230:EUR	1	rs12032393	90179532	89713973	G	0.141554	0.0102147	0.00099304	8.12087e-25	4061200	0.142462	0.0112501	0.00100088	2.58768e-29	2.79285e-05	0.0241784	5.562	LRRC8C	Gene-Body	0.0139519	0.00952127	0.142829	0.0152038	0.00959566	0.113092
231:EUR	1	rs4658340	90327555	89861996	T	0.316334	0.00501071	0.000743715	1.61244e-11	4068440	0.321344	0.00499347	0.000746627	2.26177e-11	1.08223e-05	-0.00730195	40.983	LRRC8D	Gene-Body	-0.00430938	0.00727886	0.553823	-0.00416069	0.00730783	0.56912
232:EUR	1	rs12064799	91227215	90761658	A	0.302989	-0.00696337	0.000748784	1.41012e-20	4110040	0.292029	-0.00630707	0.000749669	3.99192e-17	1.855e-05	0.00378008	44.421	BARHL2	Down-stream	-0.000667239	0.00651424	0.918417	0.000202708	0.00652188	0.975205
233:EUR	1	rs6688261	91987034	91521477	T	0.490258	-0.00851164	0.000685686	2.21288e-35	4141840	0.492058	-0.00836996	0.000687487	4.23923e-34	3.56075e-05	-0.0187048	4.287	CDC7	Gene-Body	-0.0195866	0.00636185	0.00207867	-0.0192689	0.00637905	0.00252223
234:EUR	1	rs12076549	92201699	91736142	C	0.591137	-0.00899582	0.000697061	4.19907e-38	4143910	0.597449	-0.00714276	0.000705195	4.1178e-24	3.10601e-05	-0.0531156	55.8	TGFBR3	Gene-Body	-0.0086542	0.00637598	0.174682	-0.00671403	0.00645193	0.298051
235:EUR	1	rs2489188	92332489	91866932	C	0.33418	0.0109178	0.000728874	1.00698e-50	4116890	0.328312	0.0132303	0.000766672	9.95801e-67	6.42794e-05	0.17791	39.07	TGFBR3	Gene-Body	0.00665167	0.00660308	0.313763	0.0142048	0.006951	0.0409961
236:EUR	1	rs12132293	92883477	92417920	C	0.0633689	0.0218295	0.00144048	7.09441e-52	3951390	0.0612349	0.0111887	0.00149995	8.6917e-14	2.89933e-05	-0.0882134	29.745	RPAP2	Down-stream	-0.00300337	0.0107546	0.780042	-0.015031	0.0112082	0.179897
237:EUR	1	rs7513624	93263147	92797590	G	0.111165	-0.0216613	0.0011064	2.37641e-85	4023240	0.107831	-0.0114159	0.00127855	4.30699e-19	4.88668e-05	-0.029445	5.186	EVI5	Down-stream	-0.0388161	0.0107968	0.00032422	-0.0237532	0.0124829	0.0570592
237:EUR	1	rs11540832	93303114	92837557	G	0.00805068	0.089463	0.00420133	1.29063e-100	3452090	0.00720287	0.0799035	0.00423533	2.17399e-79	0.000114172	-0.0596234	0.174	SNORD21	Down-stream	0.147743	0.0401505	0.000233478	0.133278	0.0405119	0.00100242
237:EUR	1	rs10874746	93323971	92858414	T	0.347781	-0.0197821	0.000724176	2.68586e-164	4090420	0.344006	-0.0139168	0.000827891	2.06243e-63	0.000124894	0.136687	16.49	RPL5	Down-stream	-0.0296596	0.00685707	1.52255e-05	-0.0232672	0.00784633	0.00302323
238:EUR	1	rs1559828	93825638	93360081	A	0.637772	-0.0135995	0.000718902	8.2451e-80	4075770	0.631878	-0.00999508	0.000737579	7.79547e-42	6.28039e-05	-0.0934578	2.51	DR1	Gene-Body	-0.0124316	0.00666165	0.0620203	-0.00575152	0.0068331	0.399948
239:EUR	1	rs6677770	94066635	93601078	C	0.190202	-0.00607653	0.000876086	4.03353e-12	4116660	0.196569	-0.00709962	0.000885474	1.0759e-15	1.32896e-05	0.00215686	1.048	LOC100129046	Down-stream	-0.00638695	0.00846824	0.450715	-0.00768298	0.00855901	0.369373
240:EUR	1	rs3860360	95358256	94892700	T	0.043811	0.0115342	0.00167198	5.25387e-12	4155670	0.0431444	0.0143987	0.00171716	5.06568e-17	1.39145e-05	-0.0582558	2.547	SLC44A3	Gene-Body	0.0341797	0.018511	0.0648267	0.0325511	0.0190079	0.0868041
240:EUR	1	rs17407908	95412967	94947411	C	0.074985	-0.0112027	0.00129912	6.50183e-18	4157270	0.0751906	-0.012787	0.00132079	3.61879e-22	1.98721e-05	0.178216	15.859	LOC729970	Gene-Body	-0.0398572	0.0106554	0.000183606	-0.0404082	0.0108348	0.000191882
240:EUR	1	rs6541375	95429026	94963470	T	0.706106	0.0035641	0.00075709	2.50606e-06	4091450	0.693212	0.00593119	0.000788917	5.55607e-14	8.77369e-06	-0.0153438	0.2	LOC729970	Down-stream	-0.00301359	0.00735141	0.681855	0.00418725	0.00765944	0.5846
241:EUR	1	rs324854	96738972	96273416	T	0.677333	0.00418383	0.000740023	1.57075e-08	4066160	0.675054	0.00495552	0.000762582	8.12076e-11	9.06254e-06	-0.162401	19.348	LOC101928241	Gene-Body	0.0117164	0.00649844	0.071396	0.0145764	0.00669864	0.0295536
242:EUR	1	rs12752866	97000181	96534625	C	0.340606	-0.00623097	0.000723189	6.93555e-18	4143110	0.337297	-0.00663379	0.000746795	6.5079e-19	1.85671e-05	-0.217502	160.5	LOC101928241	Down-stream	-0.000269184	0.00664076	0.967666	0.000143957	0.00685757	0.983252
243:EUR	1	rs7513314	97202856	96737300	C	0.340551	-0.00379492	0.000726078	1.72647e-07	4110580	0.336412	-0.00563395	0.000756934	9.83386e-14	9.60305e-06	0.0281655	15.682	PTBP2	Gene-Body	-0.00644089	0.00707418	0.36257	-0.00906699	0.00737539	0.218938
244:EUR	1	rs4950142	98541677	98076121	T	0.244443	-0.00710119	0.000821337	5.33866e-18	3906050	0.249217	-0.00719566	0.000822328	2.12689e-18	1.88745e-05	0.00220831	26.428	MIR137HG	Down-stream	-0.0151788	0.00807729	0.0602183	-0.01538	0.00808746	0.0572097
245:EUR	1	rs12065799	99147707	98682151	G	0.326501	-0.00465189	0.000738115	2.93084e-10	4062200	0.321258	-0.00440817	0.000738334	2.3663e-09	9.0186e-06	0.0027755	20.472	SNX7	Gene-Body	-0.00154346	0.00658885	0.814789	-0.00129249	0.00659073	0.844526
246:EUR	1	rs834990	100116850	99651294	G	0.382615	0.00707519	0.000707531	1.52663e-23	4115430	0.38666	0.00520537	0.000729447	9.60502e-13	1.73995e-05	0.223183	5.42	PALMD	Gene-Body	0.00880749	0.00667593	0.187072	0.00647539	0.00687873	0.346518
247:EUR	1	rs2230307	100361925	99896369	A	0.0494289	0.0143434	0.00157364	7.87959e-20	4182650	0.0512151	0.0108553	0.00161467	1.78112e-11	1.46315e-05	-0.0454969	27.654	AGL	Gene-Body	0.0179904	0.0114982	0.11767	0.015051	0.011793	0.201864
248:EUR	1	rs11166383	100436133	99970577	G	0.0445538	-0.0179265	0.00165403	2.27289e-27	4178720	0.0447068	-0.0170673	0.0016651	1.18321e-24	2.60484e-05	0.00752511	0.789	SLC35A3	Gene-Body	-0.0103114	0.0177349	0.56096	-0.00867905	0.0178509	0.626829
249:EUR	1	rs9433755	101722623	101257067	A	0.122767	-0.0114921	0.00104946	6.61008e-28	4102940	0.111588	-0.00659192	0.00109954	2.03254e-09	1.63169e-05	0.279777	15.547	S1PR1	Down-stream	-0.0112175	0.00904461	0.214888	-0.0107009	0.00946949	0.258461
249:EUR	1	rs9434172	101750747	101285191	T	0.497392	-0.00933819	0.000684252	2.09522e-42	4157720	0.487495	-0.00780245	0.000712902	7.05094e-28	3.64294e-05	-0.0466871	43.671	S1PR1	Down-stream	0.000924169	0.00639166	0.885035	0.00355868	0.00665523	0.592845
250:EUR	1	rs1361812	101939689	101474133	T	0.395625	0.00562486	0.00070023	9.52189e-16	4151030	0.39606	0.00469968	0.000705567	2.72229e-11	1.26415e-05	0.00668009	133.238	RNU6-31P	Down-stream	0.0076077	0.00641085	0.235349	0.00640339	0.00645902	0.321497
251:EUR	1	rs1327589	102390702	101925146	G	0.555126	-0.00612195	0.000692855	9.93576e-19	4105000	0.553856	-0.00670848	0.000694583	4.53358e-22	2.02849e-05	-0.0564493	30.403	DNAJA1P5	Down-stream	0.00352582	0.00650445	0.587776	0.00273664	0.00652074	0.674717
252:EUR	1	rs2030191	103113403	102647847	G	0.479598	-0.0184553	0.000700262	4.52274e-153	3975770	0.48252	-0.00639071	0.000836791	2.2205e-14	5.88731e-05	-0.242607	228.619	COL11A1	Up-stream	-0.0188025	0.00642617	0.00343431	-0.00307129	0.0077003	0.690001
253:EUR	1	rs11164593	103212981	102747425	A	0.187463	0.0120773	0.000881826	1.07685e-42	4108570	0.195493	0.0115871	0.000954301	6.32776e-34	4.26318e-05	-0.185517	129.041	COL11A1	Up-stream	0.0224924	0.00902424	0.0126868	0.0210928	0.0097745	0.0309321
254:EUR	1	rs1463035	103450196	102984640	C	0.188973	0.0208669	0.00087575	1.73625e-125	4139810	0.189688	0.00978647	0.00114359	1.15154e-17	6.25964e-05	0.48674	108.174	COL11A1	Gene-Body	0.0195583	0.0079276	0.0136206	0.00031302	0.0103605	0.975897
255:EUR	1	rs11164665	103551918	103086362	G	0.401088	0.0252864	0.000702764	1.63839e-283	4100870	0.39768	0.0162221	0.000910022	4.43438e-71	0.000197073	0.126539	22.134	COL11A1	Gene-Body	0.0280091	0.00638243	1.14154e-05	0.0237458	0.00827893	0.00412782
256:EUR	1	rs41452545	103741979	103276423	G	0.0600816	0.0246237	0.00144338	2.95755e-65	4136300	0.0607464	0.0148139	0.00152059	1.99165e-22	4.11988e-05	-0.0674398	167.927	COL11A1	Down-stream	0.0393898	0.0137509	0.00417637	0.0348507	0.0144811	0.0161003
256:EUR	1	rs17127731	103761463	103295907	G	0.388165	-0.00689937	0.000706237	1.52642e-22	4108410	0.381266	-0.00654435	0.000754573	4.21178e-18	2.14465e-05	-0.00425921	187.411	COL11A1	Down-stream	0.0031083	0.00661169	0.638268	0.00620134	0.0070645	0.380043
257:EUR	1	rs12067715	106956059	106413437	C	0.209675	0.0084057	0.000845604	2.77517e-23	4107130	0.204908	0.00788861	0.000847214	1.26353e-20	2.19764e-05	0.056574	643.207	PRMT6	Up-stream	0.0269728	0.00825044	0.00107831	0.0264691	0.00826753	0.00136678
258:EUR	1	rs11185092	107886278	107343656	G	0.224408	0.0056705	0.000847714	2.24438e-11	3890990	0.212506	0.00529874	0.00084924	4.39279e-10	1.04591e-05	-0.00977434	138.197	NTNG1	Gene-Body	0.00331214	0.00753286	0.66016	0.00208794	0.00754702	0.782043
259:EUR	1	rs17020011	108321541	107778919	T	0.0798456	-0.0104723	0.00126761	1.43865e-16	4122360	0.0823037	-0.00860232	0.00127843	1.71032e-11	1.32373e-05	0.125205	118.303	MIR7852	Up-stream	-0.0186429	0.0106802	0.0808878	-0.0163457	0.0107708	0.129115
260:EUR	1	rs6696531	108489708	107947086	A	0.190012	-0.00874842	0.000874617	1.48505e-23	4133600	0.178246	-0.00867657	0.000888926	1.65945e-22	2.33651e-05	-0.129352	17.356	VAV3-AS1	Up-stream	-0.0120018	0.00733074	0.10159	-0.0114747	0.0074521	0.123611
261:EUR	1	rs11185281	108680818	108138196	A	0.409936	-0.00348607	0.000708633	8.67951e-07	4006590	0.400976	-0.00420241	0.00071559	4.28884e-09	7.08728e-06	0.0300753	3.475	SLC25A24	Gene-Body	-0.00430585	0.00654936	0.510895	-0.00569949	0.00661546	0.38894
262:EUR	1	rs11583007	109392853	108850231	T	0.081794	-0.00776471	0.00126011	7.18639e-10	4080860	0.074342	-0.00779319	0.00126239	6.68603e-10	9.08933e-06	0.0157696	6.985	SPATA42	Up-stream	-0.00624781	0.0102612	0.542606	-0.00576801	0.0102798	0.574729
263:EUR	1	rs646776	109818530	109275908	C	0.220306	0.0144442	0.000823532	7.18211e-69	4177260	0.222365	0.0152216	0.000825641	6.74285e-76	7.55326e-05	0.0224582	0.152	CELSR2	Down-stream	0.0111939	0.00751165	0.136172	0.012499	0.00753069	0.0969653
264:EUR	1	rs485660	110023432	109480810	A	0.239113	-0.00660596	0.000812765	4.37287e-16	4049250	0.237899	-0.00672561	0.000814064	1.43531e-16	1.61667e-05	0.0135545	1.332	SYPL2	Gene-Body	-0.00639385	0.00733923	0.383651	-0.00641154	0.00735097	0.383097
265:EUR	1	rs2234696	110279602	109736980	G	0.0792976	0.00729529	0.00126405	7.8637e-09	4171790	0.0778491	0.00831273	0.00126594	5.15329e-11	8.85514e-06	-0.0080235	3.049	GSTM3	Gene-Body	0.0256826	0.0131594	0.0509791	0.0265823	0.0131791	0.0436954
266:EUR	1	rs484959	110366083	109823461	T	0.460896	-0.00720909	0.000692261	2.14425e-25	4087030	0.464146	-0.00643226	0.000701398	4.70292e-20	2.30436e-05	0.145737	59.439	EPS8L3	Down-stream	-0.00733021	0.00638697	0.2511	-0.00549645	0.00647234	0.395758
267:EUR	1	rs17025223	110490341	109947719	T	0.110314	-0.013311	0.00109228	3.67064e-34	4156090	0.121499	-0.0115186	0.00110555	2.03335e-25	3.00959e-05	-0.0497815	16.725	CSF1	Down-stream	-0.0247794	0.0112737	0.0279503	-0.0229713	0.0114132	0.044147
268:EUR	1	rs488639	110850113	110307491	G	0.300603	0.00903908	0.000780395	5.04323e-31	3800790	0.298801	0.00827228	0.000782592	4.08937e-26	3.1441e-05	0.0333205	21.115	LOC440600	Gene-Body	0.0127174	0.0075589	0.0924825	0.0113832	0.00758159	0.133246
269:EUR	1	rs12117546	111430297	110887675	T	0.238561	0.00669859	0.000806613	1.00162e-16	4117780	0.235719	0.00563295	0.000858855	5.42877e-11	1.37083e-05	-0.32124	12.261	CD53	Gene-Body	0.000289812	0.0077678	0.970238	-0.0035315	0.00826729	0.669259
269:EUR	1	rs2232041	111494194	110951572	T	0.253404	-0.00727388	0.000789468	3.15217e-20	4127220	0.258643	-0.00580081	0.000834185	3.55395e-12	1.59656e-05	0.0653783	4.383	LRIF1	Gene-Body	-0.0159796	0.00727993	0.0281616	-0.0178116	0.00768968	0.0205423
270:EUR	1	rs641379	111728285	111185663	C	0.229696	0.00471173	0.000823609	1.06001e-08	4054840	0.226155	0.00604569	0.000832291	3.76043e-13	1.00803e-05	-0.0124259	0.305	DENND2D	Up-stream	0.0144824	0.00739146	0.0500719	0.0151552	0.00746922	0.0424563
271:EUR	1	rs197427	112266366	111723744	C	0.459879	0.00330673	0.000703946	2.63473e-06	3953840	0.461303	0.0040193	0.000704291	1.15071e-08	6.60258e-06	-0.00294244	1.681	FAM212B	Gene-Body	0.00431516	0.00645853	0.504048	0.00561109	0.00646167	0.385195
272:EUR	1	rs6682872	112462984	111920362	G	0.381991	0.0040978	0.00070907	7.50938e-09	4100200	0.381359	0.00389476	0.000709729	4.07258e-08	7.53545e-06	-0.0184283	63.457	KCND3-IT1	Down-stream	-0.00616655	0.00648693	0.341802	-0.00660527	0.00649294	0.309011
273:EUR	1	rs17030613	113190807	112648185	C	0.206312	-0.0248262	0.000845438	1.53972e-189	4157260	0.203295	-0.0227852	0.000869118	1.72652e-151	0.000185254	-0.223163	23.434	CAPZA1	Gene-Body	-0.0268436	0.00728791	0.000230227	-0.0244898	0.0074921	0.00108025
273:EUR	1	rs2279500	113244433	112701811	T	0.169957	0.017584	0.000921643	3.77539e-81	4060990	0.167638	0.0133498	0.000948494	5.4276e-45	6.62311e-05	-0.0718121	0.685	RHOC	Gene-Body	0.0189691	0.00790656	0.0164328	0.0124427	0.00813699	0.126227
274:EUR	1	rs1216766	113597564	113054942	G	0.67592	0.0101448	0.000742518	1.69605e-42	4029520	0.691422	0.0107543	0.000745189	3.27431e-47	4.77973e-05	0.00275624	18.16	LOC100996251	Gene-Body	-0.00558971	0.00669715	0.40392	-0.00470691	0.00672128	0.48374
275:EUR	1	rs1342652	113874491	113331869	A	0.190889	-0.0047842	0.000883843	6.19955e-08	4033590	0.189791	-0.00629558	0.000906171	3.71942e-12	9.30388e-06	0.000522084	58.983	MAGI3	Up-stream	-0.0261227	0.00774203	0.000740464	-0.0254296	0.00793926	0.00135995
276:EUR	1	rs6669008	114166561	113623939	G	0.429909	0.00597453	0.000695093	8.30582e-18	4109800	0.430409	0.00579471	0.000718535	7.34663e-16	1.69702e-05	0.232902	61.984	MAGI3	Gene-Body	0.000140686	0.00659925	0.982992	0.00195697	0.00682177	0.774211
277:EUR	1	rs3195954	114354654	113812032	C	0.186016	0.00568968	0.000883274	1.18232e-10	4119780	0.184614	0.00605895	0.000933594	8.58783e-11	1.04395e-05	-0.0566625	0.416	RSBN1	Gene-Body	-0.0113493	0.0081722	0.164902	-0.00499998	0.00863876	0.562735
278:EUR	1	rs11102738	114677997	114135375	C	0.171225	0.00603474	0.000912043	3.67235e-11	4122830	0.179725	0.00640958	0.000918846	3.04381e-12	1.0978e-05	-0.00736087	18.475	SYT6	Gene-Body	0.00979549	0.00946414	0.300663	0.0109942	0.00953429	0.248859
279:EUR	1	rs34637442	115050891	114508270	A	0.190185	0.00873877	0.000877223	2.23851e-23	4106220	0.185158	0.00959524	0.000882223	1.49656e-27	2.58284e-05	0.0768737	2.89	TRIM33	Gene-Body	0.00892369	0.00803423	0.266694	0.0115213	0.00807993	0.153894
280:EUR	1	rs1286366	115617856	115075235	T	0.258104	-0.00360026	0.000788991	5.03991e-06	4082730	0.254083	-0.00438439	0.000792191	3.12091e-08	6.0452e-06	0.00375672	14.265	TSPAN2	Gene-Body	-0.00656831	0.00693299	0.343436	-0.00795272	0.00696106	0.253264
281:EUR	1	rs1146178	115756681	115214060	A	0.104225	-0.00605798	0.0011185	6.08881e-08	4166690	0.106095	-0.00740351	0.00112428	4.54634e-11	8.37464e-06	0.00858341	71.855	NGF	Up-stream	-0.0141841	0.0114907	0.217056	-0.0144031	0.0115505	0.212409
282:EUR	1	rs6330	115829313	115286692	A	0.449206	0.00790423	0.00069194	3.19875e-30	4108180	0.460894	0.00782202	0.000693119	1.55203e-29	3.05945e-05	0.0448177	0.777	NGF	Gene-Body	0.0156361	0.0063564	0.0138975	0.0151585	0.00636748	0.0172841
283:EUR	1	rs1327126	115973920	115431299	T	0.41654	-0.00420429	0.000704481	2.40304e-09	4034820	0.412788	-0.00464126	0.00070753	5.38778e-11	9.48476e-06	0.00189586	93.063	NGF	Down-stream	0.0104728	0.00643766	0.103779	0.00974485	0.00646583	0.131777
284:EUR	1	rs4073778	116297758	115755137	A	0.571467	0.0066256	0.000696185	1.78239e-21	4100160	0.57022	0.00743428	0.000696741	1.40505e-26	2.41251e-05	0.00870077	13.668	CASQ2	Gene-Body	0.00806189	0.00655732	0.218904	0.00919476	0.00656249	0.161182
285:EUR	1	rs10737768	116830297	116287675	A	0.430529	-0.00658518	0.000699449	4.7394e-21	4057320	0.424634	-0.006822	0.000700638	2.09967e-22	2.20284e-05	-0.00525483	85.497	ATP1A1	Up-stream	-0.0150078	0.00671014	0.0253139	-0.0154436	0.00672176	0.0215874
286:EUR	1	rs12038029	117552079	117009457	C	0.0370953	-0.0159878	0.00182999	2.40324e-18	4068430	0.0342625	-0.0139542	0.00184312	3.70462e-14	1.59377e-05	-0.107711	7.708	CD101	Gene-Body	0.00382701	0.0130139	0.768703	0.00200047	0.0131071	0.878694
286:EUR	1	rs3736907	117560929	117018307	A	0.24051	0.00713772	0.000812977	1.63859e-18	4031020	0.242166	0.00586025	0.000818484	8.07431e-13	1.52813e-05	0.0163749	7.174	LOC101929099	Up-stream	-0.0102051	0.00722051	0.157555	-0.0106871	0.0072695	0.141528
287:EUR	1	rs7522280	118182792	117640170	C	0.208215	-0.00694437	0.00085531	4.69538e-16	4035170	0.202854	-0.00967759	0.000881514	4.85647e-28	2.2159e-05	-0.196697	11.781	FAM46C	Down-stream	-0.0112217	0.00810102	0.165986	-0.0185756	0.00835043	0.0261143
288:EUR	1	rs4658973	118499054	117956431	G	0.452388	0.00741483	0.000693771	1.16185e-26	4081380	0.461052	0.00564504	0.000723343	5.99256e-15	2.07387e-05	0.139569	2.767	SPAG17	Gene-Body	-0.00671447	0.00638028	0.292626	-0.0106234	0.00665403	0.110368
289:EUR	1	rs4430315	118719956	118177333	C	0.0510637	0.00151733	0.00159794	0.342339	3933390	0.0474167	0.0124412	0.00163811	3.08186e-14	1.82945e-06	-0.0458319	7.892	SPAG17	Gene-Body	0.0150806	0.0151937	0.320927	0.0295878	0.0155847	0.0576279
290:EUR	1	rs2490198	118843675	118301052	T	0.280874	-0.00673506	0.000781271	6.65733e-18	3947360	0.281852	-0.00530915	0.000837128	2.26652e-10	1.44448e-05	0.148682	115.827	SPAG17	Down-stream	-0.00577864	0.00698299	0.407937	-0.000247831	0.00749195	0.973611
290:EUR	1	rs7513580	118849909	118307286	A	0.302749	-0.0444106	0.000760494	0	3982910	0.306823	-0.0511253	0.000819715	0	0.000958571	0.318251	122.061	SPAG17	Down-stream	-0.0483584	0.00699977	4.8956e-12	-0.0527776	0.00754833	2.71075e-12
291:EUR	1	rs9428247	118920492	118377869	A	0.0492539	-0.000169971	0.00159588	0.915181	4080640	0.0483066	0.0343846	0.00176925	3.93552e-84	-5.47361e-07	0.0698905	192.644	SPAG17	Down-stream	-0.0249281	0.0138124	0.071113	0.0110905	0.0153301	0.469405
292:EUR	1	rs7542082	119160266	118617643	C	0.168015	0.0149973	0.000919949	9.49726e-60	4113550	0.171763	0.0144656	0.000970444	3.0071e-50	6.06517e-05	-0.17108	265.399	TBX15	Up-stream	-0.000351758	0.00789651	0.964469	-0.00091951	0.00833835	0.912191
293:EUR	1	rs12757149	119392815	118850192	A	0.261647	-0.00466792	0.000800476	5.49524e-09	3931470	0.265427	-0.0105683	0.000871876	8.14164e-34	1.90607e-05	-0.227241	32.85	TBX15	Up-stream	-0.0109934	0.00761812	0.149005	-0.0161669	0.00831871	0.0519633
293:EUR	1	rs6680654	119424027	118881404	A	0.134399	-0.0141105	0.00101542	6.68361e-44	4057040	0.133184	-0.0120844	0.00109942	4.1931e-28	3.96745e-05	-0.185944	1.638	TBX15	Up-stream	-0.00821289	0.00950612	0.387611	-0.00551804	0.0102963	0.592011
293:EUR	1	rs946210	119474834	118932211	T	0.211106	0.010886	0.000842991	3.77364e-38	4111980	0.208584	0.00751135	0.000895109	4.7975e-17	2.72355e-05	-0.102502	49.169	TBX15	Gene-Body	0.0167838	0.00707469	0.017674	0.0152741	0.00751056	0.0419843
293:EUR	1	rs1325934	119478611	118935988	A	0.0426101	-0.0262811	0.00169813	5.00438e-54	4136800	0.03787	-0.0233633	0.00188604	3.05485e-35	5.00967e-05	-0.247372	52.946	TBX15	Gene-Body	-0.0379207	0.0179033	0.0341685	-0.0290452	0.0198754	0.143916
293:EUR	1	rs984225	119504284	118961661	A	0.605137	0.0152357	0.00070368	5.88227e-104	4112780	0.61277	0.0124448	0.000787553	3.02246e-56	9.06109e-05	-0.240458	27.895	TBX15	Gene-Body	0.0144361	0.00697598	0.0385089	0.0130856	0.00781224	0.0939323
294:EUR	1	rs1886917	119581937	119039314	C	0.0434767	-0.00669717	0.00168282	6.89944e-05	4132420	0.0401096	0.0206127	0.00185365	1.00222e-28	-1.14818e-05	0.0418761	8.099	WARS2	Gene-Body	-0.0175573	0.014502	0.226017	0.00635388	0.0159693	0.690718
295:EUR	1	rs2281493	120162787	119620164	T	0.399025	0.00674684	0.000705739	1.17789e-21	4074560	0.396278	0.00653538	0.000712186	4.4532e-20	2.11474e-05	-0.0404243	0.788	ZNF697	Gene-Body	0.0113803	0.00671294	0.0900236	0.0114955	0.00677314	0.0896544
295:EUR	1	rs12121447	120216971	119674348	T	0.139927	-0.0268407	0.000995001	2.86423e-160	4083880	0.137017	-0.0254841	0.00100199	1.07226e-142	0.000164638	0	26.581	ZNF697	Down-stream	-0.0251852	0.00909706	0.00563152	-0.0217605	0.00916073	0.0175296
296:EUR	1	rs12124527	144896319	148988155	C	0.465889	-0.0105572	0.00138452	2.43788e-14	1020220	0.463309	-0.010015	0.00139017	5.84118e-13	5.26191e-05	0.141367	44.896	PDE4DIP	Gene-Body	-0.00993907	0.00694609	0.152463	-0.0118135	0.00701398	0.0921269
297:EUR	1	rs11799942	145685258	145749827	T	0.206766	-0.00700518	0.00103811	1.49903e-11	2753340	0.226678	-0.00595029	0.00104354	1.18385e-08	1.36731e-05	-0.011661	3.747	RNF115	Gene-Body	0.00722433	0.00798385	0.365535	0.00776639	0.00806988	0.335852
298:EUR	1	rs11576360	146740576	147268917	G	0.130738	-0.0248976	0.00105382	2.07756e-123	3855560	0.125996	-0.0266993	0.00106327	3.8092e-139	0.000151091	-0.0348015	26.286	CHD1L	Gene-Body	-0.0269001	0.00929151	0.00379006	-0.0249018	0.00937877	0.00792806
299:EUR	1	rs12739902	146838175	147366460	C	0.351608	0.00813934	0.000736626	2.20478e-28	3933970	0.340359	0.00846311	0.000740977	3.26382e-30	3.14084e-05	0.00534938	15.738	LINC00624	Up-stream	0.0110839	0.00672379	0.0992587	0.0118116	0.0067695	0.0810153
300:EUR	1	rs11240083	147051058	147579258	A	0.244959	-0.00249788	0.000808257	0.00199854	4027830	0.236911	-0.00593274	0.000815717	3.51506e-13	5.48177e-06	0.00190579	37.788	BCL9	Gene-Body	0.0203488	0.007975	0.0107238	0.0192572	0.00805297	0.016788
300:EUR	1	rs7526407	147070609	147598816	T	0.132608	-0.0145279	0.00127926	6.88109e-30	2585330	0.120116	-0.010975	0.0012935	2.16271e-17	3.66794e-05	-0.102002	27.411	BCL9	Gene-Body	-0.0230349	0.00919772	0.0122656	-0.0238981	0.00935124	0.0106004
300:EUR	1	rs3766512	147097635	147625834	C	0.0987181	-0.0131118	0.00116843	3.18838e-29	4006450	0.0917021	-0.0138615	0.00118607	1.48628e-31	3.23415e-05	-0.10257	0.385	BCL9	Gene-Body	-0.0253031	0.0104332	0.0152976	-0.031156	0.0106144	0.00333282
300:EUR	1	rs12129752	147099287	147627486	T	0.100061	0.0194044	0.00117639	3.99316e-61	3905020	0.0964014	0.0193617	0.0011971	7.72517e-59	6.76631e-05	-0.00200544	1.267	BCL9	Down-stream	-0.00448961	0.0125915	0.721423	-0.0116826	0.0128473	0.363166
301:EUR	1	rs4926386	149886135	149914583	A	0.104465	-0.038279	0.00117715	5.85235e-232	3753180	0.0982942	-0.012013	0.00129315	1.54755e-20	8.6039e-05	-0.272142	3.299	SV2A	Gene-Body	-0.0275126	0.0083168	0.000939409	-0.0135227	0.00918796	0.141079
301:EUR	1	rs11205303	149906413	149934520	C	0.402018	0.0551718	0.000709709	0	4013160	0.408233	0.0540346	0.000784353	0	0.00143335	-0.23793	2.378	MTMR11	Gene-Body	0.0460513	0.00662713	3.68124e-12	0.041386	0.0074211	2.44979e-08
301:EUR	1	rs10494363	149909495	149937602	A	0.0719182	-0.00582136	0.00162667	0.0003453	2755570	0.0776985	0.0132856	0.00169999	5.49227e-15	-1.03243e-05	-0.0305176	0.704	MTMR11	Down-stream	-0.0250434	0.0151033	0.0972902	-0.0122917	0.0160715	0.444381
302:EUR	1	rs11586396	150121079	150148889	T	0.0120169	0.088819	0.00317429	2.78446e-172	4067410	0.0148235	0.0477755	0.00398834	4.58955e-33	0.000100759	-0.0702597	1.09	PLEKHO1	Up-stream	0.17786	0.0403838	1.06155e-05	0.150912	0.0515752	0.00343295
303:EUR	1	rs3850839	150234282	150261883	G	0.283736	-0.00973852	0.000782772	1.56396e-35	3908040	0.28416	-0.0120903	0.000897888	2.50604e-41	4.78572e-05	-0.125762	3.198	CA14	Gene-Body	-0.006871	0.00711921	0.334477	-0.0133766	0.00820146	0.102889
304:EUR	1	rs6694075	150363261	150390785	G	0.0351228	0.0413103	0.00186223	4.98461e-109	4140540	0.0390358	0.0154281	0.00211448	2.95549e-13	4.31978e-05	0.332	26.272	RPRD2	Gene-Body	0.0494197	0.0208224	0.0176257	0.0187854	0.0238077	0.430083
305:EUR	1	rs11205387	150482738	150510262	A	0.274861	-0.00203194	0.000784224	0.00956917	3970270	0.26546	-0.00976896	0.000915043	1.31888e-26	7.91268e-06	0.183052	2.252	ECM1	Gene-Body	-0.00418375	0.00733711	0.568531	-0.0178496	0.00863072	0.0386263
305:EUR	1	rs6655975	150542128	150569652	A	0.353164	0.00418072	0.000724984	8.08683e-09	4053250	0.353854	0.0168217	0.000829759	2.22901e-91	3.21308e-05	0.138379	4.898	MCL1	Up-stream	0.0105821	0.00676481	0.11775	0.0239053	0.00778195	0.00212708
306:EUR	1	rs10305649	150849103	150876627	C	0.962599	-0.0121826	0.00191925	2.18745e-10	3669800	0.960961	-0.0132721	0.00204052	7.80829e-11	1.16423e-05	0.0560185	0.141	ARNT	Gene-Body	-0.0352107	0.0217415	0.105335	-0.039451	0.0232034	0.0890885
307:EUR	1	rs17661357	150923099	150950623	C	0.0738582	-0.00171711	0.00162593	0.290935	2691240	0.071918	-0.0122789	0.00165652	1.23975e-13	2.88446e-06	-0.075103	14.121	SETDB1	Gene-Body	-0.00886108	0.0117526	0.45087	-0.0207253	0.012074	0.086066
308:EUR	1	rs7532312	151004365	151031889	C	0.0968822	-0.0144188	0.00116722	4.68437e-35	4082500	0.0861277	-0.0125052	0.00122925	2.61617e-24	3.15528e-05	-0.0415083	3.824	PRUNE	Gene-Body	-0.0237199	0.0091072	0.00920012	-0.0201103	0.00962702	0.0367128
308:EUR	1	rs6688113	151060527	151088051	A	0.019377	0.0693426	0.00267001	1.05448e-148	3592040	0.02302	0.0376994	0.00333996	1.51457e-29	9.93466e-05	0.182774	17.448	GABPB2	Gene-Body	0.0916466	0.0274645	0.000847158	0.0262309	0.035078	0.454589
308:EUR	1	rs4971004	151104078	151131602	T	0.409301	-0.000641751	0.000752426	0.39371	3555480	0.408276	-0.0063728	0.000842754	3.97287e-14	1.97759e-06	-0.172447	0.084	SEMA6C	Up-stream	0.00636364	0.00663329	0.337383	-0.00422718	0.00751742	0.573899
309:EUR	1	rs16833107	151233007	151260531	T	0.120792	-0.0280548	0.00106193	8.35294e-154	4062940	0.112846	-0.0211323	0.00110346	9.50596e-82	0.000125926	-0.00806851	5.811	PSMD4	Gene-Body	-0.0377235	0.0103976	0.000285528	-0.0280619	0.0108355	0.0096032
310:EUR	1	rs16833274	151438872	151466396	C	0.00479262	-0.052974	0.00546697	3.33071e-22	3413840	0.00151959	-0.0482324	0.00547441	1.24558e-18	2.43735e-05	0.0266029	6.931	POGZ	Down-stream	-0.0780588	0.0262887	0.00298483	-0.0764026	0.0263308	0.00371217
311:EUR	1	rs1490191	151916751	151944275	C	0.0904403	-0.0123523	0.00121694	3.30239e-24	3994790	0.0867845	-0.0151067	0.00124443	6.53256e-34	3.07002e-05	-0.0591872	34.39	THEM4	Down-stream	-0.0157622	0.0102245	0.123168	-0.0186954	0.0104594	0.0738699
312:EUR	1	rs12123975	152004804	152032328	G	0.222083	-0.00688234	0.000828964	1.02086e-16	4099280	0.212101	-0.00560521	0.000834133	1.81968e-11	1.33293e-05	-0.00396058	0.177	S100A11	Up-stream	-0.00406435	0.00685222	0.553085	-0.00184169	0.00689524	0.789396
313:EUR	1	rs16834672	152820506	152848030	C	0.00229885	-0.0457499	0.00779591	4.39895e-09	3491290	0.000622912	-0.0458757	0.007801	4.08408e-09	9.62751e-06	0.0176975	4.047	LCE6A	Down-stream	NA	NA	NA	NA	NA	NA
314:EUR	1	rs7549308	153614712	153642236	T	0.0416251	0.010046	0.00173746	7.38211e-09	4041200	0.0352694	0.0156511	0.00175392	4.51896e-19	1.25447e-05	-0.121013	4.07	CHTOP	Gene-Body	0.012052	0.01795	0.501954	0.018519	0.0181175	0.306705
315:EUR	1	rs6427183	153706699	153734223	T	0.477361	0.00899971	0.000687197	3.45881e-39	4130530	0.478826	0.00656392	0.000737813	5.76607e-19	2.94761e-05	-0.308293	6.133	INTS3	Gene-Body	0.0125901	0.0063517	0.0474608	0.00953041	0.00681928	0.162243
316:EUR	1	rs3791186	153934303	153961827	T	0.56089	-0.00767035	0.000692771	1.71577e-28	4117100	0.561983	-0.00506334	0.000732757	4.84701e-12	1.91308e-05	-0.0387599	0.523	MIR6737	Up-stream	-0.0140533	0.00640436	0.0282117	-0.0113649	0.00677429	0.0934159
317:EUR	1	rs2988721	154308641	154336165	A	0.250841	-0.0055915	0.000789401	1.40843e-12	4155860	0.262148	-0.00504821	0.000808188	4.20199e-10	1.06088e-05	-0.0302826	10.606	ATP8B2	Gene-Body	-0.000552485	0.00730679	0.939727	0.00153344	0.00748027	0.837574
318:EUR	1	rs6689393	154426097	154453621	A	0.427543	-0.00461341	0.000691741	2.57071e-11	4155480	0.423012	-0.00531078	0.000750637	1.49411e-12	1.19931e-05	-0.227396	15.829	IL6R	Gene-Body	0.00584407	0.00635127	0.357498	0.00727683	0.00688695	0.290689
319:EUR	1	rs6660775	154538554	154566078	G	0.0854944	0.0154224	0.00123799	1.2723e-35	4061230	0.0803599	0.00896981	0.00156161	9.24885e-09	2.16316e-05	0.524832	1.702	CHRNB2	Up-stream	0.0174027	0.0130445	0.182172	0.0195978	0.0163975	0.232022
319:EUR	1	rs3766924	154571826	154599350	T	0.211962	0.00862017	0.00084023	1.07486e-24	4126890	0.206092	0.0109206	0.00107567	3.2357e-24	3.14483e-05	-0.264433	17.293	ADAR	Gene-Body	0.00909865	0.0072098	0.206955	0.0032821	0.00920151	0.721323
319:EUR	1	rs962242	154592140	154619664	C	0.221797	0.0150859	0.000825976	1.59046e-74	4132540	0.224832	0.0189373	0.000870248	5.45308e-105	9.86206e-05	-0.0221825	8.316	ADAR	Gene-Body	0.00409183	0.00831397	0.622604	0.00453586	0.0087566	0.604463
320:EUR	1	rs1218574	154811677	154839201	A	0.137787	0.0126173	0.00100418	3.29715e-36	4062300	0.129631	0.00736239	0.00103816	1.32438e-12	2.20718e-05	-0.191752	31.077	KCNN3	Gene-Body	0.0241392	0.00916419	0.00843665	0.0190325	0.0094666	0.04438
320:EUR	1	rs11264275	154825270	154852794	T	0.508866	-0.00528389	0.000686405	1.38305e-14	4132990	0.520824	-0.00610281	0.000752936	5.25912e-16	1.61182e-05	0.139193	17.484	KCNN3	Gene-Body	-0.00197585	0.00634356	0.75544	-0.00117602	0.00695353	0.865698
321:EUR	1	rs905938	154991389	155018913	C	0.257093	0.0182045	0.000781971	7.03e-120	4166510	0.265593	0.0143942	0.000917965	2.05495e-55	0.000100097	-0.277753	0.387	DCST2	Gene-Body	0.0252879	0.00760514	0.000883841	0.0198433	0.00893195	0.0263096
321:EUR	1	rs4845406	155008610	155036134	A	0.455665	-0.0115798	0.000687488	1.16731e-63	4151100	0.45347	-0.00812313	0.000844421	6.59817e-22	4.66623e-05	-0.31962	2.329	DCST1	Gene-Body	-0.0154219	0.00650158	0.0176912	-0.00801757	0.0079886	0.315559
321:EUR	1	rs2306125	155025361	155052885	C	0.179878	-0.00999633	0.00089907	1.01939e-28	4081100	0.173084	-0.0114643	0.00102656	5.87142e-29	3.38123e-05	-0.0169654	1.614	ADAM15	Gene-Body	-0.00500218	0.00725699	0.49064	-0.00373037	0.00829072	0.65275
322:EUR	1	rs12726330	155108167	155135691	A	0.0142516	0.00121907	0.00288102	0.672196	4173620	0.0154648	0.0206855	0.00298833	4.45005e-12	7.08524e-07	-0.0427279	0.348	SLC50A1	Gene-Body	-0.0281781	0.0257465	0.27376	-0.0117113	0.0266824	0.660724
322:EUR	1	rs35154152	155172725	155202934	C	0.107067	0.0142616	0.00110827	6.78906e-38	4144280	0.106683	0.0170547	0.00121824	1.56971e-44	4.65068e-05	0.273254	5.047	THBS3	Gene-Body	0.0158734	0.0118685	0.181079	0.0147067	0.0130341	0.259183
323:EUR	1	rs1052177	155260350	155290559	G	0.260045	-0.0023991	0.00078636	0.00228159	4090130	0.262727	-0.0177142	0.00129895	2.40348e-42	1.63551e-05	0.762464	0.711	HCN3	Down-stream	0.00130456	0.00727142	0.857616	-0.0187966	0.0120117	0.117615
324:EUR	1	rs12035524	155667102	155697311	A	0.234618	0.00270653	0.000816939	0.000922966	4060840	0.234468	0.0119905	0.00129471	2.02216e-20	1.16552e-05	-0.0190112	8.221	DAP3	Gene-Body	0.00862643	0.00758265	0.255265	0.0210275	0.0120181	0.0801768
325:EUR	1	rs547915	156085375	156115584	T	0.0743316	0.024438	0.00133158	3.14433e-75	3988730	0.0631688	0.0268299	0.00134679	2.65216e-88	9.02285e-05	-0.0659637	24.505	LMNA	Gene-Body	0.0162835	0.013038	0.211692	0.0198867	0.0131873	0.131549
326:EUR	1	rs2251847	156204047	156234256	A	0.352187	0.00820483	0.000715299	1.85614e-30	4168910	0.355463	0.00907118	0.000766339	2.51198e-32	3.39615e-05	-0.292502	5.821	PMF1	Gene-Body	0.00953602	0.00641345	0.137047	0.011507	0.00687429	0.0941479
327:EUR	1	rs7522860	156275281	156305490	A	0.507348	-0.00813616	0.000691072	5.36172e-32	4076880	0.50493	-0.00429984	0.000736171	5.19449e-09	1.74883e-05	0.0246845	3.47	CCT3	Up-stream	-0.00277421	0.00634808	0.662099	0.000714687	0.00676514	0.915866
328:EUR	1	rs12136856	156473114	156503322	C	0.341711	0.0145292	0.000729073	2.31529e-88	4069820	0.346778	0.0131623	0.000744148	5.21211e-70	8.60358e-05	0.102472	2.48	MEF2D	Down-stream	0.0102246	0.00679088	0.132158	0.00506841	0.00692598	0.464293
329:EUR	1	rs3748570	156640156	156670364	G	0.353004	0.00856325	0.00071507	4.78085e-33	4167180	0.361117	0.00630772	0.000726667	3.94569e-18	2.4673e-05	0.0666913	1.601	NES	Gene-Body	0.0115573	0.00668921	0.084033	0.00837096	0.00679704	0.218114
329:EUR	1	rs3795737	156697056	156727264	C	0.0590884	0.0153709	0.00147291	1.70379e-25	4034750	0.0560845	0.0123607	0.00150438	2.09616e-16	2.11263e-05	-0.1699	0.649	ISG20L2	Gene-Body	0.0531329	0.0173591	0.00220735	0.044826	0.0177143	0.0113901
329:EUR	1	rs12145743	156700651	156730859	G	0.339768	-0.00862751	0.000722195	6.79398e-33	4159410	0.338164	-0.00519261	0.00074028	2.30956e-12	2.00993e-05	0.077556	2.389	RRNAD1	Gene-Body	-0.0219531	0.00644868	0.000663385	-0.0172566	0.00660388	0.00897248
330:EUR	1	rs11264593	156965948	156996156	G	0.184897	-0.00890751	0.000883386	6.5442e-24	4137910	0.17792	-0.0114863	0.00100956	5.41198e-30	3.08396e-05	-0.471123	49.214	ARHGEF11	Gene-Body	-0.0119022	0.00845724	0.159326	-0.00971766	0.00965451	0.314156
330:EUR	1	rs866069	157006976	157037184	C	0.51461	-0.00257195	0.000688979	0.000189224	4104420	0.51077	-0.00694495	0.000782741	7.14573e-19	8.92341e-06	-0.0651977	8.186	ARHGEF11	Gene-Body	0.00141299	0.00642452	0.82592	-0.00225842	0.00728852	0.756668
330:EUR	1	rs7513118	157070951	157101159	G	0.0259933	-0.0184792	0.00222978	1.15684e-16	3866150	0.0224408	-0.0173618	0.00225153	1.24702e-14	1.62454e-05	-0.0172778	1.351	ETV3L	Down-stream	-0.0148489	0.0164974	0.368081	-0.0152909	0.0166653	0.358864
331:EUR	1	rs7518722	157955014	157985224	A	0.282809	0.00794941	0.000758653	1.08663e-25	4168780	0.289214	0.00794896	0.000759151	1.17569e-25	2.56332e-05	0.00097858	8.048	KIRREL	Up-stream	0.00588222	0.00736946	0.424761	0.00561256	0.00737425	0.446596
332:EUR	1	rs703154	159116801	159147011	T	0.135297	0.00760862	0.00101174	5.46363e-14	4063830	0.127461	0.00770489	0.00101212	2.68601e-14	1.37169e-05	0.000689286	24.575	CADM3	Up-stream	0.014668	0.00908139	0.106274	0.0148914	0.00908466	0.101176
333:EUR	1	rs11265318	160060272	160090482	A	0.335812	-0.00383019	0.000731148	1.61796e-07	4081640	0.339195	-0.0042864	0.000732405	4.84239e-09	7.32369e-06	0.0416056	0.856	IGSF8	Up-stream	-0.00823302	0.00695962	0.236821	-0.0096893	0.00697127	0.164562
334:EUR	1	rs2274185	160321180	160351390	G	0.053136	-0.0130049	0.00153837	2.82258e-17	4087240	0.0525256	-0.0170286	0.00155627	7.26573e-28	2.2284e-05	-0.146293	7.562	NCSTN	Gene-Body	0.016699	0.013154	0.204263	0.0109866	0.0133082	0.409057
335:EUR	1	rs17380127	160394937	160425147	C	0.290292	-0.0134835	0.000753677	1.40236e-71	4158300	0.295755	-0.0149384	0.000762423	1.76427e-85	8.29949e-05	-0.00719456	3.531	VANGL2	Gene-Body	-0.0265194	0.00762902	0.000508727	-0.025938	0.00771906	0.000778694
336:EUR	1	rs16832694	161176806	161207016	G	0.0728367	-0.00856245	0.00131282	6.92885e-11	4181340	0.0763544	-0.00817083	0.00131535	5.23445e-10	9.44932e-06	0.0423037	7.378	NDUFS2	Gene-Body	0.0116082	0.013648	0.395022	0.0107202	0.0136619	0.432644
337:EUR	1	rs12022054	161395555	161425765	C	0.395617	-0.00505521	0.000720487	2.27692e-12	3920940	0.380467	-0.00480308	0.000721867	2.85835e-11	1.16112e-05	-0.0376596	57.882	C1orf192	Down-stream	NA	NA	NA	NA	NA	NA
338:EUR	1	rs4657132	161965017	161995227	G	0.355033	0.00449393	0.000720803	4.52867e-10	4090640	0.36956	0.00464208	0.000722438	1.31377e-10	9.55378e-06	0.0288643	12.036	OLFML2B	Gene-Body	0.0050669	0.00689966	0.462723	0.00486525	0.00690958	0.481351
339:EUR	1	rs10918776	162123945	162154155	C	0.205075	-0.00563271	0.000859625	5.65729e-11	4039920	0.196043	-0.00541783	0.00086119	3.15231e-10	9.94974e-06	0.0152583	2.951	MIR4654	Up-stream	0.008314	0.00796097	0.296326	0.00758987	0.00797425	0.3412
340:EUR	1	rs347300	162299823	162330033	A	0.640137	-0.00346359	0.000714793	1.26236e-06	4134870	0.6494	-0.00425733	0.000722884	3.87661e-09	6.79366e-06	-0.143402	12.512	MIR556	Up-stream	-0.00413648	0.00696594	0.552636	-0.00350472	0.00704489	0.618848
340:EUR	1	rs905720	162334100	162364310	T	0.273678	-0.00484569	0.000784533	6.55232e-10	3977770	0.271256	-0.00579022	0.000793756	2.99299e-13	1.11545e-05	0.00916759	5.713	NOS1AP	Gene-Body	0.00455649	0.00736689	0.53624	0.00335581	0.00745412	0.65257
341:EUR	1	rs10799867	162658483	162688693	A	0.0915181	0.0143723	0.00120643	1.01221e-32	4021540	0.0961624	0.0138391	0.0012078	2.14216e-30	3.30741e-05	-0.00945267	56.256	DDR2	Gene-Body	-0.0118455	0.0108232	0.273754	-0.0120152	0.0108349	0.267458
342:EUR	1	rs1509031	163254402	163284612	C	0.25622	-0.0054722	0.000787887	3.77332e-12	4113820	0.241121	-0.00584173	0.000792575	1.69902e-13	1.2184e-05	0.104452	37.179	RGS5	Gene-Body	-0.0121819	0.00675623	0.0713784	-0.0125649	0.00679645	0.0644953
343:EUR	1	rs3010348	163359017	163389227	G	0.530945	0.00352832	0.000686	2.69917e-07	4152510	0.537143	0.00387128	0.000690755	2.08952e-08	6.8034e-06	0.0400842	31.842	LOC100422212	Up-stream	0.00308286	0.00639348	0.629673	0.00485594	0.00643768	0.450669
344:EUR	1	rs11487522	163933643	163964406	A	0.155468	0.00589229	0.000948943	5.32151e-10	4116170	0.164483	0.00623321	0.000950015	5.33876e-11	9.64457e-06	-0.00258089	540.662	LOC100422212	Down-stream	-0.0101592	0.00788307	0.19749	-0.00974072	0.00789201	0.21711
345:EUR	1	rs10800064	164948745	164979508	G	0.490928	-0.00486306	0.000691932	2.09148e-12	4067300	0.488142	-0.00487415	0.000693356	2.06835e-12	1.18477e-05	-0.0238177	127.685	PBX1	Down-stream	-0.00229758	0.00647589	0.722747	-0.00186348	0.00648885	0.773973
346:EUR	1	rs17402900	165171677	165202440	C	0.291889	-0.00501108	0.000774644	9.87307e-11	3923810	0.295315	-0.00458667	0.000801348	1.04238e-08	9.50119e-06	0.145365	0.574	LMX1A	Gene-Body	0.000921209	0.00775397	0.90543	0.000126746	0.00801274	0.987379
346:EUR	1	rs7513950	165226552	165257315	C	0.0732637	0.00922077	0.00132102	2.95102e-12	4107390	0.0734707	0.00861148	0.00135604	2.14646e-10	1.07825e-05	-0.107887	55.449	LMX1A	Gene-Body	0.0227206	0.0117141	0.0524291	0.0215474	0.0120179	0.0729834
347:EUR	1	rs1974080	165317996	165348759	G	0.187925	-0.0107606	0.000875887	1.0847e-34	4156640	0.179517	-0.00756851	0.000999412	3.64796e-14	2.48575e-05	0.454498	7.956	LMX1A	Gene-Body	-0.00988441	0.00885366	0.264242	-0.0038207	0.0100994	0.705201
347:EUR	1	rs3767333	165372404	165403167	A	0.23529	-0.00737579	0.000809906	8.47162e-20	4123410	0.224146	-0.00609472	0.000930864	5.85544e-11	1.61768e-05	0.24123	2.246	RXRG	Gene-Body	-0.0106142	0.00756548	0.160625	-0.0116894	0.00869353	0.178751
347:EUR	1	rs285481	165410468	165441231	C	0.664106	0.00838221	0.000726203	8.05285e-31	4136810	0.665982	0.0106054	0.000753723	5.75678e-45	3.96602e-05	-0.0306326	4.124	RXRG	Gene-Body	0.00797882	0.00672099	0.235168	0.0097801	0.00697097	0.160624
348:EUR	1	rs16847312	165556222	165586985	G	0.0340904	-0.0196887	0.00189794	3.26583e-25	4102890	0.033342	-0.020222	0.00190507	2.54209e-26	2.62204e-05	-0.0716358	4.881	LOC400794	Down-stream	-0.0135941	0.0179439	0.448697	-0.0121051	0.0180092	0.501481
348:EUR	1	rs4147592	165600146	165630909	A	0.485622	-0.00779328	0.000692481	2.2095e-29	4062800	0.473367	-0.00804853	0.000698984	1.11358e-30	3.13363e-05	0.0550432	0.037	MGST3	Gene-Body	-0.00345967	0.00653286	0.596404	-0.00386327	0.00659241	0.557863
349:EUR	1	rs16852868	165881969	165912732	C	0.157626	-0.00505084	0.000957097	1.3114e-07	4001180	0.166933	-0.00552174	0.000963294	9.91713e-09	7.40632e-06	-0.0878542	1.114	UCK2	Down-stream	-0.00217904	0.00885491	0.805618	-0.00227446	0.00891243	0.798568
350:EUR	1	rs7524575	166045424	166076187	G	0.132296	-0.00516584	0.00101516	3.60529e-07	4113810	0.122331	-0.0066473	0.00102269	8.04179e-11	7.88378e-06	0.0716863	6.169	FAM78B	Gene-Body	-0.000472731	0.00843176	0.95529	-0.00214087	0.00849457	0.801019
351:EUR	1	rs4551573	166352194	166382957	G	0.706628	0.00433916	0.000761062	1.18791e-08	4053050	0.707727	0.00484659	0.000763756	2.21378e-10	8.7193e-06	0.0045135	216.236	FAM78B	Down-stream	0.00755607	0.00676773	0.264214	0.00770268	0.00679183	0.256748
352:EUR	1	rs12135317	166655206	166685969	T	0.170797	0.00461565	0.000913231	4.32197e-07	4120310	0.173494	0.00529437	0.000919305	8.45636e-09	6.92179e-06	0.0462505	60.733	FMO9P	Down-stream	-0.0150366	0.00858803	0.0799663	-0.0132613	0.00864585	0.12507
353:EUR	1	rs1532482	167124465	167155228	T	0.346784	0.00468774	0.000717262	6.33554e-11	4175990	0.344539	0.007304	0.000791244	2.68027e-20	1.55121e-05	-0.427253	20.133	RBSG4	Up-stream	-0.00305596	0.00652165	0.639364	0.00265868	0.0072166	0.712566
353:EUR	1	rs16858608	167137645	167168408	A	0.269921	0.00312165	0.000782475	6.62235e-05	4033540	0.275498	0.00662981	0.00086668	2.01506e-14	8.15684e-06	-0.0133996	6.953	RBSG4	Up-stream	0.0135468	0.00709133	0.0560897	0.0132304	0.00787969	0.0931423
354:EUR	1	rs4507986	167356198	167386961	G	0.277255	0.00562857	0.000772017	3.08271e-13	4074840	0.271517	0.00558805	0.000772652	4.74875e-13	1.26053e-05	-0.00934931	40.384	POU2F1	Gene-Body	0.0171856	0.00732294	0.0189348	0.0174036	0.007329	0.0175667
355:EUR	1	rs16859491	167699295	167730058	T	0.0540033	0.0143698	0.0015159	2.55763e-21	4145510	0.0534781	0.0132895	0.00152025	2.29674e-18	1.95119e-05	0.0723519	8.109	MPZL1	Gene-Body	0.0111588	0.0122393	0.361918	0.0120572	0.0122763	0.326023
356:EUR	1	rs6427119	168074145	168104907	A	0.341013	0.00887205	0.000748986	2.27261e-32	3860330	0.342396	0.00992613	0.000763731	1.27413e-38	3.95805e-05	0.185562	25.366	GPR161	Gene-Body	-0.00741674	0.00683926	0.278172	-0.00594199	0.00698124	0.394693
357:EUR	1	rs2281016	168147892	168178654	T	0.195234	-0.00549481	0.000865631	2.18482e-10	4133710	0.183383	-0.00536587	0.000894351	1.97641e-09	9.26505e-06	-0.179734	0.19	TIPRL	Up-stream	-0.0117284	0.007686	0.127025	-0.0068048	0.00793074	0.390877
357:EUR	1	rs2235180	168199257	168230019	T	0.649494	0.00747664	0.000730795	1.44272e-24	4002780	0.667395	0.00730488	0.000742973	8.2002e-23	2.48668e-05	-0.0172295	4.003	SFT2D2	Gene-Body	0.0180216	0.00709241	0.0110546	0.0173526	0.00719471	0.0158716
358:EUR	1	rs10489218	168616678	168647440	T	0.513013	-0.00476533	0.000692038	5.74092e-12	4067470	0.519834	-0.00457405	0.000696771	5.21557e-11	1.0891e-05	0.0611392	48.016	DPT	Up-stream	-0.00508057	0.00642235	0.4289	-0.00444431	0.00646578	0.491856
359:EUR	1	rs609629	168708106	168738868	T	0.533578	0.00461442	0.000688384	2.03801e-11	4126600	0.541753	0.00510278	0.000701854	3.58339e-13	1.17201e-05	0.0907744	9.664	DPT	Down-stream	-0.000633357	0.00645348	0.92182	0.00148229	0.00657926	0.821748
360:EUR	1	rs12048750	168922582	168953344	A	0.406147	0.00750908	0.0006971	4.67323e-27	4152130	0.412592	0.00650415	0.000704718	2.72044e-20	2.35597e-05	0.0810885	49.44	LINC00970	Gene-Body	0.00291971	0.0064367	0.650114	0.00181578	0.00650532	0.780151
361:EUR	1	rs1200120	169066351	169097113	T	0.194665	0.00840809	0.000874548	6.9645e-22	4058760	0.189074	0.00800013	0.000891461	2.85484e-19	2.10906e-05	-0.0125127	9.595	ATP1B1	Up-stream	0.0217656	0.00912591	0.0170776	0.0211804	0.00930135	0.0227785
362:EUR	1	rs6687139	170173262	170204121	G	0.0990732	0.00933776	0.00114851	4.28131e-16	4133450	0.0994654	0.0112408	0.00119074	3.72209e-21	1.87377e-05	-0.165886	36.339	METTL11B	Down-stream	-0.00351669	0.0105986	0.740035	-0.0038589	0.01098	0.725254
362:EUR	1	rs4656747	170174202	170205061	T	0.207691	0.0086349	0.000855722	6.06856e-24	4038750	0.198181	0.00913523	0.000874551	1.53436e-25	2.59609e-05	0.0818272	37.279	METTL11B	Down-stream	0.0087007	0.00762952	0.25412	0.00730726	0.00778234	0.347754
363:EUR	1	rs10159293	170328559	170359418	G	0.365081	0.00812824	0.000713721	4.76868e-30	4121520	0.363477	0.00539397	0.000750837	6.77285e-13	2.03256e-05	0.26903	75.21	LINC01142	Down-stream	0.0110616	0.0065312	0.0903299	0.0108935	0.00686527	0.112569
364:EUR	1	rs10919407	170420401	170451260	T	0.134479	0.0116985	0.00100505	2.59134e-31	4139140	0.130505	0.00975503	0.00109173	4.05885e-19	2.65657e-05	0.134981	80.861	GORAB	Up-stream	0.000282684	0.010073	0.977612	-0.00577929	0.0109302	0.596982
365:EUR	1	rs2206063	170585097	170615956	C	0.299983	0.0130602	0.000746836	1.78977e-68	4154770	0.300973	0.00661597	0.000809614	3.0391e-16	3.62893e-05	-0.252764	48.215	PRRX1	Up-stream	0.0140631	0.00722957	0.0517483	0.0112681	0.00780106	0.148617
365:EUR	1	rs6663331	170616727	170647586	C	0.14329	-0.010247	0.00098386	2.11681e-25	4095500	0.130841	-0.00767751	0.00105279	3.04227e-13	1.93151e-05	-0.0562384	16.585	PRRX1	Up-stream	-0.0154407	0.00939429	0.100254	-0.00929861	0.0100178	0.353299
366:EUR	1	rs11589602	170716202	170747061	T	0.152535	0.0259108	0.000963759	3.2788e-159	4052560	0.147986	0.0259892	0.000979018	2.8409e-155	0.000174098	-0.0873441	7.661	PRRX1	Down-stream	0.0204599	0.0081165	0.0117095	0.0204095	0.0082177	0.013006
367:EUR	1	rs7061710	171080615	171111474	C	0.215525	-0.00981927	0.000836332	7.86686e-32	4115160	0.22163	-0.00586079	0.000849971	5.37573e-12	1.946e-05	-0.0153699	6.344	FMO3	Gene-Body	NA	NA	NA	NA	NA	NA
368:EUR	1	rs4916229	171443368	171474229	G	0.0937313	-0.00749682	0.00117916	2.04735e-10	4120420	0.0950806	-0.00844465	0.00121473	3.60531e-12	1.07555e-05	-0.146099	11.297	PRRC2C	Up-stream	-0.00722358	0.010803	0.503711	-0.0103783	0.0111239	0.350833
368:EUR	1	rs12126599	171467731	171498592	G	0.169175	0.00412208	0.000920884	7.59741e-06	4082980	0.172618	0.00853145	0.000989965	6.8175e-18	9.88587e-06	-0.181189	13.066	PRRC2C	Gene-Body	0.000778737	0.00813846	0.92377	0.00383111	0.0087452	0.661328
368:EUR	1	rs7521480	171483979	171514840	G	0.134225	0.00729168	0.00100345	3.68585e-13	4159110	0.136873	0.00613604	0.00104248	3.95605e-09	1.03988e-05	0.113367	29.314	PRRC2C	Gene-Body	-0.011298	0.00924364	0.221616	-0.0138061	0.0096001	0.150399
369:EUR	1	rs909958	171763522	171794382	A	0.270847	-0.0177234	0.000773133	2.66985e-116	4122200	0.269955	-0.00935821	0.000829052	1.50682e-29	6.55107e-05	-0.182435	3.334	METTL13	Gene-Body	-0.0159262	0.00688853	0.0207781	-0.00660727	0.00738155	0.37073
370:EUR	1	rs17350579	172066592	172097452	T	0.278404	0.0323015	0.000764216	0	4146160	0.283055	0.0149461	0.000909311	1.04315e-60	0.000193977	0.482718	39.426	DNM3OS	Up-stream	0.0391846	0.00724278	6.29662e-08	0.0181994	0.00862545	0.0348615
371:EUR	1	rs479960	172151672	172182532	T	0.430274	0.0307377	0.000694091	0	4118930	0.421115	0.0174787	0.000933688	3.39595e-78	0.000263404	0.482586	37.697	DNM3OS	Down-stream	0.0348639	0.00640364	5.1981e-08	0.0235856	0.00861204	0.00616875
371:EUR	1	rs678962	172189889	172220749	G	0.217711	0.0441121	0.00083106	0	4134530	0.214282	0.0286951	0.000990911	2.20835e-184	0.000431165	-0.108176	75.914	DNM3OS	Down-stream	0.0481569	0.0078189	7.31852e-10	0.027293	0.00931259	0.00338128
372:EUR	1	rs2422077	172269642	172300502	A	0.0576634	-0.0178019	0.00147688	1.85333e-33	4106040	0.0495197	-0.0290202	0.00157458	7.49461e-76	5.6144e-05	0.137706	112.215	DNM3	Gene-Body	-0.0230059	0.0112341	0.0405737	-0.0311633	0.011967	0.00921167
372:EUR	1	rs10489286	172312919	172343779	A	0.201155	0.0255372	0.00086451	8.95821e-192	4051430	0.211204	0.02582	0.000920666	4.60923e-173	0.000211911	-0.215341	68.938	DNM3	Gene-Body	0.0174865	0.00754834	0.0205251	0.0223802	0.00804242	0.00538968
372:EUR	1	rs10489284	172367062	172397922	G	0.154633	-0.0171817	0.000947528	1.74508e-73	4146370	0.155168	-0.0120691	0.000986266	1.96816e-34	5.42149e-05	-0.00838885	14.795	DNM3	Gene-Body	-0.00308757	0.00926544	0.738956	0.0022898	0.00964879	0.812413
373:EUR	1	rs16846809	174219398	174250260	G	0.0632584	0.0138908	0.00142887	2.44042e-22	4022540	0.062999	0.0144001	0.0014382	1.34204e-23	2.37061e-05	-0.0757944	90.847	RABGAP1L	Gene-Body	0.0143786	0.0122797	0.241626	0.0137069	0.0123627	0.267545
374:EUR	1	rs11802744	174533089	174563951	C	0.0797109	0.0201407	0.00128475	2.17971e-55	4019130	0.0804707	0.0189639	0.00129248	9.67741e-49	5.60369e-05	-0.066472	114.406	GPR52	Down-stream	0.00456174	0.0153416	0.766203	0.00415391	0.0154373	0.787866
375:EUR	1	rs12123947	174798749	174829611	G	0.0515221	-0.0128606	0.00178855	6.45391e-13	3113180	0.0494504	-0.0116659	0.00180027	9.16628e-11	1.46633e-05	-0.0773622	165.696	RABGAP1L	Gene-Body	-0.013602	0.0115763	0.239999	-0.0153342	0.0116702	0.18886
376:EUR	1	rs3946168	175202015	175232879	T	0.21292	-0.00523113	0.000842959	5.44609e-10	4086790	0.22006	-0.00657603	0.000847467	8.51765e-15	1.15299e-05	0.0279377	39.786	KIAA0040	Down-stream	-0.00917198	0.00830564	0.26946	-0.0102179	0.00835505	0.221343
377:EUR	1	rs1323120	175600179	175631043	T	0.199701	0.00508014	0.000857554	3.14216e-09	4140720	0.200475	0.00693698	0.000865627	1.11204e-15	1.12644e-05	-0.0838102	112.573	TNR	Gene-Body	0.00877329	0.00782308	0.262091	0.0120859	0.00789726	0.125921
378:EUR	1	rs1323125	175676896	175707760	G	0.0390937	-0.0142193	0.0017698	9.40366e-16	4136090	0.0398073	-0.0147348	0.00178391	1.45869e-16	1.57413e-05	0.0242927	35.856	TNR	Gene-Body	0.00393724	0.0184687	0.831183	0.00433026	0.018607	0.815977
379:EUR	1	rs7516327	175891622	175922486	T	0.409082	-0.00881357	0.000697962	1.48791e-36	4132540	0.414581	-0.00444076	0.000722188	7.79582e-10	1.89224e-05	0.0878406	22.339	RFWD2	Up-stream	-0.0198257	0.00651261	0.00233296	-0.0150115	0.0067496	0.0261445
380:EUR	1	rs10913158	176311597	176342461	A	0.217128	-0.0158018	0.000847404	1.32743e-77	3986650	0.219789	-0.007807	0.000956808	3.36616e-16	4.19399e-05	-0.42496	120.709	PAPPA2	Up-stream	-0.0196089	0.00803793	0.0147057	-0.0127756	0.00909885	0.160291
380:EUR	1	rs4147204	176350944	176381808	A	0.415842	0.0132979	0.000720913	5.62383e-76	3854530	0.421775	0.00770037	0.000822517	7.827e-21	4.97489e-05	-0.0448224	81.362	PAPPA2	Up-stream	0.0109651	0.006772	0.105408	0.00289346	0.00776225	0.709327
381:EUR	1	rs11580456	176446394	176477258	C	0.0751044	-0.0143779	0.00132385	1.77441e-27	3997470	0.0743187	-0.0160256	0.00166876	7.74311e-22	3.20109e-05	-0.0667185	14.088	PAPPA2	Gene-Body	-0.0495553	0.0139633	0.000386728	-0.0314545	0.0174337	0.0711948
381:EUR	1	rs2050129	176449033	176479897	G	0.0575704	0.0279753	0.00154331	1.95863e-73	3765660	0.0518136	0.019153	0.00175246	8.35853e-28	5.8142e-05	0.293223	16.727	PAPPA2	Gene-Body	-0.00161109	0.0131401	0.902417	-0.0155099	0.014967	0.300075
381:EUR	1	rs6676641	176457223	176488087	G	0.292016	0.00798752	0.00075771	5.55161e-26	4100020	0.284894	0.0103399	0.00102253	4.88599e-24	3.41498e-05	0.388134	24.917	PAPPA2	Gene-Body	-0.0111534	0.00729188	0.126126	-0.00692908	0.00984189	0.481408
381:EUR	1	rs11580857	176517293	176548157	C	0.0550012	-0.0152173	0.00153552	3.75964e-23	3971080	0.0607138	-0.0251563	0.00188783	1.64485e-40	3.9794e-05	0.39439	84.987	PAPPA2	Gene-Body	-0.0440868	0.014815	0.00292204	-0.0268229	0.0182258	0.141103
381:EUR	1	rs10753130	176541125	176571989	T	0.161555	0.00851738	0.000938136	1.09524e-19	4082260	0.164775	0.0391979	0.00171132	4.13951e-116	9.04469e-05	-0.136271	108.819	PAPPA2	Gene-Body	-0.0128016	0.00988721	0.195402	0.0141556	0.018027	0.432309
381:EUR	1	rs12565327	176593524	176624388	A	0.0794477	0.00614598	0.00160774	0.000131979	2574360	0.0851456	0.0155181	0.00174222	5.23839e-19	1.39505e-05	-0.175249	161.218	PAPPA2	Gene-Body	0.0168967	0.0123619	0.171676	0.0378257	0.0139497	0.00669643
381:EUR	1	rs10753133	176637458	176668322	A	0.25504	0.00993518	0.000792875	5.07967e-36	4074440	0.249513	0.012998	0.00136109	1.29989e-21	4.90708e-05	-0.26191	174.512	PAPPA2	Gene-Body	0.000257276	0.00782902	0.973785	0.0446324	0.013516	0.000959323
381:EUR	1	rs17546000	176647000	176677864	G	0.170267	-0.0177031	0.000913657	1.2293e-83	4126300	0.168666	-0.0115361	0.00114178	5.32517e-24	5.77042e-05	0.423082	164.97	PAPPA2	Gene-Body	-0.00428553	0.00805981	0.594923	0.0146326	0.0101401	0.149008
381:EUR	1	rs12117539	176703822	176734686	G	0.191633	0.00344987	0.000868072	7.06249e-05	4169110	0.187586	0.022439	0.00108608	7.8461e-95	2.39836e-05	-0.23133	108.148	PAPPA2	Gene-Body	0.00139204	0.00812761	0.864009	0.0132094	0.0102215	0.196249
381:EUR	1	rs10913245	176705147	176736011	T	0.185873	-0.00852096	0.000883333	5.09236e-22	4121620	0.186414	-0.0250258	0.00153296	6.5365e-60	6.45379e-05	0.328977	106.823	PAPPA2	Gene-Body	-0.0226104	0.00909247	0.0128928	-0.00859876	0.0158419	0.587278
382:EUR	1	rs6656137	176775678	176806542	C	0.527537	-0.0266766	0.000692829	0	4066340	0.540186	-0.0303407	0.00085937	4.78636e-273	0.000403466	0.191609	36.292	PAPPA2	Gene-Body	-0.0394741	0.00640332	7.06489e-10	-0.0538118	0.00813656	3.7514e-11
382:EUR	1	rs12091765	176818747	176849611	G	0.117282	-0.0317142	0.00106349	2.09457e-195	4155480	0.120101	-0.0271813	0.00118708	4.89815e-116	0.000178487	-0.109712	6.777	PAPPA2	Down-stream	-0.0259946	0.0111479	0.0197111	-0.0139043	0.0124948	0.265791
383:EUR	1	rs10798489	176935711	176966575	C	0.0805422	-0.0237985	0.00136949	1.21819e-67	3503680	0.0870729	-0.0171919	0.00160305	7.81477e-27	6.05981e-05	-0.0596973	62.787	MIR488	Up-stream	-0.0481766	0.014479	0.000876764	-0.0248648	0.0171196	0.146387
384:EUR	1	rs11577430	177129012	177159876	G	0.0586902	0.0106484	0.00145923	2.937e-13	4136970	0.0623704	0.0108463	0.0014905	3.41393e-13	1.27613e-05	-0.131111	5.028	ASTN1	Gene-Body	0.00693563	0.0125595	0.580796	0.00760782	0.012834	0.553325
384:EUR	1	rs760688	177195050	177225914	G	0.283075	-0.00435298	0.000765642	1.30507e-08	4090770	0.269808	-0.00511722	0.000801754	1.74188e-10	9.0412e-06	0.103473	54.418	BRINP2	Gene-Body	-0.00685507	0.0073305	0.349714	-0.00363018	0.00767473	0.63621
[truncated: 9,300 more rows]

## Sheet: ST5 - COJO - HIS
Supplementary Table 5. Height association results for the 1,511 genome-wide significant (COJO P-value < 5×10-8) SNPs in Hispanic ethnicity. LD (sample correlation) between adjacent COJO SNPs was calculated in 4,883 unrelated samples from the Hispanic Community Health Study / Study of Latinos. LD correlation for SNPs >10Mb apart is set to 0. Loci were defined using a 35kb window on both sides of e…
[truncated: 1,512 more rows]

[truncated: 11 more sheets: ST6 - COJO - EAS, ST7 - COJO - AFR, ST8 - COJO SAS, ST9 - Indep. nonEUR signals, ST10 - COJO - METAFE, ST11 - OMIM genes, ST12 - 7209 GWS loci, ST13 - Top gene sets, ST14 - Cluster genes, ST15 - Benchmarker, ST16 - SMR genes]
