# Supplementary material for: A saturated map of common genetic variants associated with human height
Source: Nature. 2022 Oct 12;610(7933):704–12. doi: 10.1038/s41586-022-05275-y (PMC9605867; doi:10.1038/s41586-022-05275-y)
Supplement: Supplementary file 5 — Source Data Fig. 1 [file 41586_2022_5275_MOESM5_ESM.xlsx]

## Sheet: Source Data Fig. 1
Minor Allele Frequency	Join Effect of Minor Allele	P-value Caregory
0.371957	0.00492333	(5e-20,5e-10]
0.0567559	0.0106482	(5e-20,5e-10]
0.0424376	-0.0171627	(5e-50,5e-20]
0.155679	0.00599898	(5e-20,5e-10]
0.324297	0.00476811	(5e-20,5e-10]
0.0247389	-0.0135388	(5e-20,5e-10]
0.494025	-0.00803617	(5e-50,5e-20]
0.393552	0.00458538	(5e-20,5e-10]
0.468267	0.00566192	(5e-50,5e-20]
0.438017	0.0131731	(5e-100,5e-50]
0.096061	-0.00789656	(5e-20,5e-10]
0.116062	0.0285094	[0,5e-100]
0.0591442	-0.0190648	(5e-50,5e-20]
0.34388	0.0138936	(5e-100,5e-50]
0.0292044	0.0230917	(5e-50,5e-20]
0.389693	0.01725	(5e-100,5e-50]
0.274407	0.00940625	(5e-50,5e-20]
0.0745457	-0.0105925	(5e-20,5e-10]
0.206298	0.007615	(5e-50,5e-20]
0.22743	0.00466481	(5e-10,5e-08]
0.102289	-0.00854361	(5e-20,5e-10]
0.173381	-0.00820102	(5e-50,5e-20]
0.385723	-0.00429299	(5e-20,5e-10]
0.0738849	-0.00692815	(5e-10,5e-08]
0.238946	0.00455899	(5e-20,5e-10]
0.209981	0.0166551	(5e-100,5e-50]
0.46907	0.00685643	(5e-50,5e-20]
0.490257	-0.00395555	(5e-10,5e-08]
0.185297	0.00523276	(5e-20,5e-10]
0.472081	-0.00698035	(5e-50,5e-20]
0.253614	0.00653453	(5e-20,5e-10]
0.123103	-0.0101214	(5e-50,5e-20]
0.199142	0.00471348	(5e-10,5e-08]
0.28056	0.00814297	(5e-50,5e-20]
0.278228	0.00534871	(5e-20,5e-10]
0.227384	-0.00550237	(5e-20,5e-10]
0.220519	0.00637321	(5e-20,5e-10]
0.484952	0.00382922	(5e-10,5e-08]
0.359404	0.00427649	(5e-20,5e-10]
0.492727	-0.00335871	(5e-10,5e-08]
0.304079	0.0187014	[0,5e-100]
0.239056	-0.0217445	[0,5e-100]
0.155481	0.0138835	(5e-100,5e-50]
0.363329	-0.0103289	(5e-100,5e-50]
0.181201	-0.00584941	(5e-20,5e-10]
0.485368	0.00400077	(5e-10,5e-08]
0.404503	0.00587488	(5e-20,5e-10]
0.177799	0.00592819	(5e-20,5e-10]
0.157832	0.00603334	(5e-20,5e-10]
0.0981793	-0.00742894	(5e-20,5e-10]
0.167515	0.00897878	(5e-50,5e-20]
0.0481154	-0.00938971	(5e-20,5e-10]
0.409955	0.00673456	(5e-50,5e-20]
0.322451	0.0047881	(5e-20,5e-10]
0.473547	-0.00737795	(5e-50,5e-20]
0.427291	-0.00747761	(5e-50,5e-20]
0.362612	0.00477147	(5e-20,5e-10]
0.0607361	-0.0112719	(5e-20,5e-10]
0.20196	-0.0106895	(5e-50,5e-20]
0.459374	-0.00512803	(5e-20,5e-10]
0.0658621	0.0153409	(5e-50,5e-20]
0.290263	-0.00786139	(5e-50,5e-20]
0.312101	-0.0526062	[0,5e-100]
0.0456073	0.0419152	[0,5e-100]
0.369711	0.0109759	(5e-50,5e-20]
0.309682	0.00753784	(5e-20,5e-10]
0.357956	0.00400495	(5e-10,5e-08]
0.130107	0.0138225	(5e-50,5e-20]
0.137249	-0.0103924	(5e-50,5e-20]
0.177405	0.00889559	(5e-20,5e-10]
0.236491	0.0106474	(5e-50,5e-20]
0.0559409	-0.0197626	(5e-50,5e-20]
0.42692	-0.012764	(5e-100,5e-50]
0.0565535	0.0183173	(5e-50,5e-20]
0.044947	0.00974718	(5e-10,5e-08]
0.372603	0.00499733	(5e-20,5e-10]
0.128671	-0.0241881	[0,5e-100]
0.0174529	-0.0168581	(5e-10,5e-08]
0.325812	0.00388434	(5e-10,5e-08]
0.0320725	-0.0163372	(5e-20,5e-10]
0.187613	0.00983409	(5e-50,5e-20]
0.405932	0.00515105	(5e-20,5e-10]
0.0578173	0.00895684	(5e-10,5e-08]
0.0997243	0.0118863	(5e-50,5e-20]
0.191547	0.0112629	(5e-50,5e-20]
0.176894	-0.00681866	(5e-20,5e-10]
0.308426	0.0102595	(5e-100,5e-50]
0.0261615	-0.011688	(5e-10,5e-08]
0.239322	0.0101997	(5e-50,5e-20]
0.498445	0.00494325	(5e-20,5e-10]
0.446697	-0.0107014	(5e-20,5e-10]
0.0945918	-0.0270423	[0,5e-100]
0.0365808	-0.014141	(5e-20,5e-10]
0.32817	0.00856277	(5e-50,5e-20]
0.177381	0.00620442	(5e-20,5e-10]
0.243722	-0.00650818	(5e-20,5e-10]
0.155232	-0.0143482	(5e-50,5e-20]
0.122436	-0.0115954	(5e-50,5e-20]
0.0924953	0.019201	(5e-100,5e-50]
0.12406	-0.0129327	(5e-50,5e-20]
0.371203	0.05342	[0,5e-100]
0.083504	0.014753	(5e-50,5e-20]
0.0111119	0.0357729	(5e-50,5e-20]
0.118043	-0.0116606	(5e-50,5e-20]
0.153538	-0.0150544	(5e-50,5e-20]
0.196624	-0.0145082	(5e-50,5e-20]
0.0319803	0.01962	(5e-50,5e-20]
0.332716	0.0047113	(5e-20,5e-10]
0.0518713	-0.0124285	(5e-20,5e-10]
0.17432	0.0172327	(5e-50,5e-20]
0.126224	0.0198593	(5e-100,5e-50]
0.0317061	0.0251053	(5e-20,5e-10]
0.100104	-0.00936993	(5e-20,5e-10]
0.0591764	0.013208	(5e-20,5e-10]
0.0179319	0.0369936	(5e-50,5e-20]
0.0255221	-0.0118509	(5e-10,5e-08]
0.449755	-0.00356763	(5e-10,5e-08]
0.118615	-0.0215698	[0,5e-100]
0.0487198	-0.0205282	(5e-50,5e-20]
0.0868815	-0.0142596	(5e-50,5e-20]
0.0473081	0.0152352	(5e-50,5e-20]
0.487102	0.00578647	(5e-20,5e-10]
0.465538	0.00619206	(5e-20,5e-10]
0.353632	0.00518395	(5e-20,5e-10]
0.42492	-0.0041608	(5e-10,5e-08]
0.108121	0.00773604	(5e-10,5e-08]
0.203696	0.0112482	(5e-50,5e-20]
0.206252	0.0185802	[0,5e-100]
0.213102	-0.00503078	(5e-20,5e-10]
0.312704	0.00549329	(5e-20,5e-10]
0.471677	-0.00585903	(5e-20,5e-10]
0.235219	0.0136468	(5e-100,5e-50]
0.409413	-0.00830426	(5e-50,5e-20]
0.240918	-0.00934914	(5e-50,5e-20]
0.0125471	0.0210191	(5e-20,5e-10]
0.10461	0.0199709	(5e-100,5e-50]
0.292209	-0.0202729	(5e-100,5e-50]
0.0191928	0.0142364	(5e-10,5e-08]
0.295372	0.0124096	(5e-50,5e-20]
0.0485699	-0.00896135	(5e-10,5e-08]
0.0915591	0.0248243	[0,5e-100]
0.353456	0.00769343	(5e-50,5e-20]
0.497622	0.00417893	(5e-20,5e-10]
0.355971	0.0130026	(5e-100,5e-50]
0.349657	0.00701596	(5e-50,5e-20]
0.080461	0.0118423	(5e-50,5e-20]
0.306536	-0.00541931	(5e-20,5e-10]
0.204926	-0.00745416	(5e-50,5e-20]
0.134956	-0.00699871	(5e-20,5e-10]
0.0843518	0.0170006	(5e-50,5e-20]
0.131616	0.00604348	(5e-20,5e-10]
0.155349	-0.0131981	(5e-50,5e-20]
0.230147	-0.00433515	(5e-10,5e-08]
0.355395	0.00741765	(5e-50,5e-20]
0.0375213	-0.00999117	(5e-10,5e-08]
0.122818	0.0083718	(5e-20,5e-10]
0.196175	-0.00445883	(5e-10,5e-08]
0.321825	-0.00368364	(5e-10,5e-08]
0.0628987	-0.012214	(5e-50,5e-20]
0.267402	-0.0144157	(5e-100,5e-50]
0.289834	-0.00454017	(5e-20,5e-10]
0.0743396	-0.00822933	(5e-20,5e-10]
0.398931	-0.00443316	(5e-20,5e-10]
0.113593	0.00682739	(5e-20,5e-10]
0.331661	-0.00378504	(5e-10,5e-08]
0.205421	0.00554742	(5e-20,5e-10]
0.172575	-0.00633981	(5e-20,5e-10]
0.289895	-0.00523947	(5e-20,5e-10]
0.117344	0.0119914	(5e-50,5e-20]
0.24271	-0.0055024	(5e-20,5e-10]
0.486534	0.00370309	(5e-10,5e-08]
0.428574	-0.00611503	(5e-50,5e-20]
0.139678	0.00647267	(5e-20,5e-10]
0.491688	0.00474157	(5e-20,5e-10]
0.354096	0.014672	[0,5e-100]
0.261957	-0.00435785	(5e-10,5e-08]
0.072462	0.00834862	(5e-20,5e-10]
0.345762	0.00946861	(5e-50,5e-20]
0.239959	0.00568341	(5e-20,5e-10]
0.171864	-0.00626065	(5e-20,5e-10]
0.125101	-0.0121426	(5e-50,5e-20]
0.150253	-0.00663781	(5e-20,5e-10]
0.0403748	-0.0177645	(5e-50,5e-20]
0.497568	-0.00831761	(5e-50,5e-20]
0.144499	-0.00627547	(5e-20,5e-10]
0.152249	-0.00549795	(5e-20,5e-10]
0.352099	-0.00513399	(5e-20,5e-10]
0.0206427	-0.0161387	(5e-20,5e-10]
0.178279	-0.00533054	(5e-20,5e-10]
0.0291314	-0.0104674	(5e-10,5e-08]
0.295097	0.00517527	(5e-20,5e-10]
0.0512478	0.0132058	(5e-50,5e-20]
0.333398	0.00848393	(5e-50,5e-20]
0.238604	-0.00493284	(5e-20,5e-10]
0.368821	-0.00778426	(5e-50,5e-20]
0.493112	0.00883168	(5e-50,5e-20]
0.492994	0.00482327	(5e-20,5e-10]
0.493346	0.00481327	(5e-20,5e-10]
0.375336	0.00688323	(5e-50,5e-20]
0.196008	0.00811317	(5e-50,5e-20]
0.307706	0.00428413	(5e-10,5e-08]
0.471851	0.0044837	(5e-20,5e-10]
0.087708	0.0136937	(5e-50,5e-20]
0.277241	0.00851185	(5e-50,5e-20]
0.450869	-0.00384281	(5e-10,5e-08]
0.394629	0.00465965	(5e-20,5e-10]
0.138642	0.0103965	(5e-50,5e-20]
0.148548	-0.00963285	(5e-50,5e-20]
0.285496	0.00641684	(5e-20,5e-10]
0.178403	0.0243251	[0,5e-100]
0.135948	-0.00688372	(5e-20,5e-10]
0.150917	-0.00579198	(5e-20,5e-10]
0.095773	-0.0103637	(5e-50,5e-20]
0.201317	-0.00558448	(5e-20,5e-10]
0.157058	0.00646245	(5e-20,5e-10]
0.294605	-0.0108458	(5e-50,5e-20]
0.35054	0.00719601	(5e-50,5e-20]
0.250281	0.00760795	(5e-20,5e-10]
0.0357483	-0.0140618	(5e-20,5e-10]
0.281239	0.0149862	(5e-50,5e-20]
0.420989	0.0134506	(5e-50,5e-20]
0.227459	0.0224857	[0,5e-100]
0.0565708	-0.0273697	(5e-100,5e-50]
0.176584	0.0272906	[0,5e-100]
0.168585	-0.0114075	(5e-50,5e-20]
0.306969	0.00502738	(5e-20,5e-10]
0.344156	0.00440743	(5e-20,5e-10]
0.0578969	0.0252716	(5e-100,5e-50]
0.177215	0.0130801	(5e-50,5e-20]
0.494617	0.0494956	[0,5e-100]
0.402389	0.00904966	(5e-50,5e-20]
0.324703	0.00790199	(5e-50,5e-20]
0.150269	-0.00742682	(5e-20,5e-10]
0.406093	0.00481764	(5e-20,5e-10]
0.470981	-0.00394248	(5e-10,5e-08]
0.20794	-0.00638278	(5e-20,5e-10]
0.230646	0.00571869	(5e-20,5e-10]
0.319279	0.00400785	(5e-10,5e-08]
0.0438328	-0.00999165	(5e-20,5e-10]
0.265131	0.00581965	(5e-20,5e-10]
0.208567	-0.00788511	(5e-20,5e-10]
0.403385	0.00811497	(5e-50,5e-20]
0.0565874	0.0238808	(5e-100,5e-50]
0.051085	-0.0224971	(5e-50,5e-20]
0.155632	0.0373295	[0,5e-100]
0.0828524	0.0128543	(5e-20,5e-10]
0.259037	0.0170757	(5e-50,5e-20]
0.093484	0.0255514	(5e-100,5e-50]
0.0887622	0.0122102	(5e-50,5e-20]
0.1863	-0.0268585	(5e-100,5e-50]
0.0612722	-0.0195635	(5e-10,5e-08]
0.0880393	-0.0249962	(5e-100,5e-50]
0.462579	0.0317916	[0,5e-100]
0.0405917	0.0096602	(5e-10,5e-08]
0.0756483	-0.0152404	(5e-50,5e-20]
0.0538632	0.0114396	(5e-20,5e-10]
0.29809	-0.00475045	(5e-20,5e-10]
0.35291	-0.00364789	(5e-10,5e-08]
0.0313893	-0.0119729	(5e-20,5e-10]
0.192386	0.00692561	(5e-20,5e-10]
0.395466	-0.00460088	(5e-20,5e-10]
0.0596077	0.0110721	(5e-20,5e-10]
0.0817457	-0.00895368	(5e-20,5e-10]
0.346275	0.00447705	(5e-20,5e-10]
0.118281	-0.00871412	(5e-20,5e-10]
0.012703	-0.0285095	(5e-50,5e-20]
0.308086	0.00860523	(5e-50,5e-20]
0.495454	-0.00477456	(5e-20,5e-10]
0.484076	0.00428085	(5e-20,5e-10]
0.130714	-0.00774852	(5e-20,5e-10]
0.377905	0.00710881	(5e-50,5e-20]
0.186881	-0.00609017	(5e-20,5e-10]
0.372731	-0.00763511	(5e-50,5e-20]
0.311238	0.0173718	[0,5e-100]
0.41099	-0.00393473	(5e-10,5e-08]
0.373819	-0.00689917	(5e-50,5e-20]
0.11712	0.00786383	(5e-20,5e-10]
0.308473	0.0074721	(5e-50,5e-20]
0.317648	0.0048062	(5e-20,5e-10]
0.395878	-0.00374597	(5e-10,5e-08]
0.384497	0.00465296	(5e-20,5e-10]
0.461876	0.016886	[0,5e-100]
0.427139	-0.00460884	(5e-20,5e-10]
0.339185	0.00914638	(5e-50,5e-20]
0.313472	-0.00419219	(5e-20,5e-10]
0.282007	0.00834892	(5e-50,5e-20]
0.319981	0.00698065	(5e-20,5e-10]
0.301183	-0.00517826	(5e-20,5e-10]
0.218902	-0.0125052	(5e-50,5e-20]
0.370434	-0.00958712	(5e-50,5e-20]
0.338288	0.0419858	[0,5e-100]
0.212638	-0.0114131	(5e-50,5e-20]
0.0407661	-0.0121482	(5e-20,5e-10]
0.480366	0.00617207	(5e-50,5e-20]
0.193313	-0.00613962	(5e-20,5e-10]
0.132598	-0.00630698	(5e-20,5e-10]
0.442634	-0.00412263	(5e-20,5e-10]
0.194484	0.00561794	(5e-20,5e-10]
0.0395018	-0.0124111	(5e-20,5e-10]
0.440658	0.0106919	(5e-50,5e-20]
0.346634	0.00516358	(5e-10,5e-08]
0.163571	-0.00687376	(5e-20,5e-10]
0.0750406	-0.00702766	(5e-10,5e-08]
0.469842	0.0051626	(5e-20,5e-10]
0.317423	0.00444571	(5e-20,5e-10]
0.159147	-0.0101093	(5e-50,5e-20]
0.168616	-0.00625294	(5e-20,5e-10]
0.448325	0.00718629	(5e-50,5e-20]
0.472811	0.00404017	(5e-20,5e-10]
0.485113	-0.013022	(5e-100,5e-50]
0.397703	0.0080595	(5e-50,5e-20]
0.10291	-0.0124175	(5e-50,5e-20]
0.464677	0.00442989	(5e-20,5e-10]
0.0952582	-0.0198627	(5e-100,5e-50]
0.0518086	-0.00857873	(5e-10,5e-08]
0.269873	-0.00808565	(5e-50,5e-20]
0.478481	0.0045294	(5e-20,5e-10]
0.147136	-0.00648291	(5e-20,5e-10]
0.0394621	-0.0134649	(5e-20,5e-10]
0.106786	-0.0125475	(5e-50,5e-20]
0.257712	0.0126955	(5e-100,5e-50]
0.164292	-0.00557775	(5e-20,5e-10]
0.497973	-0.00562062	(5e-20,5e-10]
0.438217	0.0061391	(5e-20,5e-10]
0.146798	-0.00810637	(5e-20,5e-10]
0.184419	0.00680081	(5e-20,5e-10]
0.0744054	0.0159468	(5e-50,5e-20]
0.124487	0.0122591	(5e-50,5e-20]
0.330105	-0.0128441	(5e-100,5e-50]
0.431837	0.0093632	(5e-50,5e-20]
0.39176	-0.00926625	(5e-50,5e-20]
0.366778	0.00694638	(5e-50,5e-20]
0.0978805	0.0089851	(5e-20,5e-10]
0.106918	0.00702766	(5e-20,5e-10]
0.107609	-0.0108887	(5e-50,5e-20]
0.36783	0.00423964	(5e-20,5e-10]
0.295947	0.0055745	(5e-20,5e-10]
0.191395	0.00657669	(5e-20,5e-10]
0.394495	-0.0101032	(5e-50,5e-20]
0.130834	0.0095735	(5e-50,5e-20]
0.18702	0.0171529	(5e-100,5e-50]
0.0460114	0.0108741	(5e-20,5e-10]
0.259253	-0.00796223	(5e-50,5e-20]
0.0873574	0.00964203	(5e-20,5e-10]
0.464676	-0.0048331	(5e-20,5e-10]
0.358855	0.00484081	(5e-20,5e-10]
0.125537	0.00693399	(5e-20,5e-10]
0.0381668	-0.0147089	(5e-20,5e-10]
0.422423	0.00691251	(5e-50,5e-20]
0.336603	0.00438545	(5e-20,5e-10]
0.0587555	0.0100018	(5e-20,5e-10]
0.00922545	0.0221016	(5e-10,5e-08]
0.0903852	-0.0144862	(5e-50,5e-20]
0.182931	0.00475548	(5e-10,5e-08]
0.313174	0.018184	[0,5e-100]
0.152392	-0.00910679	(5e-20,5e-10]
0.319707	0.00455738	(5e-20,5e-10]
0.475789	-0.00618862	(5e-50,5e-20]
0.202588	-0.0120758	(5e-100,5e-50]
0.343923	-0.0110052	(5e-100,5e-50]
0.208811	-0.00791787	(5e-50,5e-20]
0.149076	-0.0051702	(5e-10,5e-08]
0.207148	-0.00620176	(5e-20,5e-10]
0.17909	0.00581332	(5e-20,5e-10]
0.0570298	-0.00959506	(5e-20,5e-10]
0.47046	0.0146627	[0,5e-100]
0.0688515	0.0132744	(5e-50,5e-20]
0.323234	0.0048234	(5e-20,5e-10]
0.0389465	-0.0117477	(5e-20,5e-10]
0.397855	-0.0045546	(5e-20,5e-10]
0.140167	0.00622741	(5e-20,5e-10]
0.269713	-0.0089311	(5e-50,5e-20]
0.266161	0.0157763	(5e-100,5e-50]
0.262967	-0.00526816	(5e-20,5e-10]
0.0206464	-0.0182531	(5e-10,5e-08]
0.476632	0.00820555	(5e-50,5e-20]
0.190178	0.00967434	(5e-50,5e-20]
0.135856	0.00913662	(5e-50,5e-20]
0.325592	0.0052428	(5e-20,5e-10]
0.219358	-0.00621873	(5e-20,5e-10]
0.317497	0.0086858	(5e-50,5e-20]
0.18607	0.00816541	(5e-50,5e-20]
0.198874	0.0101788	(5e-50,5e-20]
0.304237	-0.00692594	(5e-50,5e-20]
0.26449	0.00815659	(5e-50,5e-20]
0.147715	0.0133095	(5e-50,5e-20]
0.187623	0.00542079	(5e-20,5e-10]
0.3245	0.0046713	(5e-20,5e-10]
0.417762	0.00406155	(5e-20,5e-10]
0.136979	-0.0133574	(5e-50,5e-20]
0.096754	-0.00713815	(5e-20,5e-10]
0.251433	0.00458798	(5e-20,5e-10]
0.125756	0.0101462	(5e-20,5e-10]
0.146559	-0.0086513	(5e-50,5e-20]
0.377916	0.00812293	(5e-50,5e-20]
0.434648	-0.0105382	(5e-100,5e-50]
0.013797	0.047814	(5e-100,5e-50]
0.303833	-0.00484232	(5e-20,5e-10]
0.403942	0.0136586	(5e-100,5e-50]
0.394614	0.00447342	(5e-20,5e-10]
0.230945	0.0051773	(5e-20,5e-10]
0.416029	-0.00529876	(5e-20,5e-10]
0.262089	-0.00450161	(5e-20,5e-10]
0.156229	-0.00709181	(5e-20,5e-10]
0.0868421	-0.00754969	(5e-20,5e-10]
0.448377	-0.00552688	(5e-20,5e-10]
0.0271628	-0.020137	(5e-50,5e-20]
0.160196	-0.00598072	(5e-20,5e-10]
0.302329	0.00541158	(5e-20,5e-10]
0.279156	0.00922703	(5e-50,5e-20]
0.414203	-0.022602	[0,5e-100]
0.0522494	-0.0194129	(5e-50,5e-20]
0.101017	-0.0135463	(5e-50,5e-20]
0.315978	0.00700307	(5e-50,5e-20]
0.158966	-0.00693459	(5e-20,5e-10]
0.401581	0.0120723	(5e-100,5e-50]
0.320934	-0.00478096	(5e-20,5e-10]
0.0950263	-0.007744	(5e-20,5e-10]
0.368722	-0.013648	(5e-100,5e-50]
0.0859532	-0.00956247	(5e-20,5e-10]
0.312778	0.00436548	(5e-20,5e-10]
0.188252	0.00609066	(5e-20,5e-10]
0.0815392	0.0156086	(5e-50,5e-20]
0.20818	-0.00459455	(5e-10,5e-08]
0.135839	-0.00693184	(5e-20,5e-10]
0.21881	-0.00823274	(5e-50,5e-20]
0.147578	0.00692519	(5e-20,5e-10]
0.299915	-0.00524281	(5e-20,5e-10]
0.065659	-0.0137944	(5e-50,5e-20]
0.3693	-0.00563675	(5e-20,5e-10]
0.050764	0.0156407	(5e-50,5e-20]
0.353064	0.00919093	(5e-50,5e-20]
0.2845	0.00613212	(5e-20,5e-10]
0.28733	-0.00546034	(5e-20,5e-10]
0.232312	-0.0069002	(5e-20,5e-10]
0.0372937	0.017318	(5e-50,5e-20]
0.413198	0.00681108	(5e-20,5e-10]
0.15344	-0.015332	(5e-100,5e-50]
0.336232	0.0105033	(5e-50,5e-20]
0.0837242	0.007355	(5e-10,5e-08]
0.0894636	0.0100136	(5e-50,5e-20]
0.340895	0.0472663	[0,5e-100]
0.00588499	-0.0267569	(5e-10,5e-08]
0.0161641	0.0383129	(5e-50,5e-20]
0.137156	-0.0138674	(5e-50,5e-20]
0.0213246	-0.0141859	(5e-10,5e-08]
0.105119	0.00806581	(5e-20,5e-10]
0.446357	0.00642299	(5e-50,5e-20]
0.0607334	0.0398093	[0,5e-100]
0.0676587	0.0136798	(5e-50,5e-20]
0.345735	-0.0209509	[0,5e-100]
0.153657	0.00653535	(5e-20,5e-10]
0.0557889	-0.013565	(5e-20,5e-10]
0.297831	0.00980975	(5e-50,5e-20]
0.165308	-0.0123157	(5e-50,5e-20]
0.103748	-0.0103037	(5e-20,5e-10]
0.318747	-0.00895908	(5e-50,5e-20]
0.152048	0.013765	(5e-50,5e-20]
0.0873814	-0.00639214	(5e-10,5e-08]
0.494224	-0.00503201	(5e-20,5e-10]
0.436472	0.00716373	(5e-20,5e-10]
0.289851	0.0150056	(5e-50,5e-20]
0.0637266	0.0115306	(5e-20,5e-10]
0.474613	-0.0135124	(5e-100,5e-50]
0.0681286	-0.0131536	(5e-50,5e-20]
0.434431	-0.0104825	(5e-100,5e-50]
0.181895	0.0080806	(5e-50,5e-20]
0.0487224	-0.00934244	(5e-10,5e-08]
0.303386	0.00942261	(5e-50,5e-20]
0.304085	0.00603011	(5e-20,5e-10]
0.170387	0.0105773	(5e-50,5e-20]
0.124079	-0.00992653	(5e-50,5e-20]
0.446878	0.0162508	[0,5e-100]
0.273904	-0.00723308	(5e-20,5e-10]
0.0855496	-0.0118542	(5e-50,5e-20]
0.396932	-0.00663471	(5e-50,5e-20]
0.362929	-0.00694589	(5e-50,5e-20]
0.276097	-0.00792547	(5e-50,5e-20]
0.444799	0.0043722	(5e-20,5e-10]
0.301051	-0.00441103	(5e-20,5e-10]
0.403131	0.0050851	(5e-20,5e-10]
0.0344732	-0.0144244	(5e-20,5e-10]
0.379356	0.0102526	(5e-100,5e-50]
0.344289	0.00952595	(5e-50,5e-20]
0.41692	-0.00440303	(5e-20,5e-10]
0.147907	-0.0057423	(5e-20,5e-10]
0.0432112	0.0125762	(5e-20,5e-10]
0.470445	0.00867877	(5e-50,5e-20]
0.152895	-0.0136025	(5e-100,5e-50]
0.396608	0.00601361	(5e-20,5e-10]
0.0212952	-0.0148063	(5e-20,5e-10]
0.0690982	0.0144074	(5e-50,5e-20]
0.478814	0.0081236	(5e-50,5e-20]
0.197322	-0.0190675	[0,5e-100]
0.13164	0.00532325	(5e-10,5e-08]
0.0274408	-0.0153795	(5e-20,5e-10]
0.322634	-0.0134088	(5e-100,5e-50]
0.421398	-0.0112669	(5e-50,5e-20]
0.246792	0.0124412	(5e-100,5e-50]
0.261349	0.0093336	(5e-50,5e-20]
0.159465	0.0089546	(5e-50,5e-20]
0.347593	0.00791798	(5e-50,5e-20]
0.117467	0.00741511	(5e-20,5e-10]
0.187848	-0.00528244	(5e-10,5e-08]
0.419886	0.00487745	(5e-20,5e-10]
0.0970121	-0.0101442	(5e-20,5e-10]
0.179712	-0.00786516	(5e-20,5e-10]
0.221468	0.00632689	(5e-20,5e-10]
0.33048	-0.00510528	(5e-20,5e-10]
0.184659	-0.00765559	(5e-20,5e-10]
0.282321	0.0111495	(5e-100,5e-50]
0.181774	-0.00484686	(5e-10,5e-08]
0.474258	0.00682835	(5e-50,5e-20]
0.26882	0.0173265	(5e-100,5e-50]
0.207221	-0.00634732	(5e-20,5e-10]
0.138213	-0.0332648	[0,5e-100]
0.181133	0.00646319	(5e-20,5e-10]
0.170597	-0.0287719	[0,5e-100]
0.0188378	0.0239225	(5e-50,5e-20]
0.38213	-0.00491911	(5e-20,5e-10]
0.286952	0.00723598	(5e-20,5e-10]
0.211852	-0.0112689	(5e-50,5e-20]
0.378323	0.0122344	(5e-100,5e-50]
0.322687	0.0120477	(5e-100,5e-50]
0.173708	-0.00757819	(5e-20,5e-10]
0.129589	0.0106558	(5e-50,5e-20]
0.0915593	-0.00853612	(5e-20,5e-10]
0.29263	0.00494038	(5e-20,5e-10]
0.146125	-0.00757805	(5e-20,5e-10]
0.10532	-0.0067842	(5e-10,5e-08]
0.274487	0.00940746	(5e-50,5e-20]
0.460683	0.00475744	(5e-20,5e-10]
0.239264	0.00526094	(5e-20,5e-10]
0.14103	-0.00826348	(5e-20,5e-10]
0.499325	-0.00470318	(5e-20,5e-10]
0.119347	0.00721358	(5e-20,5e-10]
0.488342	-0.00862689	(5e-50,5e-20]
0.297522	0.00518089	(5e-20,5e-10]
0.0644806	0.0114682	(5e-20,5e-10]
0.44179	-0.0042721	(5e-20,5e-10]
0.346249	-0.00421638	(5e-20,5e-10]
0.403234	0.00579149	(5e-20,5e-10]
0.164653	-0.0125882	(5e-50,5e-20]
0.480068	-0.00490026	(5e-20,5e-10]
0.433013	-0.00882971	(5e-50,5e-20]
0.334322	0.00908183	(5e-50,5e-20]
0.13697	0.00679035	(5e-10,5e-08]
0.428284	0.00617852	(5e-50,5e-20]
0.0901032	0.00869609	(5e-20,5e-10]
0.343214	-0.0135805	(5e-50,5e-20]
0.140202	-0.0076642	(5e-20,5e-10]
0.0995603	0.0118202	(5e-50,5e-20]
0.329456	-0.00745943	(5e-20,5e-10]
0.475627	-0.00545276	(5e-20,5e-10]
0.374716	0.00534166	(5e-20,5e-10]
0.028641	-0.0243102	(5e-50,5e-20]
0.257425	0.00503905	(5e-20,5e-10]
0.0591743	-0.00836795	(5e-20,5e-10]
0.0965439	-0.0114007	(5e-50,5e-20]
0.10839	-0.00960137	(5e-20,5e-10]
0.22877	-0.00449105	(5e-10,5e-08]
0.112235	0.0200568	(5e-100,5e-50]
0.216292	-0.0121884	(5e-50,5e-20]
0.259432	0.00637076	(5e-20,5e-10]
0.0590552	-0.00902439	(5e-20,5e-10]
0.452385	-0.00354766	(5e-10,5e-08]
0.285465	0.00648206	(5e-20,5e-10]
0.357683	0.0114664	(5e-100,5e-50]
0.151744	-0.00633575	(5e-20,5e-10]
0.0759004	-0.00872825	(5e-20,5e-10]
0.493274	-0.00418931	(5e-20,5e-10]
0.360211	0.00467865	(5e-20,5e-10]
0.263568	0.00631102	(5e-20,5e-10]
0.267999	0.00517712	(5e-20,5e-10]
0.317238	0.00465389	(5e-20,5e-10]
0.315811	0.00793822	(5e-50,5e-20]
0.2134	0.0146923	(5e-100,5e-50]
0.0523796	-0.00864701	(5e-10,5e-08]
0.313753	-0.00818917	(5e-50,5e-20]
0.140569	-0.00889306	(5e-50,5e-20]
0.32556	0.00789811	(5e-20,5e-10]
0.39168	-0.00600636	(5e-20,5e-10]
0.492861	0.00668793	(5e-20,5e-10]
0.429143	0.00860591	(5e-50,5e-20]
0.317601	0.00586233	(5e-20,5e-10]
0.232003	0.00478573	(5e-20,5e-10]
0.301946	0.00415839	(5e-10,5e-08]
0.351772	-0.00518449	(5e-20,5e-10]
0.212376	0.00512627	(5e-20,5e-10]
0.406262	-0.00582343	(5e-50,5e-20]
0.386158	0.00388596	(5e-10,5e-08]
0.378863	-0.00458321	(5e-20,5e-10]
0.355417	0.00692012	(5e-50,5e-20]
0.321019	0.014545	(5e-100,5e-50]
0.347582	0.0140799	(5e-100,5e-50]
0.113232	0.0159817	(5e-50,5e-20]
0.115611	0.0321243	[0,5e-100]
0.474862	0.0106686	(5e-50,5e-20]
0.151045	-0.00957827	(5e-50,5e-20]
0.279467	0.0100463	(5e-50,5e-20]
0.156039	-0.00688403	(5e-20,5e-10]
0.0431161	0.00905818	(5e-10,5e-08]
0.495087	-0.0104816	(5e-100,5e-50]
0.0809283	0.00869428	(5e-10,5e-08]
0.200589	-0.0115499	(5e-50,5e-20]
0.158689	0.019234	(5e-100,5e-50]
0.402863	-0.00998905	(5e-50,5e-20]
0.469016	0.00538603	(5e-20,5e-10]
0.158488	0.00855925	(5e-20,5e-10]
0.249947	-0.0173002	(5e-100,5e-50]
0.0594989	0.0127807	(5e-20,5e-10]
0.266949	-0.00525715	(5e-10,5e-08]
0.181958	0.00750543	(5e-20,5e-10]
0.0671326	-0.020397	(5e-50,5e-20]
0.0699211	0.0187125	(5e-50,5e-20]
0.0723529	-0.0122963	(5e-50,5e-20]
0.425755	0.0056672	(5e-20,5e-10]
0.326952	0.00634365	(5e-20,5e-10]
0.029505	0.0224549	(5e-20,5e-10]
0.323059	0.00728979	(5e-50,5e-20]
0.475083	-0.00585428	(5e-50,5e-20]
0.276263	-0.00835424	(5e-50,5e-20]
0.121023	0.00663849	(5e-20,5e-10]
0.340996	0.0124611	(5e-100,5e-50]
0.0477649	0.0124773	(5e-20,5e-10]
0.313817	-0.00921375	(5e-50,5e-20]
0.123591	0.0223446	(5e-100,5e-50]
0.0455034	0.0149399	(5e-20,5e-10]
0.1542	-0.00555048	(5e-10,5e-08]
0.254918	0.00688917	(5e-20,5e-10]
0.309356	0.00437553	(5e-20,5e-10]
0.12695	0.00621581	(5e-20,5e-10]
0.454091	-0.00621422	(5e-50,5e-20]
0.192602	-0.00509499	(5e-10,5e-08]
0.148181	-0.008461	(5e-20,5e-10]
0.158012	0.00581803	(5e-10,5e-08]
0.497713	-0.011054	(5e-100,5e-50]
0.276274	0.00528584	(5e-20,5e-10]
0.0835579	-0.0101153	(5e-20,5e-10]
0.283172	-0.0136391	(5e-100,5e-50]
0.00583133	-0.0272364	(5e-20,5e-10]
0.152263	-0.00885887	(5e-50,5e-20]
0.420393	0.00599376	(5e-20,5e-10]
0.365136	-0.0166923	(5e-100,5e-50]
0.480441	0.00741151	(5e-20,5e-10]
0.134446	0.00591919	(5e-10,5e-08]
0.39946	0.00691375	(5e-50,5e-20]
0.110397	0.0092692	(5e-20,5e-10]
0.0297903	0.0142703	(5e-20,5e-10]
0.179465	0.0151708	(5e-50,5e-20]
0.0904538	0.021995	(5e-100,5e-50]
0.0274171	0.0143658	(5e-20,5e-10]
0.0176244	-0.0196096	(5e-20,5e-10]
0.242871	0.00551841	(5e-20,5e-10]
0.0730613	-0.00940836	(5e-20,5e-10]
0.192482	0.0084216	(5e-20,5e-10]
0.316401	0.00789561	(5e-20,5e-10]
0.465028	0.00751235	(5e-50,5e-20]
0.322461	-0.0100314	(5e-50,5e-20]
0.485001	-0.0038901	(5e-20,5e-10]
0.22642	-0.00493397	(5e-10,5e-08]
0.280407	0.00653499	(5e-50,5e-20]
0.0804636	0.00698579	(5e-10,5e-08]
0.305424	0.00548533	(5e-20,5e-10]
0.215647	0.0066099	(5e-20,5e-10]
0.0531878	0.00912847	(5e-20,5e-10]
0.135547	-0.0136059	(5e-50,5e-20]
0.0778378	0.0215882	(5e-50,5e-20]
0.0425874	-0.0118948	(5e-20,5e-10]
0.363559	-0.00973595	(5e-50,5e-20]
0.343064	-0.00919597	(5e-50,5e-20]
0.224016	0.00688304	(5e-20,5e-10]
0.319256	0.0039371	(5e-10,5e-08]
0.369238	0.00545638	(5e-20,5e-10]
0.0453587	-0.0132591	(5e-10,5e-08]
0.0666312	-0.0315933	[0,5e-100]
0.410557	-0.00587039	(5e-20,5e-10]
0.482706	0.00903219	(5e-50,5e-20]
0.44075	0.0162568	[0,5e-100]
0.470915	0.00364121	(5e-10,5e-08]
0.27389	0.00427699	(5e-10,5e-08]
0.423543	0.0037486	(5e-10,5e-08]
0.37316	0.00430968	(5e-20,5e-10]
0.144874	0.00600629	(5e-10,5e-08]
0.335118	0.00647712	(5e-50,5e-20]
0.283505	0.00432786	(5e-10,5e-08]
0.0274181	-0.0237081	(5e-50,5e-20]
0.494536	0.00408293	(5e-20,5e-10]
0.0112261	0.0311012	(5e-20,5e-10]
0.251099	0.00577088	(5e-20,5e-10]
0.191563	-0.0266167	[0,5e-100]
0.398243	0.00526595	(5e-20,5e-10]
0.287958	0.0369408	[0,5e-100]
0.138694	0.0105459	(5e-50,5e-20]
0.12606	0.01652	(5e-50,5e-20]
0.0956639	-0.0354031	[0,5e-100]
0.104731	-0.0118329	(5e-50,5e-20]
0.443257	-0.00749788	(5e-20,5e-10]
0.303051	-0.00517137	(5e-20,5e-10]
0.393887	-0.00485158	(5e-20,5e-10]
0.240102	-0.00774671	(5e-50,5e-20]
0.0586288	-0.00855521	(5e-10,5e-08]
0.422861	-0.0105391	(5e-100,5e-50]
0.166401	0.0157699	(5e-100,5e-50]
0.355548	0.00727982	(5e-50,5e-20]
0.193151	-0.00510011	(5e-20,5e-10]
0.170516	-0.00676382	(5e-20,5e-10]
0.306468	-0.00797491	(5e-20,5e-10]
0.0986836	-0.00740962	(5e-10,5e-08]
0.173457	0.0115407	(5e-50,5e-20]
0.345705	0.00640127	(5e-20,5e-10]
0.00812534	-0.0455113	(5e-20,5e-10]
0.422706	-0.0125834	(5e-100,5e-50]
0.306838	-0.00876651	(5e-50,5e-20]
0.0449936	0.00950984	(5e-10,5e-08]
0.0934933	-0.00965195	(5e-20,5e-10]
0.385015	0.00526607	(5e-20,5e-10]
0.0136431	0.0168302	(5e-20,5e-10]
0.496794	0.00603865	(5e-50,5e-20]
0.218414	-0.00583658	(5e-20,5e-10]
0.274709	-0.0122582	(5e-100,5e-50]
0.0209903	-0.0187937	(5e-10,5e-08]
0.466325	-0.00782253	(5e-50,5e-20]
0.294985	0.0188017	[0,5e-100]
0.305283	-0.00664918	(5e-50,5e-20]
0.0164231	0.0216201	(5e-20,5e-10]
0.199494	-0.00761689	(5e-50,5e-20]
0.138466	-0.00696999	(5e-20,5e-10]
0.0893161	-0.0190538	(5e-50,5e-20]
0.379697	0.0189235	[0,5e-100]
0.230016	0.013302	(5e-50,5e-20]
0.286066	-0.00777606	(5e-50,5e-20]
0.378881	0.00499155	(5e-20,5e-10]
0.359978	0.00903011	(5e-50,5e-20]
0.315473	0.0064817	(5e-20,5e-10]
0.250416	-0.00685888	(5e-20,5e-10]
0.439718	0.00384972	(5e-10,5e-08]
0.322141	-0.00674416	(5e-50,5e-20]
0.272644	0.00700691	(5e-50,5e-20]
0.0183867	-0.0362135	(5e-50,5e-20]
0.101478	0.0548605	[0,5e-100]
0.327161	-0.00530891	(5e-20,5e-10]
0.0250005	0.0231847	(5e-50,5e-20]
0.0739718	-0.0253447	(5e-100,5e-50]
0.00681159	0.0319703	(5e-20,5e-10]
0.0360387	-0.0114708	(5e-20,5e-10]
0.0232888	0.0265097	(5e-20,5e-10]
0.173819	-0.0094347	(5e-50,5e-20]
0.0357691	-0.0195529	(5e-50,5e-20]
0.0358697	-0.01222	(5e-20,5e-10]
0.161373	0.0101232	(5e-50,5e-20]
0.0864534	-0.0109174	(5e-20,5e-10]
0.362151	0.00894932	(5e-50,5e-20]
0.197045	0.0112995	(5e-50,5e-20]
0.11833	0.0180746	(5e-100,5e-50]
0.0276839	-0.0150451	(5e-20,5e-10]
0.103464	-0.0118791	(5e-50,5e-20]
0.424081	0.0040623	(5e-10,5e-08]
0.166676	-0.0132055	(5e-50,5e-20]
0.336224	0.0149907	(5e-100,5e-50]
0.0300046	-0.012097	(5e-10,5e-08]
0.394021	-0.00493593	(5e-20,5e-10]
0.0702793	-0.0132021	(5e-20,5e-10]
0.166435	-0.00960949	(5e-20,5e-10]
0.236332	0.0177856	[0,5e-100]
0.0250729	-0.0218977	(5e-10,5e-08]
0.498105	0.00569973	(5e-20,5e-10]
0.428433	-0.00729468	(5e-50,5e-20]
0.0538153	-0.00908152	(5e-20,5e-10]
0.060441	-0.0105565	(5e-10,5e-08]
0.466474	-0.00959159	(5e-50,5e-20]
0.237232	0.00952932	(5e-50,5e-20]
0.118142	-0.0273111	[0,5e-100]
0.297681	-0.00800002	(5e-50,5e-20]
0.0342925	0.0165591	(5e-50,5e-20]
0.417591	-0.00413761	(5e-20,5e-10]
0.0517887	-0.00833277	(5e-10,5e-08]
0.083958	0.0086426	(5e-20,5e-10]
0.454643	0.00792735	(5e-50,5e-20]
0.044416	0.0107103	(5e-20,5e-10]
0.45287	-0.00569463	(5e-20,5e-10]
0.195817	0.0200072	[0,5e-100]
0.245046	0.00842764	(5e-50,5e-20]
0.48755	-0.00601944	(5e-50,5e-20]
0.468168	-0.00376946	(5e-10,5e-08]
0.337977	-0.00587902	(5e-20,5e-10]
0.0887107	-0.0126192	(5e-50,5e-20]
0.119393	0.0124707	(5e-50,5e-20]
0.339291	-0.00476914	(5e-20,5e-10]
0.174107	-0.00496364	(5e-10,5e-08]
0.43338	0.0049734	(5e-20,5e-10]
0.382606	0.00390379	(5e-10,5e-08]
0.169893	-0.00596551	(5e-20,5e-10]
0.32236	0.00918074	(5e-50,5e-20]
0.330383	0.00374537	(5e-10,5e-08]
0.111009	0.0147434	(5e-50,5e-20]
0.207593	0.006701	(5e-20,5e-10]
0.0354689	-0.0104943	(5e-10,5e-08]
0.208101	-0.0050821	(5e-20,5e-10]
0.187455	-0.0047605	(5e-10,5e-08]
0.413981	0.00522304	(5e-20,5e-10]
0.129922	-0.00568843	(5e-10,5e-08]
0.105612	0.00633114	(5e-10,5e-08]
0.264368	0.00529683	(5e-20,5e-10]
0.30249	-0.00651084	(5e-50,5e-20]
0.209321	-0.00655157	(5e-20,5e-10]
0.0746071	-0.0101744	(5e-20,5e-10]
0.0719827	-0.0140643	(5e-50,5e-20]
0.386326	-0.0039777	(5e-10,5e-08]
0.0951608	-0.00811156	(5e-20,5e-10]
0.240971	-0.010195	(5e-50,5e-20]
0.433851	-0.00661204	(5e-20,5e-10]
0.148437	-0.00798908	(5e-20,5e-10]
0.43782	0.00901773	(5e-50,5e-20]
0.053043	0.00869395	(5e-10,5e-08]
0.242364	-0.00562068	(5e-20,5e-10]
0.355627	0.00468762	(5e-20,5e-10]
0.25543	0.0048804	(5e-20,5e-10]
0.0377454	-0.0261877	(5e-50,5e-20]
0.433283	-0.00674464	(5e-50,5e-20]
0.225848	0.00504238	(5e-20,5e-10]
0.358927	-0.00445818	(5e-20,5e-10]
0.15084	0.00574123	(5e-20,5e-10]
0.00965851	0.0570078	(5e-50,5e-20]
0.026153	0.0164134	(5e-20,5e-10]
0.0843815	0.0106742	(5e-20,5e-10]
0.0747764	-0.00795531	(5e-20,5e-10]
0.112696	-0.0120622	(5e-50,5e-20]
0.391937	0.00394753	(5e-10,5e-08]
0.0515553	0.0127476	(5e-20,5e-10]
0.228906	-0.00775343	(5e-50,5e-20]
0.366674	-0.00659152	(5e-50,5e-20]
0.287233	-0.00404513	(5e-10,5e-08]
0.0205359	-0.0177886	(5e-20,5e-10]
0.2023	0.00641064	(5e-20,5e-10]
0.0750273	-0.00922183	(5e-20,5e-10]
0.148169	-0.00655773	(5e-20,5e-10]
0.0737876	-0.00833183	(5e-20,5e-10]
0.144015	-0.00642455	(5e-20,5e-10]
0.447283	-0.00408221	(5e-10,5e-08]
0.235342	-0.0208594	[0,5e-100]
0.126733	0.0142841	(5e-50,5e-20]
0.0806521	0.0112492	(5e-50,5e-20]
0.170996	0.00548789	(5e-20,5e-10]
0.281479	0.0067077	(5e-50,5e-20]
0.490803	-0.00581186	(5e-50,5e-20]
0.0498943	-0.00862144	(5e-10,5e-08]
0.25295	0.0107376	(5e-50,5e-20]
0.339425	0.0067264	(5e-50,5e-20]
0.387655	-0.00414967	(5e-10,5e-08]
0.213756	0.00569808	(5e-20,5e-10]
0.193124	0.00524002	(5e-20,5e-10]
0.199445	0.0152988	(5e-100,5e-50]
0.0875828	0.0071684	(5e-20,5e-10]
0.350996	0.00375267	(5e-10,5e-08]
0.363339	-0.00383147	(5e-10,5e-08]
0.319235	0.00865996	(5e-50,5e-20]
0.197223	0.00499433	(5e-10,5e-08]
0.430895	-0.00377747	(5e-10,5e-08]
0.172185	0.0119716	(5e-50,5e-20]
0.33646	-0.00777493	(5e-50,5e-20]
0.215621	0.00914321	(5e-50,5e-20]
0.167248	-0.0109481	(5e-50,5e-20]
0.367756	0.00508639	(5e-20,5e-10]
0.139381	0.00641739	(5e-20,5e-10]
0.418274	-0.00372115	(5e-10,5e-08]
0.188629	0.00683263	(5e-20,5e-10]
0.322548	-0.00850688	(5e-20,5e-10]
0.167245	0.0130553	(5e-50,5e-20]
0.244311	-0.00967559	(5e-50,5e-20]
0.283618	-0.00683874	(5e-50,5e-20]
0.148847	0.0062425	(5e-20,5e-10]
0.110653	0.0278018	[0,5e-100]
0.218323	0.00485289	(5e-10,5e-08]
0.370661	0.00512485	(5e-20,5e-10]
0.376363	-0.00965196	(5e-50,5e-20]
0.221647	0.0126297	(5e-50,5e-20]
0.210671	-0.00433664	(5e-10,5e-08]
0.128056	-0.00638495	(5e-20,5e-10]
0.275409	-0.00415097	(5e-10,5e-08]
0.463267	-0.00372073	(5e-10,5e-08]
0.426088	0.00539475	(5e-20,5e-10]
0.303436	0.00541109	(5e-20,5e-10]
0.343216	0.00475975	(5e-20,5e-10]
0.369258	0.00381133	(5e-10,5e-08]
0.341525	-0.00869012	(5e-50,5e-20]
0.277514	0.00457617	(5e-20,5e-10]
0.148873	-0.00536573	(5e-20,5e-10]
0.183802	-0.00493448	(5e-10,5e-08]
0.270516	-0.00687395	(5e-20,5e-10]
0.0158564	0.0303262	(5e-50,5e-20]
0.345081	-0.0061541	(5e-50,5e-20]
0.198961	0.0063844	(5e-20,5e-10]
0.220308	-0.0080323	(5e-50,5e-20]
0.187143	-0.0180864	[0,5e-100]
0.123866	0.00862818	(5e-20,5e-10]
0.222297	0.0176359	(5e-100,5e-50]
0.151057	-0.00960643	(5e-50,5e-20]
0.405784	-0.0102877	(5e-50,5e-20]
0.496853	0.00773509	(5e-50,5e-20]
0.102213	-0.0129452	(5e-50,5e-20]
0.133797	0.00858064	(5e-50,5e-20]
0.184226	-0.00599596	(5e-20,5e-10]
0.198012	-0.00530472	(5e-10,5e-08]
0.125329	-0.00945094	(5e-50,5e-20]
0.25388	0.00451047	(5e-10,5e-08]
0.271616	0.00557098	(5e-20,5e-10]
0.397061	-0.00703654	(5e-50,5e-20]
0.467901	-0.00431734	(5e-20,5e-10]
0.110635	0.00664128	(5e-20,5e-10]
0.18409	0.0128158	(5e-50,5e-20]
0.363199	0.00626746	(5e-50,5e-20]
0.108289	0.0076701	(5e-20,5e-10]
0.266147	-0.010569	(5e-50,5e-20]
0.406212	-0.0178861	(5e-100,5e-50]
0.317869	-0.0138726	(5e-50,5e-20]
0.120168	-0.00771051	(5e-20,5e-10]
0.0224699	0.035036	(5e-50,5e-20]
0.470551	-0.0107834	(5e-100,5e-50]
0.209168	-0.00966203	(5e-50,5e-20]
0.480865	-0.00383017	(5e-10,5e-08]
0.150222	0.0112779	(5e-50,5e-20]
0.255057	0.00539577	(5e-20,5e-10]
0.303343	0.00496107	(5e-20,5e-10]
0.386743	-0.00516791	(5e-20,5e-10]
0.409449	-0.00371512	(5e-10,5e-08]
0.0455296	-0.011588	(5e-20,5e-10]
0.420625	-0.00856563	(5e-50,5e-20]
0.438878	0.00717384	(5e-50,5e-20]
0.424568	0.0119924	(5e-100,5e-50]
0.381791	-0.0103972	(5e-100,5e-50]
0.0642202	0.0109254	(5e-20,5e-10]
0.153788	0.00941844	(5e-50,5e-20]
0.233567	-0.0115464	(5e-50,5e-20]
0.00744748	0.082041	(5e-100,5e-50]
0.107801	-0.0121045	(5e-50,5e-20]
0.332233	-0.0122816	(5e-100,5e-50]
0.261922	-0.0138524	(5e-100,5e-50]
0.0689344	-0.0278003	(5e-100,5e-50]
0.260482	0.0184487	(5e-100,5e-50]
0.210316	-0.00512307	(5e-20,5e-10]
0.38614	0.00904593	(5e-50,5e-20]
0.19524	-0.0056789	(5e-20,5e-10]
0.0716235	0.00750464	(5e-10,5e-08]
0.168528	-0.00856977	(5e-50,5e-20]
0.302252	0.00388515	(5e-10,5e-08]
0.165138	-0.00750336	(5e-20,5e-10]
0.0685473	0.00783364	(5e-10,5e-08]
0.129746	0.00660341	(5e-20,5e-10]
0.0960398	-0.0206821	(5e-100,5e-50]
0.376486	0.00368804	(5e-10,5e-08]
0.204799	0.00972554	(5e-50,5e-20]
0.0711954	-0.0207738	(5e-50,5e-20]
0.354601	0.0129103	(5e-100,5e-50]
0.148042	0.00987796	(5e-20,5e-10]
0.344942	-0.00419646	(5e-10,5e-08]
0.250953	0.00626945	(5e-20,5e-10]
0.340777	0.0101151	(5e-50,5e-20]
0.416913	-0.00462669	(5e-20,5e-10]
0.363222	-0.00485725	(5e-20,5e-10]
0.369111	-0.00619545	(5e-50,5e-20]
0.347894	-0.00538551	(5e-20,5e-10]
0.13776	0.00660843	(5e-20,5e-10]
0.496334	0.00555086	(5e-20,5e-10]
0.164493	0.00664273	(5e-20,5e-10]
0.299653	0.0051795	(5e-20,5e-10]
0.292826	-0.00427269	(5e-10,5e-08]
0.152065	-0.00512476	(5e-10,5e-08]
0.226532	-0.00674065	(5e-20,5e-10]
0.300273	0.00526106	(5e-20,5e-10]
0.184916	-0.00617575	(5e-20,5e-10]
0.35213	0.0153229	[0,5e-100]
0.43044	0.00354063	(5e-10,5e-08]
0.123227	-0.010707	(5e-50,5e-20]
0.0761523	-0.00712778	(5e-10,5e-08]
0.0443403	-0.00988436	(5e-20,5e-10]
0.381187	-0.0142896	[0,5e-100]
0.131782	0.00954917	(5e-50,5e-20]
0.203058	0.00478019	(5e-10,5e-08]
0.216092	-0.0145132	(5e-100,5e-50]
0.271175	-0.00543492	(5e-20,5e-10]
0.197595	0.0090762	(5e-50,5e-20]
0.259756	-0.00460324	(5e-10,5e-08]
0.282863	-0.00483954	(5e-20,5e-10]
0.419936	-0.00377844	(5e-10,5e-08]
0.496851	-0.0175886	[0,5e-100]
0.443913	0.00665643	(5e-20,5e-10]
0.395242	-0.00626644	(5e-50,5e-20]
0.160708	-0.00542668	(5e-10,5e-08]
0.313834	0.0062291	(5e-20,5e-10]
0.405754	0.00546233	(5e-20,5e-10]
0.229604	-0.00687617	(5e-20,5e-10]
0.485308	-0.0150137	(5e-100,5e-50]
0.268591	0.0131712	(5e-100,5e-50]
0.479771	0.0138483	(5e-100,5e-50]
0.179933	-0.0093424	(5e-20,5e-10]
0.0433857	-0.013516	(5e-20,5e-10]
0.472527	0.0172865	(5e-100,5e-50]
0.125577	-0.011455	(5e-50,5e-20]
0.183232	0.00625865	(5e-20,5e-10]
0.414876	0.0116525	(5e-100,5e-50]
0.373118	0.00388896	(5e-10,5e-08]
0.224664	0.0122731	(5e-100,5e-50]
0.324512	-0.00843945	(5e-50,5e-20]
0.383105	0.0120417	(5e-100,5e-50]
0.237547	-0.00596037	(5e-20,5e-10]
0.443098	-0.00441081	(5e-20,5e-10]
0.445083	0.00761268	(5e-50,5e-20]
0.252298	-0.00500655	(5e-20,5e-10]
0.363649	0.00377852	(5e-10,5e-08]
0.0824795	0.0180652	(5e-10,5e-08]
0.034176	0.0116608	(5e-10,5e-08]
0.10728	0.0103419	(5e-50,5e-20]
0.059984	-0.0152973	(5e-50,5e-20]
0.0481499	-0.00929076	(5e-10,5e-08]
0.254583	0.00529445	(5e-20,5e-10]
0.154501	-0.0052645	(5e-10,5e-08]
0.121342	-0.0058263	(5e-10,5e-08]
0.381885	0.00399641	(5e-10,5e-08]
0.0784133	-0.0135851	(5e-50,5e-20]
0.27891	-0.0131928	(5e-100,5e-50]
0.323128	0.00913644	(5e-50,5e-20]
0.109633	-0.0104568	(5e-50,5e-20]
0.111117	-0.00873531	(5e-20,5e-10]
0.355109	-0.00900309	(5e-50,5e-20]
0.468549	0.0149293	[0,5e-100]
0.277802	-0.0046328	(5e-10,5e-08]
0.440642	0.0108896	(5e-100,5e-50]
0.269974	-0.00923177	(5e-50,5e-20]
0.199717	-0.0110325	(5e-50,5e-20]
0.0818904	0.0145199	(5e-50,5e-20]
0.30217	-0.00433001	(5e-10,5e-08]
0.125458	0.00856412	(5e-20,5e-10]
0.454229	-0.00484148	(5e-20,5e-10]
0.0871229	-0.00749103	(5e-20,5e-10]
0.271332	-0.0130656	(5e-100,5e-50]
0.150479	-0.00788515	(5e-20,5e-10]
0.199436	-0.0053183	(5e-20,5e-10]
0.193036	0.00593708	(5e-20,5e-10]
0.391686	-0.00973965	(5e-50,5e-20]
0.391683	-0.00594072	(5e-50,5e-20]
0.365876	0.00585066	(5e-20,5e-10]
0.41734	-0.00399967	(5e-20,5e-10]
0.469819	0.00712123	(5e-50,5e-20]
0.352363	0.00468382	(5e-20,5e-10]
0.198722	0.0054353	(5e-20,5e-10]
0.300853	0.00557476	(5e-20,5e-10]
0.450864	0.00503903	(5e-20,5e-10]
0.0516384	-0.00978727	(5e-20,5e-10]
0.193804	0.00806897	(5e-50,5e-20]
0.195504	0.0146869	(5e-100,5e-50]
0.142131	-0.00768028	(5e-20,5e-10]
0.0183447	-0.0174485	(5e-20,5e-10]
0.392558	0.00988263	(5e-50,5e-20]
0.0837157	0.0158385	(5e-50,5e-20]
0.429136	-0.00554312	(5e-20,5e-10]
0.128494	-0.0103635	(5e-50,5e-20]
0.49598	0.00551047	(5e-20,5e-10]
0.499048	0.00987062	(5e-100,5e-50]
0.0151653	0.0166325	(5e-10,5e-08]
0.349426	0.00425175	(5e-20,5e-10]
0.445204	0.00488332	(5e-20,5e-10]
0.105227	0.0224193	[0,5e-100]
0.284044	0.00634271	(5e-50,5e-20]
0.215143	0.026514	[0,5e-100]
0.252948	-0.0094685	(5e-50,5e-20]
0.0649467	-0.00927341	(5e-20,5e-10]
0.109879	-0.0208741	(5e-100,5e-50]
0.0697035	-0.0124544	(5e-50,5e-20]
0.197372	-0.0147515	(5e-100,5e-50]
0.495578	0.00942613	(5e-50,5e-20]
0.160082	0.0061803	(5e-20,5e-10]
0.385094	-0.00629901	(5e-50,5e-20]
0.180749	0.0096683	(5e-50,5e-20]
0.19021	-0.00861305	(5e-50,5e-20]
0.0733926	-0.0174631	(5e-50,5e-20]
0.133016	-0.00970349	(5e-50,5e-20]
0.0848439	0.0101203	(5e-20,5e-10]
0.086535	0.00966984	(5e-20,5e-10]
0.496828	-0.00536757	(5e-20,5e-10]
0.160648	0.00486904	(5e-10,5e-08]
0.299008	-0.0056379	(5e-20,5e-10]
0.485829	0.0199573	[0,5e-100]
0.396058	-0.00697803	(5e-50,5e-20]
0.0902112	-0.0258957	[0,5e-100]
0.0593856	0.00998214	(5e-20,5e-10]
0.362477	-0.00412226	(5e-10,5e-08]
0.315227	-0.00466609	(5e-20,5e-10]
0.334817	0.00409161	(5e-10,5e-08]
0.115634	0.00762121	(5e-20,5e-10]
0.190429	-0.0125884	(5e-100,5e-50]
0.117424	0.00534198	(5e-10,5e-08]
0.251263	-0.00450334	(5e-10,5e-08]
0.358484	-0.00382073	(5e-10,5e-08]
0.26469	-0.0044946	(5e-20,5e-10]
0.328813	-0.00360853	(5e-10,5e-08]
0.290087	0.00803063	(5e-50,5e-20]
0.256559	-0.00606989	(5e-20,5e-10]
0.402806	0.00636971	(5e-20,5e-10]
0.453397	-0.00762433	(5e-50,5e-20]
0.0408677	0.0123416	(5e-20,5e-10]
0.22981	-0.0185265	[0,5e-100]
0.0482547	-0.0120147	(5e-20,5e-10]
0.159969	-0.0131008	(5e-50,5e-20]
0.327005	0.0127848	(5e-100,5e-50]
0.260982	-0.0175738	[0,5e-100]
0.182192	0.00556884	(5e-20,5e-10]
0.169828	-0.010751	(5e-50,5e-20]
0.15096	0.0180687	(5e-100,5e-50]
0.454833	-0.00867914	(5e-50,5e-20]
0.0852704	-0.0130373	(5e-50,5e-20]
0.249905	0.00635243	(5e-20,5e-10]
0.305386	0.0143508	(5e-100,5e-50]
0.277201	-0.0164111	[0,5e-100]
0.344467	-0.0131786	(5e-100,5e-50]
0.0912394	0.00894343	(5e-20,5e-10]
0.234181	-0.00961729	(5e-50,5e-20]
0.109045	0.00697421	(5e-20,5e-10]
0.261328	-0.00644202	(5e-20,5e-10]
0.41683	-0.00654799	(5e-50,5e-20]
0.44589	0.00589242	(5e-20,5e-10]
0.435336	-0.0058007	(5e-20,5e-10]
0.448995	0.00441464	(5e-20,5e-10]
0.238174	0.0176295	[0,5e-100]
0.40755	-0.00445003	(5e-20,5e-10]
0.286593	-0.00954492	(5e-50,5e-20]
0.129039	0.00739574	(5e-20,5e-10]
0.266827	-0.0432713	[0,5e-100]
0.143642	0.00580997	(5e-20,5e-10]
0.0647957	-0.0260171	(5e-100,5e-50]
0.137593	-0.00730378	(5e-20,5e-10]
0.240177	0.00806644	(5e-20,5e-10]
0.36244	0.00425273	(5e-20,5e-10]
0.238471	-0.00846535	(5e-50,5e-20]
0.492872	-0.00360349	(5e-10,5e-08]
0.300693	-0.00526349	(5e-20,5e-10]
0.239778	0.006574	(5e-20,5e-10]
0.10821	-0.00579732	(5e-10,5e-08]
0.341968	0.00432048	(5e-20,5e-10]
0.29208	-0.0150005	[0,5e-100]
0.165913	0.0057277	(5e-20,5e-10]
0.266607	0.00411807	(5e-10,5e-08]
0.206383	-0.01007	(5e-50,5e-20]
0.207348	-0.00534828	(5e-20,5e-10]
0.340571	-0.0069593	(5e-50,5e-20]
0.239761	0.00700076	(5e-20,5e-10]
0.0939291	-0.00639931	(5e-10,5e-08]
0.142041	-0.00990455	(5e-50,5e-20]
0.46538	-0.00463402	(5e-20,5e-10]
0.22038	-0.00635635	(5e-10,5e-08]
0.370157	-0.00508399	(5e-20,5e-10]
0.269003	-0.00605189	(5e-20,5e-10]
0.242382	-0.00395563	(5e-10,5e-08]
0.25365	0.00796478	(5e-50,5e-20]
0.187199	-0.0064555	(5e-20,5e-10]
0.304438	0.00425749	(5e-20,5e-10]
0.243348	0.00789197	(5e-50,5e-20]
0.344974	0.00798262	(5e-50,5e-20]
0.357186	0.00436167	(5e-20,5e-10]
0.358475	-0.00393522	(5e-10,5e-08]
0.388267	0.00377831	(5e-10,5e-08]
0.333846	0.00392463	(5e-10,5e-08]
0.394321	-0.00392762	(5e-10,5e-08]
0.316352	-0.00585421	(5e-20,5e-10]
0.44568	0.0121024	(5e-100,5e-50]
0.187204	0.00639255	(5e-20,5e-10]
0.0592501	-0.00923204	(5e-20,5e-10]
0.442902	0.0078404	(5e-50,5e-20]
0.44585	-0.0042588	(5e-20,5e-10]
0.233621	0.0097935	(5e-50,5e-20]
0.181719	0.0073031	(5e-20,5e-10]
0.19524	-0.00513872	(5e-10,5e-08]
0.0582126	-0.00759991	(5e-10,5e-08]
0.243656	-0.0118097	(5e-100,5e-50]
0.184315	-0.00773726	(5e-50,5e-20]
0.0675532	0.0160506	(5e-50,5e-20]
0.311499	-0.00531507	(5e-20,5e-10]
0.151809	-0.00494271	(5e-10,5e-08]
0.303287	0.0156751	(5e-100,5e-50]
0.344313	-0.00709389	(5e-20,5e-10]
0.250119	0.00546695	(5e-20,5e-10]
0.0236866	-0.0146524	(5e-20,5e-10]
0.32488	0.0116052	(5e-100,5e-50]
0.421109	-0.0071291	(5e-50,5e-20]
0.087458	0.00713371	(5e-20,5e-10]
0.109975	-0.00784349	(5e-20,5e-10]
0.0104467	-0.0182068	(5e-10,5e-08]
0.448244	0.00750134	(5e-50,5e-20]
0.136801	0.0200272	[0,5e-100]
0.0561841	-0.00993843	(5e-10,5e-08]
0.222338	0.00619921	(5e-20,5e-10]
0.390512	0.00746852	(5e-50,5e-20]
0.133477	-0.00869583	(5e-20,5e-10]
0.336743	0.00562245	(5e-20,5e-10]
0.364293	-0.00407879	(5e-20,5e-10]
0.107538	0.00775763	(5e-20,5e-10]
0.0827529	-0.010918	(5e-20,5e-10]
0.0649414	-0.0187626	(5e-50,5e-20]
0.297853	0.005537	(5e-20,5e-10]
0.221895	0.0103788	(5e-50,5e-20]
0.323794	0.0215898	[0,5e-100]
0.213271	0.015745	(5e-50,5e-20]
0.270239	-0.00538959	(5e-20,5e-10]
0.485018	-0.0103575	(5e-100,5e-50]
0.29743	-0.00720515	(5e-50,5e-20]
0.0872417	-0.0152592	(5e-50,5e-20]
0.0744526	-0.0111613	(5e-50,5e-20]
0.176963	0.0114975	(5e-50,5e-20]
0.296396	-0.0105145	(5e-50,5e-20]
0.394992	0.00394314	(5e-10,5e-08]
0.0959919	0.00820273	(5e-20,5e-10]
0.32492	0.00612903	(5e-20,5e-10]
0.472773	0.0112312	(5e-100,5e-50]
0.202832	0.0101076	(5e-50,5e-20]
0.380336	-0.0065004	(5e-50,5e-20]
0.0149758	-0.0157165	(5e-10,5e-08]
0.275015	-0.00510143	(5e-20,5e-10]
0.455969	0.00593487	(5e-20,5e-10]
0.117759	-0.0130069	(5e-50,5e-20]
0.307818	-0.00466596	(5e-20,5e-10]
0.299475	0.00598951	(5e-20,5e-10]
0.380044	0.00645932	(5e-50,5e-20]
0.149871	0.00712064	(5e-20,5e-10]
0.408703	-0.0146691	(5e-100,5e-50]
0.128104	-0.00904976	(5e-20,5e-10]
0.331408	0.00457885	(5e-20,5e-10]
0.294603	0.00487237	(5e-20,5e-10]
0.457908	0.00553548	(5e-20,5e-10]
0.2335	0.00923781	(5e-50,5e-20]
0.198784	-0.00745153	(5e-20,5e-10]
0.353853	0.012365	(5e-100,5e-50]
0.175116	-0.00856264	(5e-50,5e-20]
0.311272	0.00915911	(5e-50,5e-20]
0.0924768	-0.0140773	(5e-50,5e-20]
0.303379	0.00537008	(5e-20,5e-10]
0.421599	0.00766417	(5e-50,5e-20]
0.482788	0.0119487	(5e-100,5e-50]
0.3347	0.007241	(5e-50,5e-20]
0.337059	-0.00554755	(5e-20,5e-10]
0.220651	0.00780879	(5e-50,5e-20]
0.261587	-0.0101235	(5e-50,5e-20]
0.111321	-0.00756252	(5e-20,5e-10]
0.134376	0.0197739	(5e-100,5e-50]
0.161362	0.00590773	(5e-20,5e-10]
0.472389	0.00399398	(5e-20,5e-10]
0.267664	0.00503925	(5e-20,5e-10]
0.238773	0.00796805	(5e-50,5e-20]
0.101912	-0.0155132	(5e-50,5e-20]
0.027658	0.0150002	(5e-20,5e-10]
0.172336	-0.00814014	(5e-50,5e-20]
0.25143	-0.00836576	(5e-50,5e-20]
0.286064	-0.00468515	(5e-20,5e-10]
0.279516	-0.00727675	(5e-50,5e-20]
0.0676598	-0.00703209	(5e-10,5e-08]
0.389691	-0.00794024	(5e-50,5e-20]
0.0663195	0.00801272	(5e-10,5e-08]
0.426664	-0.00604789	(5e-50,5e-20]
0.112093	0.00624835	(5e-20,5e-10]
0.372449	0.00487897	(5e-20,5e-10]
0.49675	-0.00463603	(5e-20,5e-10]
0.363406	0.00967424	(5e-50,5e-20]
0.487782	-0.00764261	(5e-50,5e-20]
0.16028	-0.00770893	(5e-20,5e-10]
0.204599	0.00491445	(5e-10,5e-08]
0.254406	0.0153255	(5e-100,5e-50]
0.306531	0.00606983	(5e-20,5e-10]
0.461116	0.00738439	(5e-50,5e-20]
0.460984	-0.0063386	(5e-50,5e-20]
0.330033	0.00494746	(5e-20,5e-10]
0.32081	-0.00530802	(5e-20,5e-10]
0.049935	-0.0101288	(5e-20,5e-10]
0.38114	0.0061922	(5e-20,5e-10]
0.318217	0.00649146	(5e-20,5e-10]
0.120592	-0.00788456	(5e-20,5e-10]
0.0250023	-0.02763	(5e-50,5e-20]
0.191372	-0.00485411	(5e-10,5e-08]
0.030413	0.0171171	(5e-20,5e-10]
0.114112	-0.0357431	[0,5e-100]
0.235425	-0.00587158	(5e-20,5e-10]
0.0478761	0.0082309	(5e-10,5e-08]
0.396198	0.00640614	(5e-50,5e-20]
0.303186	0.00433794	(5e-10,5e-08]
0.0818377	-0.00774626	(5e-20,5e-10]
0.44497	-0.00865189	(5e-50,5e-20]
0.116681	0.00580353	(5e-10,5e-08]
0.303601	-0.00547292	(5e-20,5e-10]
0.425338	0.00441684	(5e-20,5e-10]
0.221598	-0.00809128	(5e-50,5e-20]
0.171037	-0.00623403	(5e-20,5e-10]
0.140255	0.0127428	(5e-50,5e-20]
0.49514	0.00628616	(5e-20,5e-10]
0.263943	0.0117339	(5e-50,5e-20]
0.0333974	0.0143802	(5e-20,5e-10]
0.339947	0.0169537	[0,5e-100]
0.126565	0.00777278	(5e-20,5e-10]
0.236764	0.0208872	[0,5e-100]
0.0297	0.0201165	(5e-50,5e-20]
0.469235	-0.00682785	(5e-50,5e-20]
0.0692534	0.0117733	(5e-20,5e-10]
0.362935	-0.00498096	(5e-20,5e-10]
0.0943509	-0.00969667	(5e-20,5e-10]
0.247127	0.00651549	(5e-20,5e-10]
0.257324	0.0185053	[0,5e-100]
0.134138	-0.0123098	(5e-50,5e-20]
0.239932	0.00656162	(5e-20,5e-10]
0.343016	-0.00701543	(5e-50,5e-20]
0.362797	-0.00430998	(5e-20,5e-10]
0.441156	-0.00379768	(5e-10,5e-08]
0.434267	-0.00453586	(5e-20,5e-10]
0.0204467	0.0121989	(5e-10,5e-08]
0.325775	-0.00527186	(5e-20,5e-10]
0.153611	-0.010843	(5e-50,5e-20]
0.465382	-0.00851302	(5e-50,5e-20]
0.348287	-0.0110556	(5e-100,5e-50]
0.420467	0.00456447	(5e-20,5e-10]
0.35124	0.00441148	(5e-20,5e-10]
0.332447	-0.00568023	(5e-20,5e-10]
0.0837859	0.0164974	(5e-50,5e-20]
0.336244	-0.0110437	(5e-100,5e-50]
0.385069	0.00451453	(5e-20,5e-10]
0.0639785	-0.00741072	(5e-10,5e-08]
0.0239151	-0.0209083	(5e-20,5e-10]
0.0301369	-0.0659743	(5e-50,5e-20]
0.058156	0.0580462	(5e-100,5e-50]
0.469601	0.00596964	(5e-50,5e-20]
0.194094	0.00689504	(5e-20,5e-10]
0.228799	0.00441419	(5e-10,5e-08]
0.19628	0.0105272	(5e-50,5e-20]
0.372176	0.0109818	(5e-100,5e-50]
0.215704	0.0292058	[0,5e-100]
0.416171	0.00621474	(5e-20,5e-10]
0.0678681	0.0185634	(5e-50,5e-20]
0.217544	-0.00976338	(5e-50,5e-20]
0.179224	0.00539471	(5e-10,5e-08]
0.181302	-0.00653269	(5e-20,5e-10]
0.105944	0.0114627	(5e-50,5e-20]
0.266111	0.00507519	(5e-20,5e-10]
0.361226	-0.00919313	(5e-50,5e-20]
0.24759	0.00855215	(5e-50,5e-20]
0.435945	0.00514156	(5e-20,5e-10]
0.329052	0.00589765	(5e-20,5e-10]
0.155646	-0.00512266	(5e-10,5e-08]
0.435786	-0.00374951	(5e-10,5e-08]
0.171658	-0.00988062	(5e-50,5e-20]
0.294939	-0.00603955	(5e-20,5e-10]
0.234689	0.0076037	(5e-50,5e-20]
0.362141	0.0153861	[0,5e-100]
0.298393	-0.00614096	(5e-20,5e-10]
0.368944	0.00377144	(5e-10,5e-08]
0.320835	0.00487975	(5e-20,5e-10]
0.326984	-0.0069216	(5e-50,5e-20]
0.41066	0.0122234	(5e-100,5e-50]
0.311428	0.00522292	(5e-20,5e-10]
0.469944	-0.0157129	[0,5e-100]
0.0366477	0.0122733	(5e-20,5e-10]
0.0326868	0.0100716	(5e-10,5e-08]
0.27726	0.00693884	(5e-50,5e-20]
0.122339	-0.00822233	(5e-20,5e-10]
0.48883	-0.00383249	(5e-10,5e-08]
0.403266	0.00379827	(5e-10,5e-08]
0.414562	-0.0100625	(5e-100,5e-50]
0.096407	0.00779744	(5e-20,5e-10]
0.45536	0.0166794	[0,5e-100]
0.401549	0.00448943	(5e-20,5e-10]
0.097564	-0.0095214	(5e-20,5e-10]
0.0885707	-0.0445525	[0,5e-100]
0.380113	0.0120579	(5e-100,5e-50]
0.0492579	-0.0203574	(5e-50,5e-20]
0.13508	0.0449216	(5e-100,5e-50]
0.120871	-0.0319954	(5e-50,5e-20]
0.0135123	-0.0194077	(5e-20,5e-10]
0.168506	-0.00700329	(5e-20,5e-10]
0.1767	-0.00633721	(5e-20,5e-10]
0.325238	-0.00646949	(5e-20,5e-10]
0.373764	0.00472993	(5e-20,5e-10]
0.292042	0.00787006	(5e-50,5e-20]
0.120531	-0.0127379	(5e-50,5e-20]
0.340237	-0.00565701	(5e-20,5e-10]
0.150618	0.00722933	(5e-20,5e-10]
0.311784	0.00759951	(5e-50,5e-20]
0.0455066	0.00900248	(5e-10,5e-08]
0.236197	0.00447149	(5e-10,5e-08]
0.0757679	0.0177736	(5e-100,5e-50]
0.0648613	0.0147457	(5e-50,5e-20]
0.0548808	-0.0120999	(5e-20,5e-10]
0.105121	-0.00751253	(5e-20,5e-10]
0.243133	0.00430911	(5e-10,5e-08]
0.266723	-0.00528218	(5e-20,5e-10]
0.454304	0.00437879	(5e-20,5e-10]
0.18735	0.0104299	(5e-50,5e-20]
0.105557	-0.0123299	(5e-50,5e-20]
0.040293	0.0219651	(5e-50,5e-20]
0.404441	0.00547258	(5e-20,5e-10]
0.046703	0.0132826	(5e-20,5e-10]
0.0349338	-0.0122193	(5e-20,5e-10]
0.164765	-0.0125656	(5e-50,5e-20]
0.0101467	-0.02861	(5e-20,5e-10]
0.0415761	0.0262247	(5e-20,5e-10]
0.0914543	-0.00874983	(5e-20,5e-10]
0.0128115	0.0564071	(5e-100,5e-50]
0.152302	-0.0103929	(5e-50,5e-20]
0.28739	-0.00971002	(5e-50,5e-20]
0.150167	0.00816642	(5e-20,5e-10]
0.419459	-0.00408623	(5e-10,5e-08]
0.0247039	-0.0152258	(5e-20,5e-10]
0.293818	0.0122144	(5e-100,5e-50]
0.230745	-0.00804456	(5e-50,5e-20]
0.455112	0.00948651	(5e-100,5e-50]
0.16912	-0.0102897	(5e-50,5e-20]
0.425096	-0.00548638	(5e-20,5e-10]
0.390667	-0.00409182	(5e-20,5e-10]
0.201787	0.00630158	(5e-20,5e-10]
0.166149	-0.00588304	(5e-10,5e-08]
0.380613	0.00491345	(5e-20,5e-10]
0.0398497	-0.0111864	(5e-10,5e-08]
0.488227	-0.00664642	(5e-50,5e-20]
0.176917	0.00726966	(5e-20,5e-10]
0.481332	0.00691525	(5e-50,5e-20]
0.0622698	0.00918951	(5e-20,5e-10]
0.282802	0.00540828	(5e-20,5e-10]
0.247145	-0.0102397	(5e-50,5e-20]
0.15136	-0.0130829	(5e-50,5e-20]
0.150047	0.00655047	(5e-20,5e-10]
0.475004	0.00512207	(5e-20,5e-10]
0.426273	0.00606852	(5e-20,5e-10]
0.0866459	-0.00797153	(5e-20,5e-10]
0.342044	0.00400765	(5e-10,5e-08]
0.0514116	0.00907222	(5e-10,5e-08]
0.0884566	-0.010221	(5e-20,5e-10]
0.214127	0.00635846	(5e-20,5e-10]
0.459757	0.0043555	(5e-20,5e-10]
0.119618	-0.00787832	(5e-20,5e-10]
0.350333	0.00540763	(5e-20,5e-10]
0.0440928	-0.0120039	(5e-20,5e-10]
0.384226	-0.0215277	[0,5e-100]
0.143684	0.00849435	(5e-20,5e-10]
0.217856	0.0179509	(5e-100,5e-50]
0.262155	-0.00798101	(5e-50,5e-20]
0.459409	-0.00379086	(5e-10,5e-08]
0.352039	0.0105485	(5e-100,5e-50]
0.144668	0.00583791	(5e-20,5e-10]
0.19543	0.0160713	(5e-100,5e-50]
0.486716	-0.0288057	[0,5e-100]
0.0181774	0.019458	(5e-20,5e-10]
0.163377	-0.0146803	(5e-100,5e-50]
0.247201	-0.0193533	[0,5e-100]
0.421841	-0.00620373	(5e-20,5e-10]
0.270118	-0.00515266	(5e-20,5e-10]
0.169685	0.00795911	(5e-50,5e-20]
0.430156	-0.00393873	(5e-10,5e-08]
0.331419	-0.00666542	(5e-50,5e-20]
0.0929468	-0.00767318	(5e-20,5e-10]
0.126112	0.0064174	(5e-20,5e-10]
0.238111	0.00727496	(5e-50,5e-20]
0.339147	0.00710618	(5e-50,5e-20]
0.315878	0.00468227	(5e-20,5e-10]
0.14804	0.0052087	(5e-10,5e-08]
0.219166	0.00680451	(5e-20,5e-10]
0.294797	0.00805378	(5e-50,5e-20]
0.246726	0.00501086	(5e-20,5e-10]
0.495122	-0.00583534	(5e-20,5e-10]
0.100309	0.00638073	(5e-10,5e-08]
0.0434212	0.0326459	(5e-100,5e-50]
0.372976	-0.0106288	(5e-100,5e-50]
0.477893	-0.00569578	(5e-20,5e-10]
0.312503	-0.00525377	(5e-20,5e-10]
0.441429	-0.00676591	(5e-50,5e-20]
0.326048	-0.00434583	(5e-20,5e-10]
0.497893	0.00462489	(5e-20,5e-10]
0.132715	0.00677462	(5e-20,5e-10]
0.295545	-0.0072379	(5e-50,5e-20]
0.0426457	0.0148804	(5e-20,5e-10]
0.465792	0.0160026	(5e-100,5e-50]
0.339448	-0.00560018	(5e-20,5e-10]
0.15159	0.00811742	(5e-20,5e-10]
0.443228	0.00482643	(5e-20,5e-10]
0.266259	-0.0109491	(5e-50,5e-20]
0.228398	0.00582591	(5e-20,5e-10]
0.0879299	0.0134157	(5e-50,5e-20]
0.362728	-0.00480247	(5e-20,5e-10]
0.292512	0.00763404	(5e-50,5e-20]
0.0914963	0.00808214	(5e-20,5e-10]
0.213672	0.00466946	(5e-10,5e-08]
0.0307053	0.012801	(5e-20,5e-10]
0.150903	0.00480043	(5e-10,5e-08]
0.162473	-0.00548437	(5e-20,5e-10]
0.427167	-0.00588313	(5e-50,5e-20]
0.28623	-0.00568927	(5e-20,5e-10]
0.0561136	0.0131756	(5e-50,5e-20]
0.0932471	0.0285656	[0,5e-100]
0.254228	0.0120305	(5e-50,5e-20]
0.185334	0.0221001	(5e-100,5e-50]
0.052934	0.0198328	(5e-50,5e-20]
0.0718856	-0.0133152	(5e-50,5e-20]
0.0984213	0.0188247	(5e-100,5e-50]
0.138957	-0.0116394	(5e-50,5e-20]
0.132611	0.0088346	(5e-20,5e-10]
0.0406333	0.0133471	(5e-20,5e-10]
0.0257083	-0.0127342	(5e-10,5e-08]
0.129359	0.00726306	(5e-20,5e-10]
0.0649012	0.0253429	(5e-100,5e-50]
0.459701	-0.00911068	(5e-50,5e-20]
0.0793752	0.00982676	(5e-20,5e-10]
0.112907	0.00885293	(5e-20,5e-10]
0.256139	0.0123769	(5e-100,5e-50]
0.368572	-0.0103089	(5e-50,5e-20]
0.485533	0.00829149	(5e-50,5e-20]
0.178417	0.00483076	(5e-10,5e-08]
0.224382	-0.00550888	(5e-20,5e-10]
0.264595	0.00865506	(5e-50,5e-20]
0.354633	-0.00801511	(5e-50,5e-20]
0.149916	-0.015197	(5e-100,5e-50]
0.183537	0.00795175	(5e-50,5e-20]
0.186188	-0.00694452	(5e-20,5e-10]
0.441033	-0.00431079	(5e-20,5e-10]
0.100804	-0.00781751	(5e-20,5e-10]
0.324577	-0.0350523	[0,5e-100]
0.349663	-0.0172265	(5e-100,5e-50]
0.203799	0.00626622	(5e-20,5e-10]
0.345267	0.00409664	(5e-10,5e-08]
0.0270211	0.0118388	(5e-10,5e-08]
0.23314	-0.0123773	(5e-50,5e-20]
0.111132	0.0364148	[0,5e-100]
0.101786	0.0068097	(5e-10,5e-08]
0.059221	0.00847651	(5e-10,5e-08]
0.440531	0.00437362	(5e-20,5e-10]
0.413236	-0.00445149	(5e-20,5e-10]
0.284488	-0.00505313	(5e-20,5e-10]
0.290066	0.00509417	(5e-20,5e-10]
0.288737	0.00454363	(5e-20,5e-10]
0.419757	-0.00380191	(5e-10,5e-08]
0.1421	-0.00761641	(5e-20,5e-10]
0.0786616	-0.00901097	(5e-20,5e-10]
0.450027	0.0116519	(5e-100,5e-50]
0.108665	0.00639216	(5e-10,5e-08]
0.253427	-0.00935549	(5e-50,5e-20]
0.407296	-0.00761121	(5e-50,5e-20]
0.3372	-0.00863902	(5e-50,5e-20]
0.461279	-0.00392812	(5e-20,5e-10]
0.463604	-0.0051275	(5e-20,5e-10]
0.175508	-0.00990554	(5e-50,5e-20]
0.120971	-0.00597486	(5e-20,5e-10]
0.469109	0.00344289	(5e-10,5e-08]
0.331677	0.00410922	(5e-20,5e-10]
0.348479	0.00402547	(5e-10,5e-08]
0.431488	0.00528542	(5e-20,5e-10]
0.13741	-0.00581354	(5e-10,5e-08]
0.296725	0.00783368	(5e-50,5e-20]
0.301472	0.00718019	(5e-50,5e-20]
0.288245	0.00461014	(5e-20,5e-10]
0.312143	-0.00574521	(5e-20,5e-10]
0.252438	-0.00540583	(5e-20,5e-10]
0.299569	0.00966064	(5e-50,5e-20]
0.0655603	0.00951517	(5e-20,5e-10]
0.18728	-0.00511594	(5e-20,5e-10]
0.422358	0.00480142	(5e-20,5e-10]
0.120599	0.00635195	(5e-20,5e-10]
0.0524864	-0.0127733	(5e-20,5e-10]
0.300277	-0.00767525	(5e-50,5e-20]
0.424643	0.00468959	(5e-20,5e-10]
0.452397	0.00568132	(5e-20,5e-10]
0.333131	0.00396039	(5e-10,5e-08]
0.329142	0.00486185	(5e-20,5e-10]
0.46556	0.00476381	(5e-20,5e-10]
0.413655	-0.00445835	(5e-20,5e-10]
0.171147	0.00525698	(5e-10,5e-08]
0.388704	-0.00434621	(5e-10,5e-08]
0.129449	-0.00647892	(5e-20,5e-10]
0.158829	0.00541522	(5e-10,5e-08]
0.194035	-0.00891555	(5e-50,5e-20]
0.0466362	0.0142354	(5e-20,5e-10]
0.380253	-0.00562262	(5e-20,5e-10]
0.419098	-0.00363104	(5e-10,5e-08]
0.486256	-0.00878417	(5e-50,5e-20]
0.421565	0.0044694	(5e-20,5e-10]
0.39332	0.00412321	(5e-10,5e-08]
0.460827	0.00500955	(5e-20,5e-10]
0.0925858	-0.00797627	(5e-20,5e-10]
0.218819	0.00982866	(5e-50,5e-20]
0.325142	-0.0113066	(5e-100,5e-50]
0.405402	0.00475772	(5e-20,5e-10]
0.0209725	0.0132416	(5e-10,5e-08]
0.221688	0.00523897	(5e-20,5e-10]
0.303101	0.00534847	(5e-20,5e-10]
0.13857	-0.00828462	(5e-20,5e-10]
0.0478782	0.00901728	(5e-10,5e-08]
0.222983	-0.0181027	(5e-100,5e-50]
0.418091	0.016951	[0,5e-100]
0.186313	0.0206951	(5e-100,5e-50]
0.419647	-0.00933757	(5e-50,5e-20]
0.348485	0.00883727	(5e-50,5e-20]
0.0151412	-0.0261148	(5e-50,5e-20]
0.36253	-0.00701649	(5e-50,5e-20]
0.126608	0.00630377	(5e-20,5e-10]
0.271944	0.00530854	(5e-20,5e-10]
0.272519	-0.00739704	(5e-50,5e-20]
0.0715891	-0.00822427	(5e-20,5e-10]
0.235465	-0.0191757	[0,5e-100]
0.452698	0.00742639	(5e-50,5e-20]
0.266966	0.00408101	(5e-10,5e-08]
0.309563	0.00863217	(5e-50,5e-20]
0.183392	-0.00630085	(5e-20,5e-10]
0.187817	0.00845278	(5e-50,5e-20]
0.159443	0.0101514	(5e-20,5e-10]
0.179017	-0.0206893	[0,5e-100]
0.239277	0.00596834	(5e-20,5e-10]
0.39305	0.0034954	(5e-10,5e-08]
0.306663	0.00547251	(5e-20,5e-10]
0.477003	-0.00538009	(5e-20,5e-10]
0.232325	-0.00796034	(5e-50,5e-20]
0.363483	-0.00882069	(5e-50,5e-20]
0.252914	-0.00572624	(5e-20,5e-10]
0.0427525	0.0147487	(5e-50,5e-20]
0.111695	-0.00948142	(5e-20,5e-10]
0.198869	0.00535577	(5e-20,5e-10]
0.429699	0.0112922	(5e-100,5e-50]
0.308906	0.00522949	(5e-20,5e-10]
0.329357	0.00437601	(5e-10,5e-08]
0.208452	0.00720893	(5e-20,5e-10]
0.381916	-0.00587295	(5e-50,5e-20]
0.466567	0.00574678	(5e-20,5e-10]
0.158512	-0.00509965	(5e-10,5e-08]
0.286658	0.00779729	(5e-50,5e-20]
0.469953	0.0140112	(5e-100,5e-50]
0.026045	0.0182221	(5e-10,5e-08]
0.372403	0.00768729	(5e-50,5e-20]
0.29405	0.00468219	(5e-20,5e-10]
0.234316	0.00492358	(5e-20,5e-10]
0.303587	-0.00617887	(5e-20,5e-10]
0.17212	0.00633607	(5e-20,5e-10]
0.479391	0.00565393	(5e-20,5e-10]
0.0825706	0.00634677	(5e-10,5e-08]
0.271993	-0.00594759	(5e-20,5e-10]
0.304986	-0.00501412	(5e-20,5e-10]
0.286646	0.00460211	(5e-20,5e-10]
0.122133	0.0083427	(5e-20,5e-10]
0.358557	-0.0078316	(5e-50,5e-20]
0.498307	-0.0133761	(5e-100,5e-50]
0.220762	-0.0136566	(5e-100,5e-50]
0.0721394	-0.010222	(5e-20,5e-10]
0.279393	0.0063641	(5e-20,5e-10]
0.120337	0.0113287	(5e-50,5e-20]
0.22731	-0.00810326	(5e-50,5e-20]
0.135179	-0.0121596	(5e-20,5e-10]
0.152577	0.0217767	(5e-100,5e-50]
0.426404	0.00628286	(5e-50,5e-20]
0.0838385	-0.0208677	(5e-100,5e-50]
0.102111	-0.0064825	(5e-10,5e-08]
0.436196	0.0152868	[0,5e-100]
0.117238	-0.005336	(5e-10,5e-08]
0.0780174	0.0084143	(5e-20,5e-10]
0.389919	0.0105813	(5e-100,5e-50]
0.121971	0.0108593	(5e-50,5e-20]
0.239823	-0.00649421	(5e-20,5e-10]
0.0853591	-0.0129353	(5e-50,5e-20]
0.206379	0.00591518	(5e-20,5e-10]
0.447786	0.00463182	(5e-20,5e-10]
0.37791	-0.00369241	(5e-10,5e-08]
0.317761	0.0103036	(5e-50,5e-20]
0.364869	-0.0126163	(5e-100,5e-50]
0.197161	0.00529149	(5e-10,5e-08]
0.433358	-0.00476181	(5e-20,5e-10]
0.461592	0.0115995	(5e-100,5e-50]
0.415703	-0.0136113	(5e-100,5e-50]
0.437526	-0.00533869	(5e-20,5e-10]
0.49236	-0.00587854	(5e-50,5e-20]
0.498414	0.00399345	(5e-10,5e-08]
0.302182	-0.018071	[0,5e-100]
0.104933	0.00745654	(5e-20,5e-10]
0.25575	0.00482674	(5e-20,5e-10]
0.135936	0.0194697	(5e-100,5e-50]
0.30228	-0.00612772	(5e-20,5e-10]
0.340992	-0.00417153	(5e-10,5e-08]
0.317716	0.00600593	(5e-20,5e-10]
0.322172	-0.00680603	(5e-50,5e-20]
0.429959	-0.00405954	(5e-20,5e-10]
0.253648	-0.0043123	(5e-10,5e-08]
0.151473	-0.00915336	(5e-50,5e-20]
0.323705	0.010685	(5e-100,5e-50]
0.253496	0.00391056	(5e-10,5e-08]
0.2404	-0.00620379	(5e-20,5e-10]
0.305095	0.00472678	(5e-20,5e-10]
0.147292	0.00545034	(5e-10,5e-08]
0.127139	0.00633466	(5e-20,5e-10]
0.172828	0.006175	(5e-20,5e-10]
0.0523482	0.0181126	(5e-50,5e-20]
0.459401	0.00734583	(5e-50,5e-20]
0.225466	0.00882255	(5e-50,5e-20]
0.383752	0.0131029	(5e-100,5e-50]
0.115016	0.00686975	(5e-20,5e-10]
0.123543	0.0145497	(5e-50,5e-20]
0.321483	-0.00654166	(5e-50,5e-20]
0.10182	-0.015238	(5e-50,5e-20]
0.343495	-0.00527644	(5e-20,5e-10]
0.08525	0.00804614	(5e-20,5e-10]
0.310571	0.00987743	(5e-50,5e-20]
0.117286	0.00884208	(5e-20,5e-10]
0.480834	0.00510589	(5e-20,5e-10]
0.468946	-0.00720487	(5e-50,5e-20]
0.480012	-0.00963749	(5e-100,5e-50]
0.119436	0.00634573	(5e-20,5e-10]
0.251254	0.00655677	(5e-20,5e-10]
0.196354	-0.00661777	(5e-20,5e-10]
0.331461	-0.0061234	(5e-20,5e-10]
0.435653	-0.0115742	(5e-50,5e-20]
0.314846	0.00895283	(5e-50,5e-20]
0.264941	-0.0048009	(5e-20,5e-10]
0.473244	-0.00623172	(5e-50,5e-20]
0.32969	0.00718976	(5e-50,5e-20]
0.432719	-0.00544624	(5e-20,5e-10]
0.342749	-0.00712423	(5e-50,5e-20]
0.211297	-0.00506582	(5e-20,5e-10]
0.459662	-0.0100871	(5e-100,5e-50]
0.320069	0.0190245	[0,5e-100]
0.439374	-0.006548	(5e-50,5e-20]
0.367056	0.00913864	(5e-50,5e-20]
0.224353	-0.00439291	(5e-10,5e-08]
0.294253	-0.00376528	(5e-10,5e-08]
0.478971	-0.00652978	(5e-50,5e-20]
0.379645	-0.00504498	(5e-20,5e-10]
0.42781	0.00519306	(5e-20,5e-10]
0.0917904	0.00895252	(5e-20,5e-10]
0.33664	0.00463801	(5e-20,5e-10]
0.336396	0.00539528	(5e-20,5e-10]
0.139413	0.0193346	(5e-100,5e-50]
0.345885	0.00810024	(5e-50,5e-20]
0.372862	-0.00474033	(5e-20,5e-10]
0.0881172	0.0067122	(5e-10,5e-08]
0.264162	-0.00636652	(5e-20,5e-10]
0.0924495	0.0185101	(5e-50,5e-20]
0.193079	-0.0117951	(5e-50,5e-20]
0.465493	0.0169648	(5e-100,5e-50]
0.361065	0.0123242	(5e-50,5e-20]
0.213593	-0.0228863	(5e-100,5e-50]
0.37107	-0.00512696	(5e-20,5e-10]
0.194811	-0.0052739	(5e-20,5e-10]
0.456368	-0.00652714	(5e-50,5e-20]
0.0745256	0.00728472	(5e-10,5e-08]
0.239854	0.00457272	(5e-10,5e-08]
0.194456	0.00581222	(5e-20,5e-10]
0.105755	-0.00737004	(5e-20,5e-10]
0.429406	0.0112409	(5e-100,5e-50]
0.157291	-0.0059326	(5e-20,5e-10]
0.100226	-0.00603014	(5e-10,5e-08]
0.266836	0.00407306	(5e-10,5e-08]
0.0787536	-0.00708946	(5e-10,5e-08]
0.00989136	-0.0358418	(5e-50,5e-20]
0.420462	-0.00578453	(5e-20,5e-10]
0.199201	-0.00757781	(5e-20,5e-10]
0.0989232	-0.00748914	(5e-20,5e-10]
0.379031	-0.00553106	(5e-20,5e-10]
0.0684233	-0.0120031	(5e-20,5e-10]
0.394813	-0.00861095	(5e-50,5e-20]
0.318495	-0.00483715	(5e-20,5e-10]
0.057356	0.0111517	(5e-20,5e-10]
0.497498	-0.00508606	(5e-20,5e-10]
0.195982	0.00583399	(5e-20,5e-10]
0.104349	0.00632077	(5e-10,5e-08]
0.0619919	-0.0102782	(5e-20,5e-10]
0.169046	0.0577256	[0,5e-100]
0.157015	0.0645619	[0,5e-100]
0.381743	-0.0612965	[0,5e-100]
0.0141744	0.022823	(5e-20,5e-10]
0.102562	-0.00764835	(5e-20,5e-10]
0.104125	0.0435033	[0,5e-100]
0.18089	-0.0139746	(5e-100,5e-50]
0.281281	-0.00995592	(5e-50,5e-20]
0.434433	0.00605087	(5e-20,5e-10]
0.417663	-0.00682369	(5e-50,5e-20]
0.375438	0.00641569	(5e-20,5e-10]
0.472301	-0.00843051	(5e-50,5e-20]
0.107433	-0.011302	(5e-50,5e-20]
0.325123	-0.00611239	(5e-20,5e-10]
0.426555	0.00546197	(5e-20,5e-10]
0.343691	0.00498086	(5e-20,5e-10]
0.165956	-0.00584587	(5e-10,5e-08]
0.0789905	-0.0113963	(5e-20,5e-10]
0.313249	0.0154024	(5e-100,5e-50]
0.199606	0.00557483	(5e-10,5e-08]
0.142009	0.00699032	(5e-20,5e-10]
0.299302	-0.010928	(5e-50,5e-20]
0.237836	0.00925139	(5e-50,5e-20]
0.301408	0.0182041	[0,5e-100]
0.105954	0.00723558	(5e-20,5e-10]
0.329432	0.00862561	(5e-50,5e-20]
0.245444	0.00752172	(5e-50,5e-20]
0.229778	-0.00717329	(5e-20,5e-10]
0.2108	-0.0102808	(5e-50,5e-20]
0.320688	-0.0064712	(5e-50,5e-20]
0.294925	-0.00540288	(5e-20,5e-10]
0.323581	-0.00872864	(5e-50,5e-20]
0.244845	0.00412428	(5e-10,5e-08]
0.474675	-0.00401566	(5e-20,5e-10]
0.411876	-0.00775985	(5e-50,5e-20]
0.225985	-0.00513816	(5e-10,5e-08]
0.385122	0.00386834	(5e-10,5e-08]
0.298297	0.00717133	(5e-50,5e-20]
0.34003	-0.00694474	(5e-50,5e-20]
0.412348	-0.0050516	(5e-20,5e-10]
0.128407	0.0126659	(5e-50,5e-20]
0.287883	0.00561305	(5e-20,5e-10]
0.347598	0.0040553	(5e-10,5e-08]
0.243303	0.00582352	(5e-20,5e-10]
0.30922	-0.0154152	[0,5e-100]
0.388664	0.00703983	(5e-50,5e-20]
0.0736794	0.0106881	(5e-20,5e-10]
0.309986	0.00723466	(5e-50,5e-20]
0.456366	-0.0058785	(5e-50,5e-20]
0.374581	0.00433883	(5e-20,5e-10]
0.0943408	-0.00752567	(5e-20,5e-10]
0.201911	-0.00682844	(5e-20,5e-10]
0.1757	0.00525864	(5e-10,5e-08]
0.266418	-0.00466358	(5e-20,5e-10]
0.0513339	0.00899629	(5e-10,5e-08]
0.398983	-0.00491096	(5e-20,5e-10]
0.433427	-0.00940888	(5e-50,5e-20]
0.218092	-0.00660161	(5e-20,5e-10]
0.370826	-0.0100169	(5e-100,5e-50]
0.498122	0.00667904	(5e-50,5e-20]
0.450064	0.00884178	(5e-50,5e-20]
0.182121	-0.00539654	(5e-20,5e-10]
0.22411	-0.00546584	(5e-20,5e-10]
0.214523	0.00728109	(5e-20,5e-10]
0.40443	-0.0090397	(5e-50,5e-20]
0.328396	-0.00589887	(5e-20,5e-10]
0.0974911	-0.0371443	[0,5e-100]
0.0931575	-0.0189017	(5e-50,5e-20]
0.135716	-0.0156154	(5e-100,5e-50]
0.0490638	-0.0136026	(5e-20,5e-10]
0.194616	0.0138423	(5e-100,5e-50]
0.197192	0.00862611	(5e-20,5e-10]
0.190763	-0.0159685	(5e-50,5e-20]
0.0171195	0.0225897	(5e-20,5e-10]
0.0144022	-0.0246435	(5e-10,5e-08]
0.306532	0.0128172	(5e-50,5e-20]
0.100364	0.0107897	(5e-20,5e-10]
0.116381	-0.0125036	(5e-50,5e-20]
0.252581	-0.0158976	(5e-100,5e-50]
0.185067	0.0150519	(5e-50,5e-20]
0.261323	-0.0188421	(5e-100,5e-50]
0.334094	-0.0350728	[0,5e-100]
0.0175636	-0.0311838	(5e-50,5e-20]
0.192623	-0.00819859	(5e-20,5e-10]
0.0492184	0.0196361	(5e-50,5e-20]
0.300414	-0.0049796	(5e-20,5e-10]
0.299415	0.00481666	(5e-20,5e-10]
0.365743	0.00914181	(5e-50,5e-20]
0.330247	0.00753629	(5e-50,5e-20]
0.123023	-0.00689466	(5e-20,5e-10]
0.311734	-0.00423345	(5e-10,5e-08]
0.157285	-0.00492687	(5e-10,5e-08]
0.152823	0.0114454	(5e-50,5e-20]
0.114076	0.00980156	(5e-50,5e-20]
0.397115	0.0205946	[0,5e-100]
0.489393	-0.00432324	(5e-20,5e-10]
0.221861	0.0189967	[0,5e-100]
0.0680338	-0.0142351	(5e-50,5e-20]
0.0308247	0.0178683	(5e-10,5e-08]
0.0439276	-0.0102276	(5e-20,5e-10]
0.213301	-0.00554111	(5e-20,5e-10]
0.320714	-0.0074202	(5e-50,5e-20]
0.218975	-0.00461688	(5e-10,5e-08]
0.0322922	0.0206082	(5e-10,5e-08]
0.431816	-0.00478774	(5e-20,5e-10]
0.151323	0.0100537	(5e-50,5e-20]
0.0528258	0.0103888	(5e-20,5e-10]
0.299254	-0.0167391	(5e-100,5e-50]
0.157253	-0.0188541	(5e-100,5e-50]
0.406967	0.00733874	(5e-50,5e-20]
0.445883	0.00670103	(5e-50,5e-20]
0.313567	0.00421327	(5e-10,5e-08]
0.332252	-0.00504771	(5e-20,5e-10]
0.154021	0.00710097	(5e-20,5e-10]
0.338228	-0.00794199	(5e-50,5e-20]
0.474049	-0.00858615	(5e-50,5e-20]
0.0613657	0.00879386	(5e-20,5e-10]
0.440933	0.00383072	(5e-10,5e-08]
0.142115	-0.00791082	(5e-20,5e-10]
0.0224173	-0.0220049	(5e-50,5e-20]
0.256351	-0.0129914	(5e-100,5e-50]
0.194496	0.0141035	(5e-100,5e-50]
0.0611915	0.0152858	(5e-50,5e-20]
0.180433	0.0114157	(5e-50,5e-20]
0.474333	0.00678691	(5e-20,5e-10]
0.207511	-0.0205323	[0,5e-100]
0.0326119	0.0142549	(5e-20,5e-10]
0.186916	-0.00951901	(5e-50,5e-20]
0.0417078	0.0112595	(5e-20,5e-10]
0.232177	0.00932627	(5e-50,5e-20]
0.196171	0.00985033	(5e-20,5e-10]
0.449242	0.00744841	(5e-50,5e-20]
0.0147199	-0.017692	(5e-20,5e-10]
0.111935	-0.00655168	(5e-20,5e-10]
0.0467321	0.0189312	(5e-20,5e-10]
0.0652384	-0.121968	[0,5e-100]
0.291868	-0.00546582	(5e-20,5e-10]
0.108982	0.00582695	(5e-10,5e-08]
0.167013	0.00558119	(5e-20,5e-10]
0.365147	0.00558693	(5e-20,5e-10]
0.411543	-0.00732165	(5e-50,5e-20]
0.175052	-0.00835676	(5e-20,5e-10]
0.109094	-0.00706391	(5e-20,5e-10]
0.143134	-0.0211795	(5e-100,5e-50]
0.0972445	0.00933025	(5e-20,5e-10]
0.343406	-0.00850548	(5e-50,5e-20]
0.0666373	-0.0250401	(5e-100,5e-50]
0.207163	-0.00580144	(5e-20,5e-10]
0.255771	0.00681881	(5e-20,5e-10]
0.477248	-0.0107969	(5e-50,5e-20]
0.0602049	0.0136374	(5e-20,5e-10]
0.348961	-0.0130516	(5e-50,5e-20]
0.497766	0.00982235	(5e-50,5e-20]
0.0603444	-0.0108486	(5e-20,5e-10]
0.255764	-0.0154949	(5e-100,5e-50]
0.118175	-0.00884254	(5e-20,5e-10]
0.0321359	0.0123216	(5e-20,5e-10]
0.0929509	0.0198091	(5e-100,5e-50]
0.162443	-0.00612809	(5e-20,5e-10]
0.0984577	0.02411	(5e-100,5e-50]
0.270646	-0.0228137	(5e-100,5e-50]
0.397324	0.0229383	[0,5e-100]
0.372372	-0.0171292	(5e-100,5e-50]
0.0907554	-0.0195371	(5e-50,5e-20]
0.184232	-0.0464161	[0,5e-100]
0.299187	-0.0128681	(5e-50,5e-20]
0.46523	0.0102904	(5e-50,5e-20]
0.112767	0.012146	(5e-20,5e-10]
0.404936	0.00494698	(5e-10,5e-08]
0.109946	-0.006459	(5e-10,5e-08]
0.130334	-0.0124448	(5e-50,5e-20]
0.0751421	0.00716667	(5e-10,5e-08]
0.0177484	-0.0422452	(5e-100,5e-50]
0.0330449	0.0361413	(5e-100,5e-50]
0.436124	0.0193409	(5e-100,5e-50]
0.325198	-0.00985409	(5e-50,5e-20]
0.388984	0.00610652	(5e-20,5e-10]
0.495447	0.00546647	(5e-20,5e-10]
0.096212	-0.0167843	(5e-100,5e-50]
0.0456849	-0.0103509	(5e-20,5e-10]
0.222986	-0.0099666	(5e-50,5e-20]
0.454675	-0.0171711	[0,5e-100]
0.237142	-0.00823894	(5e-50,5e-20]
0.0987122	-0.0129243	(5e-50,5e-20]
0.254831	0.0062927	(5e-20,5e-10]
0.0590429	0.0114614	(5e-20,5e-10]
0.287099	0.00573287	(5e-20,5e-10]
0.437125	0.0053568	(5e-20,5e-10]
0.369835	0.0043672	(5e-20,5e-10]
0.0717122	0.00686961	(5e-10,5e-08]
0.0979854	0.00812955	(5e-20,5e-10]
0.447083	0.00841677	(5e-50,5e-20]
0.0176394	-0.0242421	(5e-50,5e-20]
0.330397	0.00498802	(5e-20,5e-10]
0.481808	-0.00423444	(5e-20,5e-10]
0.344922	0.00527336	(5e-20,5e-10]
0.492973	0.00525958	(5e-20,5e-10]
0.137597	-0.00615836	(5e-20,5e-10]
0.015097	-0.0260151	(5e-50,5e-20]
0.0397987	-0.0151866	(5e-10,5e-08]
0.249108	-0.00590711	(5e-20,5e-10]
0.0143015	-0.0178643	(5e-20,5e-10]
0.298578	-0.0074883	(5e-50,5e-20]
0.320482	-0.00561236	(5e-20,5e-10]
0.261382	0.0134152	(5e-100,5e-50]
0.14522	0.00672736	(5e-20,5e-10]
0.255044	0.00845766	(5e-50,5e-20]
0.237507	-0.0123087	(5e-100,5e-50]
0.360415	0.007911	(5e-50,5e-20]
0.185581	-0.00735747	(5e-20,5e-10]
0.0324456	0.0131904	(5e-20,5e-10]
0.482293	0.00522101	(5e-20,5e-10]
0.112668	0.00918044	(5e-20,5e-10]
0.464503	-0.0112127	(5e-50,5e-20]
0.0207443	-0.0218567	(5e-20,5e-10]
0.182849	0.0490587	[0,5e-100]
0.0154125	0.0214981	(5e-20,5e-10]
0.0853218	-0.0115271	(5e-20,5e-10]
0.186047	-0.00752128	(5e-50,5e-20]
0.163074	0.00663523	(5e-20,5e-10]
0.0410477	0.013581	(5e-20,5e-10]
0.0890869	0.00977032	(5e-20,5e-10]
0.294047	0.0118136	(5e-100,5e-50]
0.475313	-0.00369568	(5e-10,5e-08]
0.233397	0.0074476	(5e-50,5e-20]
0.0412776	0.0087724	(5e-10,5e-08]
0.322473	-0.00389667	(5e-10,5e-08]
0.0378647	0.011061	(5e-10,5e-08]
0.352671	0.00901312	(5e-50,5e-20]
0.106675	-0.0103525	(5e-50,5e-20]
0.0715462	-0.00959067	(5e-20,5e-10]
0.229867	-0.00440756	(5e-10,5e-08]
0.205724	0.0154088	(5e-100,5e-50]
0.110049	0.00826904	(5e-20,5e-10]
0.440091	-0.00383357	(5e-10,5e-08]
0.33653	-0.00510122	(5e-20,5e-10]
0.468935	0.00362687	(5e-10,5e-08]
0.0578228	-0.0103132	(5e-20,5e-10]
0.25116	0.0061359	(5e-20,5e-10]
0.136987	0.00668828	(5e-20,5e-10]
[truncated: 10,112 more rows]
