# Supplementary material for: A saturated map of common genetic variants associated with human height
Source: Nature. 2022 Oct 12;610(7933):704–12. doi: 10.1038/s41586-022-05275-y (PMC9605867; doi:10.1038/s41586-022-05275-y)
Supplement: Supplementary file 6 — Source Data Fig. 2 [file 41586_2022_5275_MOESM6_ESM.xlsx]

## Sheet: Sheet1
Chromosome	Position (hg37)	Signal Density (number of other COJO SNPs within 100 kb)	Is this signal contributed by African ancesries (1=Yes; 0 = No)	Is this signal contributed by East-Asian ancesries (1=Yes; 0 = No)	Is this signal contributed by Hispanic Ethnicities (1=Yes; 0 = No)
1	959842	1	0	0	0
1	1005806	1	0	0	0
1	1287040	1	0	0	0
1	1305561	1	0	0	0
1	1797947	0	0	0	0
1	2069172	1	0	0	0
1	2156362	3	0	0	0
1	2199057	4	0	0	0
1	2224836	5	0	0	0
1	2257727	4	0	0	0
1	2283117	4	0	0	0
1	2302911	3	0	0	0
1	2713327	1	0	0	0
1	2797856	2	0	0	0
1	2852206	3	0	0	0
1	2934312	3	0	1	0
1	2950370	4	0	0	0
1	3025712	4	0	0	0
1	3047252	3	0	0	0
1	3119489	2	0	0	0
1	3235556	3	0	0	0
1	3307746	3	0	0	0
1	3314596	3	0	0	0
1	3318714	3	0	0	0
1	3454592	2	0	0	0
1	3539082	2	0	0	0
1	3544868	2	0	0	0
1	3744084	0	0	0	0
1	6272813	1	0	0	0
1	6316884	1	0	0	0
1	6494399	1	0	0	0
1	6580397	1	0	0	0
1	6786581	0	0	0	0
1	7308264	0	0	0	0
1	7449971	0	0	0	0
1	7833485	0	0	0	0
1	7955894	2	0	0	0
1	8042736	2	0	0	0
1	8042826	2	0	0	0
1	8193868	0	0	0	0
1	8473813	1	0	0	0
1	8507773	1	0	0	0
1	8845199	0	0	0	0
1	9160577	0	0	0	0
1	9260941	5	0	0	0
1	9292282	6	0	0	0
1	9315847	7	0	0	0
1	9339205	8	0	0	0
1	9349938	8	0	0	0
1	9355936	8	0	0	0
1	9381504	7	0	0	0
1	9408959	10	0	0	0
1	9438540	10	0	0	0
1	9499246	8	0	0	0
1	9500640	8	0	0	0
1	9502076	8	0	0	0
1	9505821	8	0	0	0
1	9525697	7	0	0	0
1	9542612	6	0	0	0
1	9558167	6	0	0	0
1	9722523	1	0	0	0
1	9748445	1	0	0	0
1	10260592	2	0	0	0
1	10309026	2	0	0	0
1	10316729	2	0	0	0
1	10906634	0	0	0	0
1	11038476	0	0	0	0
1	11289161	0	0	0	0
1	11395283	0	0	0	0
1	11702155	0	0	0	0
1	11928714	0	0	0	0
1	12463073	0	0	0	0
1	13796964	3	0	0	0
1	13842586	4	0	0	0
1	13855608	5	0	0	0
1	13862750	5	0	0	0
1	13912977	4	0	0	0
1	13946868	4	0	0	0
1	14043609	1	0	0	0
1	14148441	0	0	0	0
1	14449136	0	0	0	0
1	15049895	1	0	0	0
1	15120526	1	0	0	0
1	15705072	0	0	0	0
1	16090898	1	0	0	0
1	16161836	1	0	0	0
1	16344858	0	0	0	0
1	16510798	0	0	0	0
1	16828502	0	0	0	0
1	17292404	2	0	0	0
1	17310019	2	0	0	0
1	17311190	2	0	0	0
1	17729903	1	0	0	0
1	17800419	1	0	0	0
1	19143482	0	0	0	0
1	19276045	0	0	0	0
1	19529204	0	0	0	0
1	19755030	1	0	0	0
1	19770968	1	0	0	0
1	19947256	1	0	0	0
1	19968058	1	0	0	0
1	20684705	0	0	0	0
1	20798620	0	0	0	0
1	20915701	1	0	0	0
1	20983863	1	0	0	0
1	21174429	0	0	0	0
1	21534055	2	0	0	0
1	21584941	3	0	0	0
1	21600677	3	0	0	0
1	21680408	2	0	0	0
1	21859210	2	0	0	0
1	21894735	2	0	0	0
1	21933193	2	0	0	0
1	22231446	1	0	0	0
1	22249589	1	0	0	0
1	22358055	1	0	0	0
1	22361845	1	0	0	0
1	22475816	4	0	0	0
1	22477493	4	0	0	0
1	22480159	4	0	0	0
1	22490724	4	0	0	0
1	22522927	4	0	0	0
1	22653550	1	0	0	0
1	22698447	1	0	0	0
1	23438088	1	0	0	0
1	23501354	1	0	0	0
1	23633381	2	0	0	0
1	23686246	3	0	0	0
1	23686777	3	0	0	0
1	23765472	3	0	0	0
1	23789698	1	0	0	0
1	24372971	0	0	0	0
1	24875490	0	0	0	0
1	25043780	0	0	0	0
1	25188940	2	0	0	0
1	25278451	5	0	0	0
1	25281015	6	0	0	0
1	25289427	5	0	0	0
1	25297184	6	0	0	0
1	25333062	7	0	0	0
1	25378513	6	0	0	0
1	25392127	4	0	0	0
1	25420434	3	0	0	0
1	25674785	0	0	0	0
1	26118149	1	0	0	0
1	26121555	1	0	0	0
1	26452386	0	0	0	0
1	26560131	1	0	0	0
1	26650550	2	0	0	0
1	26744087	3	0	0	0
1	26752129	3	0	0	0
1	26798644	3	0	0	0
1	26846195	4	0	0	0
1	26902694	2	0	0	0
1	26929002	2	0	0	0
1	27051223	1	0	0	0
1	27116463	3	0	0	0
1	27164335	2	0	0	0
1	27187881	2	0	0	0
1	27497582	0	0	0	0
1	28371992	1	0	0	0
1	28450288	1	0	0	0
1	28962633	1	0	0	0
1	28990922	1	0	0	0
1	29138975	0	0	0	0
1	29631909	0	0	0	0
1	29801397	0	0	0	0
1	31139078	2	0	0	0
1	31176942	3	0	0	0
1	31198733	3	0	0	0
1	31239262	2	0	0	0
1	31412919	2	0	0	0
1	31431176	2	0	0	0
1	31477519	2	0	0	0
1	31583344	0	0	0	0
1	32036927	1	0	0	0
1	32135773	4	0	0	0
1	32142332	3	0	0	0
1	32177695	3	0	0	0
1	32191798	4	0	0	0
1	32281404	2	0	0	0
1	32371523	2	0	0	0
1	32419044	1	0	0	0
1	32621239	1	0	0	0
1	32682558	1	0	0	0
1	33134989	0	0	0	0
1	33796081	1	0	0	0
1	33818414	1	0	0	0
1	34287512	0	0	0	0
1	34727579	0	0	0	0
1	34984486	0	0	0	0
1	35133398	0	0	0	0
1	36373823	0	0	0	0
1	36553673	2	0	0	0
1	36559983	2	0	0	0
1	36627542	2	0	0	0
1	36789546	2	0	0	0
1	36795430	2	0	0	0
1	36861993	2	0	0	0
1	37808909	0	0	0	0
1	37962756	1	0	0	0
1	37963541	1	0	0	0
1	38271495	0	0	0	0
1	38456106	1	0	0	0
1	38507495	1	0	0	0
1	38674870	0	0	0	0
1	38795785	0	0	0	0
1	39328203	0	0	0	0
1	39952822	1	0	0	0
1	40039707	1	0	0	0
1	40242315	1	0	0	0
1	40324293	2	0	0	0
1	40369232	1	0	0	0
1	40538458	0	0	0	0
1	40757993	1	0	0	0
1	40781038	1	0	0	0
1	41086224	0	0	0	0
1	41464437	1	0	0	0
1	41538787	3	0	0	0
1	41603978	3	0	0	0
1	41620316	3	0	0	0
1	41684809	3	0	0	0
1	41755556	1	0	0	0
1	41935450	2	0	0	0
1	41971905	2	0	0	0
1	42002163	2	0	0	0
1	42144764	1	0	0	0
1	42207654	1	0	0	0
1	42346389	1	0	0	0
1	42363381	1	0	0	0
1	42664238	0	0	0	0
1	42860217	0	0	0	0
1	43401438	2	0	0	0
1	43408570	2	0	0	0
1	43416133	2	0	0	0
1	43773033	0	0	0	0
1	43920000	0	0	0	0
1	44048283	0	0	0	0
1	44225532	0	0	0	0
1	44396196	1	0	0	0
1	44475408	2	0	0	0
1	44499242	1	0	0	0
1	44799690	0	0	0	0
1	45136783	0	0	0	0
1	45305492	0	0	0	0
1	45763650	1	0	0	0
1	45766192	1	0	0	0
1	46010652	1	0	0	0
1	46085879	1	0	0	0
1	47013180	1	0	0	0
1	47101117	1	0	0	0
1	47669325	1	0	0	0
1	47673802	1	0	0	0
1	47931820	3	0	0	0
1	47932550	3	0	0	0
1	47964541	3	0	0	0
1	47993332	4	0	0	0
1	48090146	3	0	0	0
1	48102984	3	0	0	0
1	48161625	4	0	0	0
1	48193205	3	0	0	0
1	48235066	2	0	0	0
1	49240957	0	0	0	0
1	50613676	0	0	0	0
1	51066887	0	0	0	0
1	51438365	1	0	0	0
1	51458372	1	0	0	0
1	51580637	0	0	0	0
1	51684980	1	0	0	0
1	51753394	1	0	0	0
1	51884383	0	0	0	0
1	52144929	0	0	0	0
1	52248017	0	0	0	0
1	52600035	0	0	0	0
1	52887953	0	0	0	0
1	53081321	2	0	0	0
1	53086040	2	0	0	0
1	53143271	2	0	0	0
1	53259950	1	0	0	0
1	53323492	1	0	0	0
1	53442622	1	0	0	0
1	53511094	4	0	0	0
1	53575575	3	0	0	0
1	53586380	4	0	0	0
1	53590871	4	0	0	0
1	53678728	3	0	0	0
1	53711735	1	0	0	0
1	53991542	2	0	0	0
1	54024840	2	0	0	0
1	54080347	2	0	0	0
1	54244387	0	0	0	0
1	54375570	0	0	0	0
1	54563156	0	0	0	0
1	54714821	1	0	0	0
1	54716823	1	0	0	0
1	54888245	2	0	0	0
1	54953523	2	0	0	0
1	54954245	2	0	0	0
1	55326933	0	0	0	0
1	55627525	0	0	0	0
1	55744950	0	0	0	0
1	55923414	0	0	0	0
1	56055848	1	0	0	0
1	56090323	1	0	0	0
1	56432184	1	0	0	0
1	56525934	1	0	0	0
1	56642998	0	0	0	0
1	56783425	2	0	0	0
1	56843129	3	0	0	0
1	56877509	4	0	0	0
1	56885111	3	0	0	0
1	56965664	4	0	0	0
1	57013121	2	0	0	0
1	57036047	2	0	0	0
1	57568923	0	0	0	0
1	57714529	0	0	0	0
1	57917398	0	0	0	0
1	58939502	0	0	0	0
1	59305996	1	0	0	0
1	59363619	1	0	0	0
1	59817859	1	0	0	0
1	59860256	1	0	0	0
1	60039973	0	0	0	0
1	60143092	0	0	0	0
1	61334177	0	0	0	0
1	61481944	0	0	0	0
1	61582546	1	0	0	0
1	61607034	1	0	0	0
1	61756434	0	0	0	0
1	61870856	2	0	0	0
1	61903554	2	0	0	0
1	61918725	2	0	0	0
1	62207254	2	0	0	0
1	62221989	2	0	0	0
1	62253483	2	0	0	0
1	62482489	2	0	0	0
1	62538372	3	0	0	0
1	62580201	3	0	0	0
1	62635081	2	0	0	0
1	63028198	0	0	0	0
1	63645215	1	0	0	0
1	63727542	1	0	0	0
1	63832640	0	0	0	0
1	64311200	0	0	0	0
1	64625146	0	0	0	0
1	65298971	0	0	0	0
1	65464209	1	0	0	0
1	65559509	2	0	0	0
1	65613363	1	0	0	0
1	65830905	0	0	0	0
1	65988162	0	0	0	0
1	66101384	0	0	0	0
1	66416747	0	0	0	0
1	66622634	0	0	0	0
1	66730479	2	0	0	0
1	66745352	2	0	0	0
1	66789263	4	0	0	0
1	66851147	2	0	0	0
1	66852802	2	0	0	0
1	67022204	1	0	0	0
1	67031907	1	0	0	0
1	67437043	1	0	0	0
1	67526029	1	0	0	0
1	67969211	2	0	0	0
1	68021103	3	0	0	0
1	68039342	3	0	0	0
1	68080054	2	0	0	0
1	68225671	1	0	0	0
1	68319723	1	0	0	0
1	68611243	2	0	0	0
1	68635390	2	0	0	0
1	68692642	2	0	0	0
1	71590877	0	0	0	0
1	71696940	0	0	0	0
1	72751185	0	0	0	0
1	73173871	0	0	0	0
1	75252602	0	0	0	0
1	76501151	2	0	0	0
1	76546051	3	0	0	0
1	76553283	3	0	0	0
1	76603091	2	0	0	0
1	76837237	0	0	0	0
1	77031816	1	0	0	0
1	77099691	1	0	0	0
1	77741794	0	0	0	0
1	77927144	1	0	0	0
1	77945635	1	0	0	0
1	78521765	1	0	0	0
1	78589598	2	0	0	0
1	78623626	1	0	0	0
1	79961748	0	0	0	0
1	80687680	0	0	0	0
1	81704476	0	0	0	0
1	81820593	1	0	0	0
1	81920276	1	0	0	0
1	82345851	0	0	0	0
1	82469609	0	0	0	0
1	82712954	0	0	0	0
1	82944571	0	0	0	0
1	83149729	0	0	0	0
1	83960180	0	0	0	0
1	84196920	0	0	0	0
1	84764249	0	0	0	0
1	84963000	0	0	0	0
1	85884101	1	0	0	0
1	85897904	1	0	0	0
1	86008398	1	0	0	0
1	86008940	1	0	0	0
1	86226352	1	0	0	0
1	86290440	1	0	0	0
1	86457334	0	0	0	0
1	86621453	0	0	0	0
1	86822231	0	0	0	0
1	87219310	0	0	0	0
1	87356690	0	0	0	0
1	87637394	1	0	0	0
1	87690412	1	0	0	0
1	87868540	0	0	0	0
1	88082536	0	0	0	0
1	88226329	1	0	0	0
1	88280870	1	0	0	0
1	88736621	0	0	0	0
1	89035249	2	0	0	0
1	89081648	2	0	0	0
1	89123443	2	0	0	0
1	89269340	0	0	0	0
1	89388911	2	0	0	0
1	89445045	2	0	0	0
1	89472196	2	0	0	0
1	90007695	1	0	0	0
1	90067353	1	0	0	0
1	90179532	1	0	0	0
1	90276360	2	0	0	0
1	90339669	1	0	0	0
1	91205831	0	0	0	0
1	91374399	0	0	0	0
1	91983174	0	0	0	0
1	92201699	0	0	0	0
1	92334749	0	0	0	0
1	92883477	0	0	0	0
1	93303114	2	0	0	0
1	93303451	2	0	0	0
1	93323971	2	0	0	0
1	93825638	0	0	0	0
1	94066635	0	0	0	0
1	94762546	0	0	0	0
1	95205343	0	0	0	0
1	95412967	2	0	0	0
1	95427608	2	0	0	0
1	95429026	2	0	0	0
1	96335028	0	0	0	0
1	96738972	0	0	0	0
1	97025708	0	0	0	0
1	97202856	0	0	0	0
1	97652000	1	0	0	0
1	97721488	1	0	0	0
1	97984103	0	0	0	0
1	98209110	0	0	0	0
1	98541677	0	0	0	0
1	99082559	0	0	0	0
1	100116850	0	0	0	0
1	100367891	1	0	0	0
1	100436133	1	0	0	0
1	101351661	0	0	0	0
1	101641606	0	0	0	0
1	101747767	0	0	0	0
1	101939689	0	0	0	0
1	102395220	0	0	0	0
1	103325936	1	0	0	0
1	103393457	2	0	0	0
1	103483329	2	0	0	0
1	103551918	3	0	0	0
1	103588507	2	0	0	0
1	103617675	2	0	0	0
1	106956059	0	0	0	0
1	107883043	0	0	0	0
1	108369872	1	0	0	0
1	108462844	1	0	0	0
1	108680818	0	0	0	0
1	109319928	0	0	0	0
1	109817192	1	0	0	0
1	109887191	1	0	0	0
1	110215178	1	0	0	0
1	110260742	1	0	0	0
1	110366083	0	0	0	0
1	110490341	1	0	0	0
1	110560915	1	0	0	0
1	110850113	0	0	0	0
1	111430297	1	0	0	0
1	111494194	1	0	0	0
1	111728285	0	0	0	0
1	112176753	0	0	0	0
1	112462984	1	0	0	0
1	112499034	1	0	0	0
1	113241052	1	0	0	0
1	113244433	1	0	0	0
1	113575114	0	0	0	0
1	113874491	0	0	0	0
1	114166561	0	0	0	0
1	114354654	0	0	0	0
1	114677997	0	0	0	0
1	114948281	1	0	0	0
1	114996324	1	0	0	0
1	115720213	0	0	0	0
1	115829313	0	0	0	0
1	116017908	0	0	0	0
1	116297758	0	0	0	0
1	116834105	0	0	0	0
1	117514048	0	0	0	0
1	118182792	0	0	0	0
1	118520042	0	0	0	0
1	118719956	0	0	0	0
1	118843675	2	0	0	0
1	118849909	2	0	0	0
1	118920492	2	0	0	0
1	119030698	0	0	0	0
1	119168450	0	0	0	0
1	119333813	1	0	0	0
1	119424027	3	0	0	0
1	119458117	3	0	0	0
1	119474834	4	0	0	0
1	119525788	4	0	0	0
1	119574587	3	0	0	0
1	119581937	2	0	0	0
1	119766433	0	0	0	0
1	120162152	1	0	0	0
1	120216971	1	0	0	0
1	120420048	0	0	0	0
1	144896319	0	0	0	0
1	146757923	2	0	0	0
1	146767149	2	0	0	0
1	146813984	2	0	0	0
1	147022306	4	0	0	0
1	147051058	4	0	0	0
1	147067318	4	0	0	0
1	147097635	4	0	0	0
1	147099287	4	0	0	0
1	149886135	2	0	0	0
1	149906413	2	0	0	0
1	149955163	2	0	0	0
1	150121079	1	0	0	0
1	150186091	2	0	0	0
1	150278389	3	0	0	0
1	150336468	2	0	0	0
1	150363261	2	0	0	0
1	150528885	2	0	0	0
1	150543128	2	0	0	0
1	150552042	2	0	0	0
1	150739670	0	0	0	0
1	151004365	3	0	0	0
1	151035628	3	0	0	0
1	151060527	3	0	0	0
1	151061509	3	0	0	0
1	151233007	0	0	0	0
1	151418479	0	0	0	0
1	151952075	0	0	0	0
1	153614712	0	0	0	0
1	153718472	0	0	0	0
1	153934303	0	0	0	0
1	154270877	0	0	0	0
1	154426097	0	0	0	0
1	154538554	2	0	0	0
1	154589628	2	0	0	0
1	154592140	2	0	0	0
1	154758422	2	0	0	0
1	154807935	2	0	0	0
1	154825270	2	0	0	0
1	154991389	2	0	0	0
1	155008610	3	0	0	0
1	155025361	3	0	0	0
1	155108167	3	0	0	0
1	155172725	1	0	0	0
1	155279482	1	0	0	0
1	155300097	1	0	0	0
1	155666961	0	0	0	0
1	155815572	0	0	0	0
1	156085375	0	0	0	0
1	156198994	1	0	0	0
1	156275281	1	0	0	0
1	156473114	0	0	0	0
1	156650023	2	0	0	0
1	156697056	2	0	0	0
1	156713558	2	0	0	0
1	156965948	2	0	0	0
1	156984942	2	0	0	0
1	157041302	3	0	0	0
1	157105790	1	0	0	0
1	157443532	0	0	0	0
1	157964856	0	0	0	0
1	158975557	0	0	0	0
1	159116801	0	0	0	0
1	159613986	0	0	0	0
1	160060272	0	0	0	0
1	160321180	1	0	0	0
1	160394937	1	0	0	0
1	161176806	0	0	0	0
1	161391583	0	0	0	0
1	161937624	1	0	0	0
1	161955205	1	0	0	0
1	162260715	1	0	0	0
1	162334100	1	0	0	0
1	162658773	0	0	0	0
1	163254402	0	0	0	0
1	163359633	0	0	0	0
1	163912475	0	0	0	0
1	164951148	0	0	0	0
1	165171677	1	0	0	0
1	165226552	1	0	0	0
1	165327000	4	0	0	0
1	165340953	4	0	0	0
1	165368123	4	0	0	0
1	165394882	4	0	0	0
1	165422559	5	0	0	0
1	165504952	2	0	0	0
1	165600146	1	0	0	0
1	165881969	0	0	0	0
1	166045424	0	0	0	0
1	166352194	0	0	0	0
1	166829522	0	0	1	0
1	167102182	0	0	0	0
1	167270716	1	0	0	0
1	167341966	1	0	0	0
1	167699295	0	0	0	0
1	168073601	1	0	0	0
1	168154599	2	0	0	0
1	168221225	1	0	0	0
1	168619016	1	0	0	0
1	168708106	1	0	0	0
1	168922582	0	0	0	0
1	169066351	0	0	0	0
1	169257750	0	0	0	0
1	169533266	0	0	0	0
1	170173262	2	0	0	0
1	170173795	2	0	0	0
1	170202563	2	0	0	0
1	170328559	0	0	0	0
1	170452449	0	0	0	0
1	170616727	1	0	0	0
1	170625867	1	0	0	0
1	170728265	0	0	0	0
1	170859820	0	0	0	0
1	171118026	0	0	0	0
1	171443368	2	0	0	0
1	171463300	2	0	0	0
1	171467731	2	0	0	0
1	171763522	0	0	0	0
1	172010608	2	0	0	0
1	172066592	4	0	0	0
1	172101666	5	0	0	0
1	172122601	4	0	0	0
1	172151672	4	0	0	0
1	172189889	4	0	0	0
1	172279021	3	0	0	0
1	172312919	2	0	0	0
1	172367062	2	0	0	0
1	172603940	1	0	0	0
1	172691322	1	0	0	0
1	173767443	0	0	0	0
1	173892101	0	0	0	0
1	175049379	1	0	0	0
1	175086461	2	0	0	0
1	175162805	2	0	0	0
1	175202015	1	0	0	0
1	175600179	2	0	0	0
1	175624557	2	0	0	0
1	175676896	3	0	0	0
1	175725926	1	0	0	0
1	176311597	1	0	0	0
1	176350944	2	0	0	0
1	176449033	3	0	0	0
1	176517293	3	0	0	0
1	176541125	4	0	0	0
1	176593524	3	0	0	0
1	176637458	5	0	0	0
1	176695533	4	0	0	0
1	176705034	4	0	0	0
1	176705147	4	0	0	0
1	176774304	6	0	0	0
1	176812620	3	0	0	0
1	176816410	3	0	0	0
1	176837572	4	0	0	0
1	176935711	1	0	0	0
1	177129012	1	0	0	0
1	177195050	1	0	0	0
1	177627501	0	0	0	0
1	177841685	1	0	0	0
1	177864554	1	0	0	0
1	178102720	0	0	0	0
1	178520653	0	0	0	0
1	178813531	0	0	0	0
1	179077613	0	0	0	0
1	179248766	0	0	0	0
1	179459676	0	0	0	0
1	179927055	0	0	0	0
1	180126141	0	0	0	0
1	180413542	0	0	0	0
1	180825243	1	0	0	0
1	180905694	2	0	0	0
1	180962282	1	0	0	0
1	181086687	0	0	0	0
1	181714184	0	0	0	0
1	182074769	0	0	0	0
1	182373981	0	0	0	0
1	182705001	0	0	0	0
1	182884429	1	0	0	0
1	182970837	1	0	0	0
1	183346669	0	0	0	0
1	183728476	1	0	0	0
1	183792288	2	0	0	0
1	183876182	3	0	0	0
1	183934680	5	0	0	0
1	183960737	5	0	0	0
1	183991311	4	0	0	0
1	183995354	4	0	0	0
1	184023529	4	0	0	0
1	184442196	0	0	0	0
1	184583294	0	0	0	0
1	184852226	0	0	0	0
1	184962749	0	0	0	0
1	185272483	0	0	0	0
1	185500360	0	0	0	0
1	185855836	0	0	0	0
1	185958737	1	0	0	0
1	186022032	3	0	0	0
1	186089072	2	0	0	0
1	186113852	2	0	0	0
1	188773111	0	0	0	0
1	190506603	0	0	0	0
1	193210415	0	0	0	0
1	195487796	0	0	0	0
1	197821871	0	0	0	0
1	197995961	0	0	0	0
1	198123138	0	0	0	0
1	198637582	0	0	0	0
1	199010721	0	0	0	0
1	199255106	0	0	0	0
1	199368350	1	0	0	0
1	199424429	1	0	0	0
1	199688536	0	0	0	0
1	199842523	1	0	0	0
1	199905828	1	0	0	0
1	200036139	3	0	0	0
1	200037727	3	0	0	0
1	200038926	3	0	0	0
1	200040724	3	0	0	0
1	200146691	1	0	0	0
1	200197538	1	0	0	0
1	200672699	1	0	0	0
1	200709796	2	0	0	0
1	200807246	1	0	0	0
1	200910015	0	0	0	0
1	201016296	0	0	0	0
1	201439473	1	0	0	0
1	201503732	1	0	0	0
1	201607272	1	0	0	0
1	201690545	3	0	0	0
1	201712748	2	0	0	0
1	201722102	2	0	0	0
1	201886648	2	0	0	0
1	201888672	2	0	0	0
1	201934578	3	0	0	0
1	201995426	1	0	0	0
1	202138934	1	0	0	0
1	202224520	1	0	0	0
1	202795831	1	0	0	0
1	202888496	1	0	0	0
1	203040922	0	0	0	0
1	203317708	2	0	0	0
1	203321095	2	0	0	0
1	203323636	2	0	0	0
1	203488344	0	0	0	0
1	203780591	0	0	0	0
1	203945398	0	0	0	0
1	204054521	1	0	0	0
1	204140906	1	0	0	0
1	204263809	0	0	0	0
1	204542580	0	0	0	0
1	205048616	0	0	0	0
1	205283843	0	0	0	0
1	205404878	1	0	0	0
1	205461563	1	0	0	0
1	205634315	1	0	0	0
1	205719532	2	0	0	0
1	205739200	1	0	0	0
1	206623685	1	0	0	0
1	206706239	1	0	0	0
1	206871784	2	0	0	0
1	206911566	2	0	0	0
1	206944645	2	0	0	0
1	207144619	0	0	0	0
1	207246004	0	0	0	0
1	207980901	0	0	0	0
1	208285351	0	0	0	0
1	208404011	0	0	0	0
1	209888435	0	0	0	0
1	210397552	1	0	0	0
1	210459159	3	0	0	0
1	210537625	2	0	0	0
1	210559048	2	0	0	0
1	210830320	0	0	0	0
1	211163039	0	0	0	0
1	211433672	0	0	0	0
1	211641950	1	0	0	0
1	211720374	2	0	0	0
1	211783609	1	0	0	0
1	211914587	0	0	0	0
1	212183522	1	0	0	0
1	212274413	2	0	0	0
1	212344323	2	0	0	0
1	212416078	1	0	0	0
1	212603619	0	0	0	0
1	213040929	0	0	0	0
1	213385421	0	0	0	0
1	213705165	0	0	0	0
1	213942168	1	0	0	0
1	213974734	1	0	0	0
1	214137225	1	0	0	0
1	214196634	1	0	0	0
1	214457286	2	0	0	0
1	214511519	3	0	0	0
1	214555604	3	0	0	0
1	214608704	3	0	0	0
1	214683657	1	0	0	0
1	215049286	0	0	0	0
1	215214716	1	0	0	0
1	215246836	1	0	0	0
1	215703469	0	0	0	0
1	216657259	1	0	0	0
1	216756440	2	0	0	0
1	216840371	1	0	0	0
1	217073060	1	0	0	0
1	217088584	1	0	0	0
1	217471874	0	0	0	0
1	217595347	2	0	0	0
1	217645593	2	0	0	0
1	217688408	3	0	0	0
1	217787730	2	0	0	0
1	217804955	1	0	0	0
1	218039685	0	0	0	0
1	218204746	0	0	0	0
1	218327808	0	0	0	0
1	218476969	4	0	0	0
1	218516310	7	0	0	0
1	218524632	7	0	0	0
1	218542059	7	0	0	0
1	218557609	7	0	0	0
1	218596461	7	0	0	0
1	218607532	7	0	0	0
1	218614743	7	0	0	0
1	218680958	5	0	0	0
1	218756720	3	0	0	0
1	218763810	3	0	0	0
1	218847990	5	0	0	0
1	218882604	4	0	0	0
1	218891136	4	0	0	0
1	218944148	4	0	0	0
1	218970504	3	0	0	0
1	219079568	3	0	0	0
1	219104226	3	0	0	0
1	219128928	3	0	0	0
1	219176608	3	0	0	0
1	219285086	1	0	0	0
1	219383192	1	0	0	0
1	219651133	1	0	0	0
1	219748818	3	0	0	0
1	219751221	2	0	0	0
1	219787214	2	0	0	0
1	219935453	0	0	0	0
1	220319110	0	0	0	0
1	220613513	0	0	0	0
1	220808921	0	0	0	0
1	221011317	1	0	0	0
1	221051792	1	0	0	0
1	221268238	1	0	0	0
1	221277508	1	0	0	0
1	221605304	2	0	0	0
1	221606691	2	0	0	0
1	221656366	3	0	0	0
1	221753645	1	0	0	0
1	221977513	1	0	0	0
1	222032485	1	0	0	0
1	222161179	1	0	0	0
1	222241688	1	0	0	0
1	222705270	1	0	0	0
1	222790366	1	0	0	0
1	222972022	1	0	0	0
1	223062694	2	0	0	0
1	223116472	1	0	0	0
1	223292632	0	0	0	0
1	223405374	0	0	0	0
1	224644885	1	0	0	0
1	224677645	1	0	0	0
1	225704287	0	0	0	0
1	225871527	0	0	0	0
1	225988818	0	0	0	0
1	226187899	0	0	0	0
1	226305741	1	0	0	0
1	226387618	2	0	0	0
1	226458035	1	0	0	0
1	226587442	0	0	0	0
1	226923264	1	0	0	0
1	227013878	1	0	0	0
1	227178948	1	0	0	0
1	227182754	1	0	0	0
1	227468945	0	0	0	0
1	227585983	0	0	0	0
1	227743875	0	0	0	0
1	228043496	4	0	0	0
1	228045912	4	0	0	0
1	228093319	4	0	0	0
1	228107262	4	0	0	0
1	228118934	5	0	0	0
1	228216997	1	0	0	0
1	228527290	0	0	0	0
1	228660718	0	0	0	0
1	228903818	0	0	0	0
1	229162181	0	0	0	0
1	229791384	1	0	0	0
1	229825051	1	0	0	0
1	229981623	0	0	0	0
1	230324364	1	0	0	0
1	230415025	1	0	0	0
1	230868063	0	0	0	0
1	231082454	0	0	0	0
1	231355058	0	0	0	0
1	231692380	0	0	0	0
1	231816842	0	0	0	0
1	232127354	0	0	0	0
1	232780848	0	0	0	0
1	234627959	1	0	0	0
1	234673273	2	0	0	0
1	234756418	2	0	0	0
1	234848763	2	0	0	0
1	234909298	2	0	0	0
1	234981050	2	0	0	0
1	235032114	1	0	0	0
1	235263613	0	0	0	0
1	235398812	0	0	0	0
1	235597252	0	0	0	0
1	236306825	0	0	0	0
1	236417542	0	0	0	0
1	236787789	0	0	0	0
1	237501422	0	0	0	0
1	239029937	0	0	0	0
1	239855288	0	0	0	0
1	240207152	0	0	0	0
1	240364187	1	0	0	0
1	240376531	1	0	0	0
1	240596546	0	0	0	0
1	240770827	1	0	0	0
1	240846124	1	0	0	0
1	240960611	0	0	0	0
1	241401288	0	0	0	0
1	241603554	0	0	0	0
1	242613284	0	0	0	0
1	243428152	0	0	0	0
1	243663893	0	0	0	0
1	243826674	0	0	0	0
1	244188642	1	0	0	0
1	244229199	2	0	0	0
1	244309780	2	0	0	0
1	244377971	1	0	0	0
1	244559410	0	0	0	0
1	245199236	0	0	0	0
1	245371586	0	0	0	0
1	245826657	0	0	0	0
1	246319482	0	0	0	0
1	246831356	0	0	0	0
1	247462273	0	0	0	0
1	247601595	0	0	0	0
2	182644	1	0	0	0
2	224919	1	0	0	0
2	433274	1	0	0	0
2	455683	1	0	0	0
2	624678	1	0	0	0
2	686675	1	0	0	0
2	1431590	0	0	0	0
2	1550309	4	0	0	0
2	1584345	5	0	0	0
2	1626392	6	0	0	0
2	1637201	6	0	0	0
2	1643208	6	0	0	0
2	1669119	6	0	0	0
2	1696016	5	0	0	0
2	1748702	3	0	0	0
2	1806879	1	0	0	0
2	2345792	0	0	0	0
2	3628383	0	0	0	0
2	4625462	0	0	0	0
2	4741246	1	0	0	0
2	4840214	1	0	0	0
2	5407073	0	0	0	0
2	5816918	1	0	0	0
2	5830599	1	0	0	0
2	5990888	0	0	0	0
2	6421045	0	0	0	0
2	6553700	0	0	0	0
2	6746052	0	0	0	0
2	6857051	0	0	0	0
2	7150654	0	0	0	0
2	7763995	0	0	0	0
2	7942739	0	0	0	0
2	8531037	0	0	0	0
2	8653060	1	0	0	0
2	8718430	3	0	0	0
2	8786568	2	0	0	0
2	8798656	2	0	0	0
2	9289601	0	0	0	0
2	9390586	0	0	0	0
2	9585200	1	0	0	0
2	9640526	1	0	0	0
2	9781094	2	0	0	0
2	9814481	3	0	0	0
2	9823199	3	0	0	0
2	9890804	2	0	0	0
2	10196577	0	0	0	0
2	10336946	2	0	0	0
2	10402632	2	0	0	0
2	10402763	2	0	0	0
2	10576424	0	0	0	0
2	10781975	0	0	0	0
2	10930903	0	0	0	0
2	11319660	0	0	0	0
2	11779603	0	0	0	0
2	11932173	0	0	0	0
2	12123584	2	0	0	0
2	12129329	2	0	0	0
2	12193343	2	0	0	0
2	12322109	0	0	0	0
2	12460545	0	0	0	0
2	12561211	1	0	0	0
2	12606015	1	0	0	0
2	12809411	1	0	0	0
2	12864766	2	0	0	0
2	12954230	1	0	0	0
2	13652424	0	0	0	0
2	15036267	0	0	0	0
2	15812891	0	0	0	0
2	15916026	0	0	0	0
2	16123173	1	0	0	0
2	16142703	1	0	0	0
2	16405448	0	0	0	0
2	16688159	0	0	0	0
2	16845834	1	0	0	0
2	16907892	1	0	0	0
2	17516720	0	0	0	0
2	17973097	1	0	0	0
2	17993880	1	0	0	0
2	18099832	0	0	0	0
2	18566435	2	0	0	0
2	18586015	2	0	0	0
2	18646773	4	0	0	0
2	18691613	2	0	0	0
2	18702074	2	0	0	0
2	19302855	0	0	0	0
2	19557591	1	0	0	0
2	19646185	1	0	0	0
2	19756008	0	0	0	0
2	19874912	1	0	0	0
2	19948952	3	0	0	0
2	20009261	2	0	0	0
2	20042817	2	0	0	0
2	20202738	3	0	0	0
2	20202811	3	0	0	0
2	20207619	3	0	0	0
2	20262458	4	0	0	0
2	20344028	3	0	0	0
2	20384552	4	0	0	0
2	20396122	4	0	0	0
2	20454431	3	0	0	0
2	20465280	3	0	0	0
2	20627875	3	0	0	0
2	20645506	3	0	0	0
2	20688941	3	0	0	0
2	20724694	4	0	0	0
2	20814715	3	0	0	0
2	20868179	4	0	0	0
2	20878406	4	0	0	0
2	20928042	3	0	0	0
2	20941755	3	0	0	0
2	21311785	0	0	0	0
2	23148411	0	0	0	0
2	23719023	0	0	0	0
2	23887437	3	0	0	0
2	23966131	3	0	0	0
2	23970165	3	0	0	0
2	23973799	3	0	0	0
2	24674385	0	0	0	0
2	24814559	0	0	0	0
2	24922435	1	0	0	0
2	24994570	2	0	0	0
2	25022598	2	0	0	0
2	25112885	1	0	0	0
2	25304287	0	0	0	0
2	25419473	4	0	0	0
2	25452906	4	0	0	0
2	25465720	5	0	0	0
2	25486770	6	0	0	0
2	25496840	6	0	0	0
2	25559934	5	0	0	0
2	25565907	4	0	0	0
2	25638105	2	0	0	0
2	25905422	1	0	0	0
2	25962324	1	0	0	0
2	26102597	1	0	0	0
2	26128409	1	0	0	0
2	26399214	0	0	0	0
2	26928811	1	0	0	0
2	26938182	1	0	0	0
2	27260469	0	0	0	0
2	27463323	1	0	0	0
2	27491111	1	0	0	0
2	27730940	1	0	0	0
2	27802805	1	0	0	0
2	28320181	2	0	0	0
2	28371475	3	0	0	0
2	28410398	3	0	0	0
2	28469456	2	0	0	0
2	28604879	0	0	0	0
2	28847553	0	0	0	0
2	29538411	0	0	0	0
2	29972678	0	0	0	0
2	30494239	2	0	0	0
2	30507449	2	0	0	0
2	30590774	2	0	0	0
2	30776270	0	0	0	0
2	31318351	1	0	0	0
2	31415077	2	0	0	0
2	31464385	1	0	0	0
2	32183611	1	0	0	0
2	32267039	1	0	0	0
2	32751688	0	0	0	0
2	32913607	0	0	0	0
2	33216941	2	0	0	0
2	33242555	4	0	0	0
2	33307784	9	0	0	0
2	33329957	8	0	0	0
2	33337188	8	0	0	0
2	33348581	7	0	0	0
2	33353221	7	0	0	0
2	33360126	7	0	0	0
2	33365244	7	0	0	0
2	33379263	7	0	0	0
2	33505139	6	0	0	0
2	33524956	7	0	0	0
2	33527299	8	0	0	0
2	33567416	8	0	0	0
2	33568137	8	0	0	0
2	33577792	8	0	0	0
2	33604048	10	0	0	0
2	33613324	9	0	0	0
2	33626957	8	0	0	0
2	33680762	5	0	0	0
2	33700305	5	0	0	0
2	33757785	3	0	0	0
2	33814331	1	0	0	0
2	33928721	1	0	0	0
2	34003865	1	0	0	0
2	34137903	0	0	0	0
2	35562791	0	0	0	0
2	36070033	1	0	0	0
2	36150624	1	0	0	0
2	36309662	0	0	0	0
2	36588291	5	0	0	0
2	36610325	6	0	0	0
2	36618667	6	0	0	0
2	36662533	7	0	1	0
2	36676236	9	0	0	0
2	36680438	10	0	0	0
2	36705579	9	0	0	0
2	36737128	7	0	0	0
2	36768875	7	0	0	0
2	36770181	7	0	0	0
2	36777825	6	0	0	0
2	36842884	6	0	0	0
2	36884839	3	0	0	0
2	36913230	3	0	0	0
2	36932493	3	0	0	0
2	37387286	1	0	0	0
2	37466846	2	0	0	0
2	37534911	3	0	0	0
2	37567226	2	0	0	0
2	37629222	3	0	0	0
2	37710569	1	0	0	0
2	37843019	3	0	0	0
2	37855222	4	0	0	0
2	37920941	13	0	0	0
2	37925901	13	0	0	0
2	37949251	13	0	0	0
2	37958510	13	0	0	0
2	37961426	14	0	0	0
2	37986275	14	0	0	0
2	37989416	14	0	0	0
2	37998864	14	0	0	0
2	38003615	14	0	0	0
2	38007984	14	0	0	0
2	38008339	14	0	0	0
2	38018438	15	0	0	0
2	38029028	13	0	0	0
2	38055143	12	0	0	0
2	38060583	11	0	0	0
2	38115194	4	0	0	0
2	38298139	0	0	0	0
2	38443883	0	0	0	0
2	38573690	0	0	0	0
2	38745624	0	0	0	0
2	38858669	1	0	0	0
2	38937018	1	0	0	0
2	39200198	1	0	0	0
2	39212637	1	0	0	0
2	39618666	0	0	0	0
2	40492213	1	0	0	0
2	40580918	3	0	0	0
2	40630678	2	0	0	0
2	40670694	2	0	0	0
2	40931058	2	0	0	0
2	40944767	2	0	0	0
2	40977604	2	0	0	0
2	41647763	0	0	0	0
2	41844888	1	0	0	0
2	41900896	1	0	0	0
2	42164215	2	0	0	0
2	42226844	2	0	0	0
2	42259456	2	0	0	0
2	42392099	0	0	0	0
2	42735172	0	0	0	0
2	43135792	1	0	0	0
2	43189207	1	0	0	0
2	43428651	0	0	0	0
2	43602304	1	0	0	0
2	43630657	1	0	0	0
2	43928768	1	0	0	0
2	43967522	2	0	0	0
2	44065090	2	0	0	0
2	44081191	1	0	0	0
2	44328998	1	0	0	0
2	44392252	1	0	0	0
2	44726729	0	0	0	0
2	44871874	3	0	0	0
2	44938350	3	0	0	0
2	44952254	3	0	0	0
2	44962016	4	0	0	0
2	45052611	3	0	0	0
2	45135885	3	0	0	0
2	45137870	3	0	0	0
2	45178493	4	0	0	0
2	45247770	3	0	0	0
2	45273041	3	0	0	0
2	45346666	2	0	0	0
2	45453858	3	0	0	0
2	45487466	4	0	0	0
2	45498745	4	0	0	0
2	45523527	5	0	0	0
2	45574206	4	0	0	0
2	45620055	2	0	0	0
2	45854864	1	0	0	0
2	45880122	3	0	0	0
2	45963001	4	0	0	0
2	45974136	4	0	0	0
2	46007655	3	0	0	0
2	46010306	3	0	0	0
2	46125971	1	0	0	0
2	46166063	1	0	0	0
2	46320002	0	0	0	0
2	46451783	2	0	0	0
2	46488081	4	0	0	0
2	46537056	4	0	0	0
2	46567276	4	0	0	0
2	46587097	4	0	0	0
2	46660752	2	0	0	0
2	46768559	0	0	0	0
2	46878351	1	0	0	0
2	46921285	3	0	0	0
2	46984627	3	0	0	0
2	47009746	4	0	0	0
2	47030363	3	0	0	0
2	47098250	2	0	0	0
2	47256297	2	0	0	0
2	47283793	2	0	0	0
2	47289279	2	0	0	0
2	47426158	0	0	0	0
2	47563573	0	0	0	0
2	47798433	3	0	0	0
2	47800603	3	0	0	0
2	47845642	3	0	0	0
2	47860322	3	0	0	0
2	48118896	0	0	0	0
2	48686310	1	0	0	0
2	48725407	1	0	0	0
2	48938356	0	0	0	0
2	49191041	1	0	0	0
2	49201132	1	0	0	0
2	49357415	0	0	0	0
2	50449138	0	0	0	0
2	50735943	0	0	0	0
2	51247657	0	0	0	0
2	51438320	0	0	0	0
2	52787949	0	0	0	0
2	53731906	0	0	0	0
2	53968774	0	0	0	0
2	54124791	0	0	0	0
2	54494448	1	0	0	0
2	54523285	1	0	0	0
2	54684557	0	0	0	0
2	54863861	2	0	0	0
2	54884269	2	0	0	0
2	54885370	2	0	0	0
2	55010115	2	0	0	0
2	55012202	2	0	0	0
2	55091223	2	0	0	0
2	55516323	4	0	0	0
2	55538522	6	0	0	0
2	55538976	6	0	0	0
2	55547424	6	0	0	0
2	55563364	6	0	0	0
2	55618904	6	0	0	0
2	55636351	6	0	0	0
2	55696124	3	0	0	0
2	55763160	1	0	0	0
2	55945206	2	0	0	0
2	55963418	2	0	0	0
2	56004396	4	0	0	0
2	56095994	9	0	0	0
2	56096892	9	0	0	0
2	56108333	9	0	0	0
2	56111822	9	0	0	0
2	56134800	9	0	0	0
2	56149475	9	0	0	0
2	56154316	9	0	0	0
2	56180136	9	0	0	0
2	56190273	9	0	0	0
2	56208159	7	0	0	0
2	56415771	1	0	0	0
2	56446420	1	0	0	0
2	56581160	0	0	0	0
2	56712426	0	0	0	0
2	57574645	1	0	0	0
2	57663776	1	0	0	0
2	58272502	0	0	0	0
2	58712635	0	0	0	0
2	59036916	2	0	0	0
2	59047973	2	0	0	0
2	59103234	3	0	0	0
2	59167557	1	0	0	0
2	59419540	0	0	0	0
2	59970660	0	0	0	0
2	60157097	0	0	0	0
2	60332994	1	0	0	0
2	60397114	2	0	0	0
2	60494345	1	0	0	0
2	60641329	2	0	0	0
2	60713235	3	0	0	0
2	60729294	3	0	0	0
2	60785937	3	0	0	0
2	60837720	2	0	0	0
2	60933007	1	0	0	0
2	61304271	0	0	0	0
2	61482261	1	0	0	0
2	61557164	1	0	0	0
2	61985827	0	0	0	0
2	62276773	0	0	0	0
2	62523878	1	0	0	0
2	62598208	1	0	0	0
2	62720684	0	0	0	0
2	62927104	0	0	0	0
2	63990744	1	0	0	0
2	64068788	1	0	0	0
2	64511598	0	0	0	0
2	64906295	0	0	0	0
2	65010688	3	0	0	0
2	65046048	3	0	0	0
2	65084066	3	0	0	0
2	65103814	3	0	0	0
2	65221184	3	0	0	0
2	65231245	3	0	0	0
2	65255099	3	0	0	0
2	65265995	3	0	0	0
2	65546879	1	0	0	0
2	65561392	1	0	0	0
2	65758525	0	0	0	0
2	65883314	1	0	0	0
2	65943823	1	0	0	0
2	66094705	1	0	0	0
2	66102554	1	0	0	0
2	66243043	0	0	0	0
2	66400889	0	0	0	0
2	66602521	0	0	0	0
2	66764308	0	0	0	0
2	67121629	1	0	0	0
2	67127907	1	0	0	0
2	67416189	1	0	0	0
2	67496436	1	0	0	0
2	67623081	0	0	0	0
2	67858049	0	0	0	0
2	68030319	2	0	0	0
2	68081495	2	0	0	0
2	68101034	2	0	0	0
2	68359897	1	0	0	0
2	68434157	3	0	0	0
2	68492786	2	0	0	0
2	68501187	2	0	0	0
2	68631888	0	0	0	0
2	68880436	0	0	0	0
2	69013007	0	0	0	0
2	69305747	3	0	0	0
2	69321787	3	0	0	0
2	69330284	3	0	0	0
2	69355871	4	0	0	0
2	69444241	1	0	0	0
2	69723710	1	0	0	0
2	69813458	2	0	0	0
2	69867871	1	0	0	0
2	70063773	1	0	0	0
2	70084977	2	0	0	0
2	70168022	1	0	0	1
2	70303218	0	0	0	0
2	70408938	0	0	0	0
2	70537173	0	0	0	0
2	70690134	0	0	0	0
2	70869473	0	0	0	0
2	71029020	0	0	0	0
2	71145643	1	0	0	0
2	71203077	1	0	0	0
2	71516191	2	0	0	0
2	71560665	2	0	0	0
2	71612681	2	0	0	0
2	71715446	2	0	0	0
2	71750507	5	0	0	0
2	71780215	5	0	0	0
2	71821847	6	0	0	0
2	71830689	7	0	0	0
2	71842536	7	0	0	0
2	71893993	7	0	0	0
2	71920075	7	0	0	0
2	71929775	6	0	0	0
2	71958480	4	0	0	0
2	71980454	4	0	0	0
2	72088761	1	0	0	0
2	72169353	1	0	0	0
2	72311295	2	0	0	0
2	72336974	2	0	0	0
2	72361960	2	0	0	0
2	72482572	0	0	0	0
2	72943047	0	0	0	0
2	73063726	0	0	0	0
2	73455600	1	0	0	0
2	73521166	1	0	0	0
2	73638098	0	0	0	0
2	73843571	0	0	0	0
2	74128433	4	0	0	0
2	74167343	4	0	0	0
2	74195551	4	0	0	0
2	74202422	4	0	0	0
2	74220035	5	0	0	0
2	74316414	2	0	0	0
2	74374641	1	0	0	0
2	74596527	1	0	0	0
2	74685443	2	0	0	0
2	74755778	1	0	0	0
2	75419714	0	0	0	0
2	75907351	0	0	0	0
2	79482643	0	0	0	0
2	79697982	0	0	0	0
2	84554692	0	0	0	0
2	85335014	1	0	0	0
2	85427109	1	0	0	0
2	85818886	0	0	0	0
2	85976645	1	0	0	0
2	85995648	1	0	0	0
2	86125299	0	0	0	0
2	86451144	0	0	0	0
2	86759498	0	0	0	0
2	87003846	0	0	0	0
2	88849142	2	0	0	0
2	88856111	2	0	0	0
2	88874891	2	0	0	0
2	95858319	0	0	0	0
2	96858914	0	0	0	0
2	97333492	1	0	0	0
2	97410949	1	0	0	0
2	98261636	0	0	0	0
2	98449182	0	0	0	0
2	98821102	0	0	0	0
2	99172244	0	0	0	0
2	99339122	0	0	0	0
2	99611768	0	0	0	0
2	99839539	0	0	0	0
2	100775045	1	0	0	0
2	100842638	2	0	0	0
2	100900379	1	0	0	0
2	101291137	0	0	0	0
2	101408323	0	0	0	0
2	101699594	0	0	0	0
2	102403171	1	0	0	0
2	102445645	1	0	0	0
2	103042712	0	0	0	0
2	103168977	0	0	0	0
2	103334969	0	0	0	0
2	104361420	0	0	0	0
2	104935248	0	0	0	0
2	105139339	1	0	0	0
2	105197447	2	0	0	0
2	105278158	1	0	0	0
2	105500046	0	0	0	0
2	105797265	1	0	0	0
2	105864826	1	0	0	0
2	105989716	0	0	0	0
2	106390440	0	0	0	0
2	106576012	0	0	0	0
2	106682622	2	0	0	0
2	106700313	2	0	0	0
2	106754692	2	0	0	0
2	107523541	0	0	0	0
2	107921929	0	0	0	0
2	108603967	0	0	0	0
2	109055717	0	0	0	0
2	109582711	0	0	0	0
2	109759696	1	0	0	0
2	109817854	1	0	0	0
2	109941554	0	0	0	0
2	110274179	0	0	0	0
2	111656866	0	0	0	0
2	111909247	0	0	0	0
2	112397339	1	0	0	0
2	112467132	1	0	0	0
2	113013979	0	0	0	0
2	113945334	1	0	0	0
2	114010791	1	0	0	0
2	114493260	1	0	0	0
2	114500473	2	0	0	0
2	114599209	1	0	0	0
2	116298589	0	0	0	0
2	116548326	0	0	0	0
2	118274002	0	0	0	0
2	119034265	1	0	0	0
2	119068932	1	0	0	0
2	119320083	0	0	0	0
2	119514587	0	0	0	0
2	120220598	0	0	0	0
2	120669889	0	0	0	0
2	120848049	0	0	0	0
2	121145352	0	0	0	0
2	121283724	2	0	0	0
2	121310269	3	0	0	0
2	121371877	3	0	0	0
2	121403666	2	0	0	0
2	121526871	6	0	0	0
2	121575818	7	0	0	0
2	121579245	7	0	0	0
2	121582057	7	0	0	0
2	121600201	7	0	0	0
2	121612659	7	0	0	0
2	121620828	7	0	0	0
2	121632454	6	0	0	0
2	121753619	0	0	0	0
2	122082584	1	0	0	0
2	122124926	1	0	0	0
2	122704803	0	0	0	0
2	126461407	0	0	0	0
2	127541459	0	0	0	0
2	128164177	0	0	0	0
2	128754197	0	0	0	0
2	128854625	0	0	0	0
2	129051064	1	0	0	0
2	129116922	1	0	0	0
2	129894466	0	0	0	0
2	131089135	0	0	0	0
2	134009296	0	0	0	0
2	134253643	0	0	0	0
2	134354099	0	0	0	0
2	134464838	1	0	0	0
2	134496047	1	0	0	0
2	134599974	0	0	0	0
2	135212819	0	0	0	0
2	136001215	0	0	0	0
2	136984041	0	0	0	0
2	137493598	0	0	0	0
2	141572583	0	0	0	0
2	142274806	0	0	0	0
2	142672374	0	0	0	0
2	143117883	0	0	0	0
2	144230546	1	0	0	0
2	144308396	1	0	0	0
2	144484493	0	0	0	0
2	145228701	1	0	0	0
2	145326099	1	0	0	0
2	145695907	0	0	0	0
2	145925068	0	0	0	0
2	146225509	0	0	0	0
2	146412140	0	0	0	0
2	146912163	0	0	0	0
2	147843645	0	0	0	0
2	148468530	0	0	0	0
2	148687731	0	0	0	0
2	149487344	0	0	0	0
2	151250458	1	0	0	0
2	151345113	1	0	0	0
2	151782003	0	0	0	0
2	152429679	0	0	0	0
2	153211868	0	0	0	0
2	153573528	0	0	0	0
2	154199490	0	0	0	0
2	154990278	0	0	0	0
2	155248550	0	0	0	0
2	156140001	0	0	0	0
2	156508589	0	0	0	0
2	156677447	2	0	0	0
2	156730821	2	0	0	0
2	156752459	2	0	0	0
2	157126964	3	0	0	0
2	157130406	3	0	0	0
2	157182629	3	0	0	0
2	157216692	3	0	0	0
2	157456236	0	0	0	0
2	157708966	0	0	0	0
2	158113350	0	0	0	0
2	158466273	0	0	0	0
2	158636341	0	0	0	0
2	159227198	0	0	0	0
2	159809088	0	0	0	0
2	160018820	0	0	0	0
2	160662058	1	0	0	0
2	160701224	1	0	0	0
2	160802644	0	0	0	0
2	161060315	0	0	0	0
2	161203395	0	0	0	0
2	161459908	0	0	0	0
2	162872492	1	0	0	0
2	162936987	1	0	0	0
2	163124051	0	0	0	0
2	164318175	0	0	0	0
2	164447403	1	0	0	0
2	164514239	1	0	0	0
2	164637410	0	0	0	0
2	165078704	0	0	0	0
2	165466449	0	0	0	0
2	166278498	0	0	0	0
2	166916033	0	0	0	0
2	167643961	0	0	0	0
2	168986154	0	0	0	0
2	169143035	1	0	0	0
2	169211068	1	0	0	0
2	169642621	3	0	0	0
2	169669708	3	0	0	0
2	169707552	3	0	0	0
2	169721944	3	0	0	0
2	169830328	0	0	0	0
2	170214513	0	0	0	0
2	170493863	0	0	0	0
2	170636642	0	0	0	0
2	171091432	0	0	0	0
2	171586774	1	0	0	0
2	171663021	1	0	0	0
2	171907571	0	0	0	0
2	172098069	1	0	0	0
2	172181222	2	0	0	0
2	172242130	1	0	0	0
2	172411273	2	0	0	0
2	172412907	2	0	0	0
2	172428729	2	0	0	0
2	172600310	1	0	0	0
2	172650382	1	0	0	0
2	173319388	0	0	0	0
2	173488679	1	0	0	0
2	173504674	1	0	0	0
2	173849809	0	0	0	0
2	174254430	0	0	0	0
2	174748572	1	0	0	0
2	174808899	3	0	0	0
2	174868755	3	0	0	0
2	174874454	3	0	0	0
2	174909182	2	0	0	0
2	175200127	0	0	0	0
2	175434355	0	0	0	0
2	175716383	0	0	0	0
2	176046415	0	0	0	0
2	176871243	1	0	0	0
2	176964904	2	0	0	0
2	177037311	1	0	0	0
2	177351121	2	0	0	0
2	177370519	2	0	0	0
2	177431204	2	0	0	0
2	177556469	0	0	0	0
2	177934993	0	0	0	0
2	178193523	0	0	0	0
2	178565913	0	0	0	0
2	178698963	1	0	0	0
2	178768683	1	0	0	0
2	179074676	1	0	0	0
2	179121043	1	0	0	0
2	179343912	3	0	0	0
2	179361205	3	0	0	0
2	179400895	3	0	0	0
2	179432185	3	0	0	0
2	179633298	0	0	0	0
2	179757013	1	0	0	0
2	179787662	1	0	0	0
2	180292349	0	0	0	0
2	180524996	0	0	0	0
2	180864967	0	0	0	0
2	181522783	0	0	0	0
2	181770128	0	0	0	0
2	181946115	0	0	0	0
2	182257369	0	0	0	0
2	182584021	0	0	0	0
2	182743246	0	0	0	0
2	182968268	0	0	0	0
2	183233310	0	0	0	0
2	183380753	0	0	0	0
2	183692791	1	0	0	0
2	183702964	1	0	0	0
2	185195951	0	0	0	0
2	185339475	0	0	0	0
2	187410817	0	0	0	0
2	187522750	0	0	0	0
2	187942514	0	0	0	0
2	188165166	0	0	0	0
2	189631806	0	0	0	0
2	189855943	0	0	0	0
2	190004843	0	0	0	0
2	190430177	1	0	0	0
2	190505766	1	0	0	0
2	191227755	1	0	0	0
2	191235610	1	0	0	0
2	191412889	0	0	0	0
2	191604422	0	0	0	0
2	191795546	2	0	0	0
2	191838204	2	0	0	0
2	191871287	2	0	0	0
2	192496439	0	0	0	0
2	194413571	0	0	0	0
2	196043589	0	0	0	0
2	196326146	0	0	0	0
2	196912067	0	0	0	0
2	197909966	0	0	0	0
2	198093346	1	0	0	0
2	198166825	1	0	0	0
2	199249128	0	0	0	0
2	199568260	1	0	0	0
2	199622708	1	0	0	0
2	199723740	1	0	0	0
2	199772591	2	0	0	0
2	199861714	1	0	0	0
2	200150750	1	0	0	0
2	200200185	1	0	0	0
2	200388714	0	0	0	0
2	200611171	0	0	0	0
2	200989616	0	0	0	0
2	201104924	0	0	0	0
2	201588986	0	0	0	0
2	201766236	0	0	0	0
2	202093395	0	0	0	0
2	202949672	0	0	0	0
2	203315612	0	0	0	0
2	204070487	0	0	0	0
2	204436759	0	0	0	0
2	205188855	0	0	0	0
2	205337400	0	0	0	0
2	205535918	0	0	0	0
2	205969220	0	0	0	0
2	206988573	1	0	0	0
2	207058820	2	0	0	0
2	207107801	1	0	0	0
2	207311915	0	0	0	0
2	208369213	1	0	0	0
2	208465778	1	0	0	0
2	208566316	0	0	0	0
2	208686410	1	0	0	0
2	208765698	1	0	0	0
2	208874208	0	0	0	0
2	209419273	0	0	0	0
2	209622211	0	0	0	0
2	209723047	0	0	0	0
2	210286762	0	0	0	0
2	210880893	1	0	0	0
2	210953067	2	0	0	0
2	211023809	1	0	0	0
2	211540507	1	0	0	0
2	211569685	1	0	0	0
2	212929113	0	0	0	0
2	213325706	0	0	0	0
2	213879274	0	0	0	0
2	214115898	0	0	0	0
2	215108807	0	0	0	0
2	215641655	0	0	0	0
2	216037892	0	0	0	0
2	216300185	1	0	0	0
2	216312938	2	0	0	0
2	216403098	3	0	0	0
2	216432606	2	0	0	0
2	216491708	2	0	0	0
2	216593518	0	0	0	0
2	216772767	1	0	0	0
2	216779025	1	0	0	0
2	216943032	0	0	0	0
2	217103149	1	0	0	0
2	217158741	1	0	0	0
2	217416862	4	0	0	0
2	217428582	4	0	0	0
2	217437917	4	0	0	0
2	217484229	6	0	0	0
2	217487622	7	0	0	0
2	217555824	6	0	0	0
2	217576692	6	0	0	0
2	217584933	5	0	0	0
2	217627150	5	0	0	0
2	217641749	6	0	0	0
2	217720468	3	0	0	0
2	217728717	2	0	0	0
2	217867685	3	0	0	0
2	217890643	3	0	0	0
2	217894024	3	0	0	0
2	217954247	4	0	0	0
2	218033277	2	0	0	0
2	218063837	3	0	0	0
2	218134109	3	0	0	0
2	218146080	3	0	0	0
2	218171660	2	0	0	0
2	218284524	0	0	0	0
2	218391463	3	0	0	0
2	218396778	3	0	0	0
2	218458029	5	0	0	0
2	218482187	6	0	0	0
2	218506653	5	0	0	0
2	218537099	5	0	0	0
2	218563466	4	0	0	0
2	218583945	3	0	0	0
2	218688596	1	0	0	0
2	218708214	1	0	0	0
2	218862241	0	0	0	0
2	219154781	0	0	0	0
2	219492924	1	0	0	0
2	219544388	1	0	0	0
2	219703298	0	0	0	0
2	219863656	7	0	1	0
2	219878756	7	0	0	0
2	219890015	7	0	0	0
2	219906367	7	0	0	0
2	219907699	7	0	0	0
2	219930191	7	0	0	0
2	219938004	7	0	0	0
2	219949184	7	0	0	0
2	220083279	4	0	0	0
2	220115026	4	0	0	0
2	220156474	5	0	0	0
2	220160230	5	0	0	0
2	220172576	5	0	0	0
2	220222352	3	0	0	0
2	220434045	1	0	0	0
2	220509655	1	0	0	0
2	221065795	0	0	0	0
2	221327084	0	0	0	0
2	221529878	0	0	0	0
2	222063830	1	0	0	0
2	222156270	2	0	0	0
2	222213043	3	0	0	0
2	222312339	2	0	0	0
2	222312402	2	0	0	0
2	222749401	1	0	0	0
2	222801699	1	0	0	0
2	223090779	1	0	0	0
2	223177624	1	0	0	0
2	223621511	1	0	0	0
2	223674322	1	0	0	0
2	223778673	1	0	0	0
2	223875639	1	0	0	0
2	223982434	2	0	0	0
2	224021439	2	0	0	0
2	224038175	2	0	0	0
2	224696951	0	0	0	0
2	224866576	4	0	0	0
2	224872383	4	0	0	0
2	224893429	4	0	0	0
2	224925311	4	0	0	0
2	224925417	4	0	0	0
2	225029291	2	0	0	0
2	225080172	2	0	0	0
2	225088153	2	0	0	0
2	225303022	2	0	0	0
2	225386080	2	0	0	0
2	225390089	2	0	0	0
2	225727663	0	0	0	0
2	226273689	0	0	0	0
2	226807953	0	0	0	0
2	227020399	1	0	0	0
2	227092150	1	0	0	0
2	227210782	2	0	0	0
2	227274762	2	0	0	0
2	227291415	3	0	0	0
2	227376088	1	0	0	0
2	227482413	1	0	0	0
2	227510332	1	0	0	0
2	227647783	0	0	0	0
2	227860671	0	0	0	0
2	228373615	0	0	0	0
2	228577809	0	0	0	0
2	230000574	1	0	0	0
2	230021166	2	0	0	0
2	230106220	2	0	0	0
2	230122385	1	0	0	0
2	230571420	0	0	0	0
2	231279616	0	0	0	0
2	231672572	2	0	0	0
2	231733703	2	0	0	0
2	231761534	2	0	0	0
2	232268312	3	0	0	0
2	232276482	3	0	0	0
2	232286789	3	0	0	0
2	232331734	3	0	0	0
2	232481218	2	0	0	0
2	232495138	2	0	0	0
2	232560984	3	0	0	0
2	232598197	1	0	0	0
2	232779223	5	0	0	0
2	232788325	5	0	0	0
2	232797966	5	0	0	0
2	232812422	5	0	0	0
2	232822838	6	0	0	0
2	232823235	6	0	0	0
2	232920430	4	0	0	0
2	232981427	4	0	0	0
2	232989831	4	0	0	0
2	233029165	5	0	0	0
2	233056621	5	0	0	0
2	233094365	3	0	0	0
2	233103447	4	0	0	0
2	233201328	2	0	0	0
2	233242964	2	0	0	0
2	233331634	2	0	0	0
2	233418920	1	0	0	0
2	233520254	0	0	0	0
2	233656627	0	0	0	0
2	233792109	2	0	0	0
2	233825947	2	0	0	0
2	233864627	2	0	0	0
2	234272484	0	0	0	0
2	234815005	0	0	0	0
2	235401020	0	0	0	0
2	235949877	0	0	0	0
2	236519555	2	0	0	0
2	236549409	2	0	0	0
2	236588800	2	0	0	0
2	237560697	0	0	0	0
2	237896842	0	0	0	0
2	238058938	0	0	0	0
2	238166147	1	0	0	0
2	238249630	2	0	0	0
2	238276385	2	0	0	0
2	238356795	2	0	0	0
2	238454154	2	0	0	0
2	238494742	1	0	0	0
2	239374836	1	0	0	0
2	239424876	1	0	0	0
2	239588887	2	0	0	0
2	239637228	3	0	0	0
2	239637675	3	0	0	0
2	239723729	2	0	0	0
2	239865136	1	0	0	0
2	239877738	2	0	0	0
2	239972561	2	0	0	0
2	240049141	1	0	0	0
2	241241822	2	0	0	0
2	241315190	2	0	0	0
2	241322107	3	0	0	0
2	241416038	1	0	0	0
2	241518989	1	0	0	0
2	241558936	1	0	0	0
2	241775066	1	0	0	0
2	241815473	2	0	0	0
2	241876480	3	0	0	0
2	241929621	4	0	0	0
2	241936268	5	0	0	0
2	242004866	6	0	0	0
2	242006736	6	0	0	0
2	242031090	8	0	0	0
2	242066789	7	0	0	0
2	242083872	8	0	0	0
2	242110786	6	0	0	0
2	242114037	6	0	0	0
2	242118564	6	0	0	0
2	242173882	5	0	0	0
2	242255378	1	0	0	0
2	242393574	2	0	0	0
2	242421314	2	0	0	0
2	242493511	2	0	0	0
3	1557413	0	0	0	0
3	2390612	1	0	0	0
3	2427838	2	0	0	0
3	2494746	1	0	0	0
3	4750489	1	0	0	0
3	4771306	1	0	0	0
3	5037400	0	0	0	0
3	5196707	0	0	0	0
3	5960155	0	0	0	0
3	8095274	0	0	0	0
3	8572373	1	0	0	0
3	8644245	1	0	0	0
3	8809222	0	0	0	0
3	8933583	1	0	0	0
[truncated: 10,112 more rows]
