# Supplementary material for: A saturated map of common genetic variants associated with human height
Source: Nature. 2022 Oct 12;610(7933):704–12. doi: 10.1038/s41586-022-05275-y (PMC9605867; doi:10.1038/s41586-022-05275-y)
Supplement: Supplementary file 7 — Source Data Fig. 3 [file 41586_2022_5275_MOESM7_ESM.xlsx]

## Sheet: Sheet1
Ancestries / Ethnicities	Heritability (within GWS loci)	Heritability (outside GWS loci)	S.E. (within GWS loci)	S.E. (outside GWS loci)	Number of HM3 SNPs within GWS loci	Number of HM3 SNPs (total)	Sample size
European	0.514282	-0.0012297	0.0129964	0.0145131	310092	1130264	28645
Hispanic	0.407837	0.032835	0.052294	0.062743	348498	1277112	4939
South-Asian	0.3736	0.035565	0.030253	0.03626	334237	1222935	9257
East-Asian	0.347934	0.0358525	0.00711591	0.0068221	304478	1110588	49939
African	0.419025	0.0450909	0.0317509	0.0390048	371622	1180574	15149
