# Supplementary material for: A saturated map of common genetic variants associated with human height
Source: Nature. 2022 Oct 12;610(7933):704–12. doi: 10.1038/s41586-022-05275-y (PMC9605867; doi:10.1038/s41586-022-05275-y)
Supplement: Supplementary file 8 — Source Data Fig. 4 [file 41586_2022_5275_MOESM8_ESM.xlsx]

## Sheet: Panel a
		PGS derived from GWS SNPs							PGS derived from all HapMap3 SNPs
		Ancestry-Specific PGS		European PGS		Cross-ancestry PGS			Ancestry-Specific PGS		European PGS		Cross-ancestry PGS
ANCESTRY (Cohort)	Sample size	R2	SE	R2	SE	R2	SE		R2	SE	R2	SE	R2	SE
EUR (UKB)	14587	0.40072	0.00811488	0.40072	0.00811488	0.400569	0.00811438		0.446667	0.00823251	0.446667	0.00823251	0.4243	0.0081843
EUR (LLB)	14058	0.40027	0.00826462	0.40027	0.00826462	0.399185	0.00826087		0.447457	0.00838739	0.447457	0.00838739	0.424753	0.00833803
SAS (UKB)	9257	0.0328789	0.00370676	0.20819	0.00843986	0.214023	0.00852569		0.0451831	0.00431761	0.236639	0.00883493	0.228425	0.00872681
EAS (UKB)	2246	0.156992	0.0153525	0.167921	0.0157747	0.202425	0.0169568		0.204914	0.0170341	0.19121	0.0165958	0.203011	0.0169751
HIS (PAGE)	5798	0.131021	0.0088627	0.186799	0.0102371	0.201493	0.0105356		0.153665	0.00947217	0.200789	0.0105218	0.165862	0.00976975
AFR (PAGE)	8238	0.0846803	0.00613475	0.0704491	0.00563889	0.122915	0.00723507		0.153847	0.00795038	0.0255597	0.00347756	0.0535538	0.00496092
AFR (UKB)	6911	0.0849621	0.00670798	0.0594592	0.00568929	0.0935819	0.0070068		0.143972	0.00844583	0.0942527	0.00702927	0.0985081	0.00716929
R2: Prediction accuracy
SE: Standard Error of R2
GWS: Genome-Wide Significant

## Sheet: Panel b
	Predictor	Prediction Accuracy	Standard Error of Prediction Accuracy	Sample size
	Height of sibling	0.262166	0.00665086	17492
	Height of mother	0.247159	0.0275445	981
	Height of father	0.294139	0.0300777	918
	PGS based on GWS SNPs	0.40027	0.00826462	14058
	PGS based on HapMap3 SNPs	0.447062	0.00587519	28645
	Average height of parents	0.438236	0.031683	981
	PGS (GWS) + parent average	0.541608	0.0318168	981
	PGS (HM3) + parent average	0.5518	0.0317557	981
