# Supplementary material for: A saturated map of common genetic variants associated with human height
Source: Nature. 2022 Oct 12;610(7933):704–12. doi: 10.1038/s41586-022-05275-y (PMC9605867; doi:10.1038/s41586-022-05275-y)
Supplement: Supplementary file 9 — Source Data Extended Data Fig. 2 [file 41586_2022_5275_MOESM9_ESM.xlsx]

## Sheet: Sheet1
	Proportion of non-EUR COJO SNPs dected
Distance to closest EUR COJO SNP (kb)	AFR	EAS	SAS	HIS
0	0.187638	0.156863	0.26087	0.230311
10	0.501104	0.491285	0.536232	0.502316
20	0.662252	0.672113	0.782609	0.626075
30	0.735099	0.75817	0.84058	0.714758
40	0.785872	0.82244	0.898551	0.769689
50	0.836645	0.869281	0.898551	0.805427
60	0.86755	0.897603	0.942029	0.836532
70	0.88521	0.91939	0.942029	0.868299
80	0.907285	0.932462	0.956522	0.888815
90	0.92053	0.943355	0.971014	0.906684
100	0.933775	0.958606	0.971014	0.91595
110	0.940397	0.962963	0.971014	0.927201
120	0.94702	0.96732	0.971014	0.93448
130	0.949227	0.969499	0.971014	0.943746
140	0.953642	0.974946	0.971014	0.951688
150	0.95585	0.977124	0.985507	0.954335
160	0.95585	0.980392	0.985507	0.957644
170	0.960265	0.981481	0.985507	0.960953
180	0.96468	0.982571	0.985507	0.9636
190	0.969095	0.982571	0.985507	0.9636
200	0.969095	0.98366	0.985507	0.965586
