# Supplementary material for: A saturated map of common genetic variants associated with human height
Source: Nature. 2022 Oct 12;610(7933):704–12. doi: 10.1038/s41586-022-05275-y (PMC9605867; doi:10.1038/s41586-022-05275-y)
Supplement: Supplementary file 10 — Source Data Extended Data Fig. 3 [file 41586_2022_5275_MOESM10_ESM.xlsx]

## Sheet: Panel a
Xaxis: Expected Statistical Power for Replication	Yaxis: -log10(P-value) x sign(BETA_discovery) x sign(BETA_replication)
0.000221834	0.727991
0.000721614	0.305112
0.000198563	0.251068
0.000387581	1.86451
0.000205236	1.50288
0.00072146	-0.0613627
8.05185e-05	0.628288
0.000108431	-0.267203
0.000926427	0.254899
0.0286295	3.49876
0.000114883	0.151314
0.00589404	2.03349
0.000358491	0.933246
0.260405	4.94251
0.064024	1.66411
7.71199e-05	-0.346801
0.000182054	2.96726
5.43939e-05	0.181258
0.000132682	1.2254
0.000282507	1.04223
4.40767e-05	0.00223192
0.00405638	0.841541
1.76819e-05	-0.103369
6.2051e-05	-0.629021
0.000435301	0.600153
0.000367857	1.07858
0.000297889	1.55361
0.000105433	1.46547
0.000448432	1.03394
8.97983e-05	0.0131217
0.000174952	1.55034
6.20799e-05	1.30041
3.91018e-05	0.081468
5.09715e-05	-0.466225
0.021211	1.42361
0.0993516	3.38334
0.0117255	1.78429
0.000681608	-0.520282
5.37157e-06	3.1305
0.000143856	0.00745002
7.31022e-05	-0.782774
4.4643e-05	0.52192
3.3159e-05	0.43457
0.000301087	0.585349
1.50998e-05	0.998625
0.000360032	1.85706
5.69858e-05	-1.02002
0.000204352	0.659746
0.000204562	1.53234
2.93154e-05	2.89947
0.000123356	-0.0350336
0.000218481	0.779929
0.000527694	0.0931378
0.00057463	0.389407
0.96535	11.3102
9.84517e-05	-0.580624
3.96552e-05	0.114659
0.00583649	-0.00373181
0.000652165	0.411604
0.000960159	1.75267
0.000404088	1.63161
0.00322763	1.04703
0.000144989	0.202346
0.000155418	1.01961
0.0427405	2.24937
0.00014453	-0.563472
0.000225185	0.484521
6.21283e-05	0.264837
0.000185538	0.852713
0.000528947	1.84029
6.26333e-05	1.29774
0.00128292	0.125822
7.8338e-05	0.257569
0.00129481	0.816836
0.0245781	2.30442
2.61961e-05	0.632372
0.0017815	1.29735
8.74495e-05	0.121511
0.0021391	0.997238
0.000342615	1.81538
0.0016661	-0.14181
0.442813	3.02715
0.999899	11.434
4.92745e-05	-0.0714505
0.000783066	1.06483
0.00531564	1.75385
5.74677e-05	-0.00242491
0.000148785	2.20825
0.000917812	2.03621
0.0229799	3.07204
3.65175e-05	0.161517
0.018757	3.54435
8.26951e-05	2.55501
0.000310425	0.985475
3.9168e-05	0.299336
0.000523841	1.46774
0.000288235	1.54957
4.89834e-05	-0.446726
0.000202711	0.739518
0.000307376	0.774332
0.00317775	0.205788
5.60186e-05	1.57792
0.000201414	0.0061363
6.16585e-05	0.1218
0.0109988	3.05363
0.00206075	1.75224
0.000646725	0.309237
0.000499778	0.742132
0.00268245	0.674296
0.000415446	0.873313
0.000453141	0.179077
0.00754358	0.878907
0.000552158	0.534583
9.24502e-05	2.65613
0.000679709	3.16654
0.000158393	0.797713
0.000193996	-0.0218053
3.82152e-05	-0.0160798
0.000212369	0.474605
2.31951e-05	1.12438
0.000125439	0.973573
4.464e-05	-0.68981
0.0024695	3.29352
0.000202516	0.848416
4.22839e-05	-0.403379
6.54841e-05	0.245782
5.34858e-05	0.547977
5.31511e-05	0.795243
5.27889e-05	0.279747
4.07158e-05	-0.270641
0.000340806	-0.604219
7.29339e-05	1.14643
7.82386e-05	0.172291
7.71053e-05	-0.734816
7.81372e-05	0.311512
0.0013417	2.10686
3.34202e-05	-0.0431451
8.1011e-05	1.28043
0.00104207	1.75719
0.000291576	0.221873
0.000103771	0.28892
4.40708e-05	-0.0826536
0.000185579	0.29606
0.000503862	0.224459
2.56031e-05	0.0938708
6.99714e-05	0.578044
7.45369e-05	-0.657313
0.000338294	0.44139
0.000267325	-0.523719
6.49317e-05	1.30207
0.000263035	1.7843
0.000434229	0.458799
7.81907e-05	0.412874
6.87471e-05	-0.0353539
0.00041685	0.18701
0.000134621	1.76757
5.15026e-05	0.0048384
0.000138345	-0.130748
0.00012706	0.603696
0.000261706	1.04417
0.000304894	0.0125085
0.000414626	0.998898
0.00237855	1.30704
0.0649208	1.94748
0.000322743	1.51829
0.000428577	1.17504
9.7021e-05	0.297819
0.000215703	0.38231
0.0123345	1.68239
0.398127	7.20089
0.760287	6.55731
0.49749	7.28416
0.690769	9.13558
0.00134383	1.46491
0.131837	1.68771
0.00291062	0.131381
0.000247382	0.05812
4.28334e-05	0.281466
0.00572906	0.24473
0.985618	6.03082
0.000921937	0.109457
0.000307281	0.809397
9.41887e-05	0.125205
0.000302153	0.573879
8.70757e-06	0.569506
5.95994e-05	0.581548
2.86055e-05	-0.0803033
0.000161932	0.310875
0.00335286	1.83251
0.00255043	0.977126
0.00654511	-0.0445927
0.000190199	2.53431
0.000104017	-0.709071
0.000720287	0.0115369
0.000128125	0.364603
0.000138382	1.88965
0.0334442	2.25998
0.479547	8.86777
0.00281054	1.69246
0.00164093	3.05712
0.000108362	0.235976
4.3686e-05	0.125524
9.32179e-05	1.56521
0.000122893	2.42191
0.000396563	0.650245
0.000341854	0.192512
3.02572e-05	0.58694
0.000128656	2.87507
0.00105364	0.388312
0.00039541	0.238812
5.99222e-05	1.654
0.000147829	1.52531
7.71221e-05	1.93199
6.48085e-05	0.178067
0.000215453	1.17742
0.0272049	1.95687
0.000161335	0.012281
6.12032e-05	0.26083
0.000156261	0.106956
0.000100636	1.13575
0.00114427	0.248801
0.0408131	1.56498
0.00138537	2.09422
6.69549e-05	0.08543
0.00114773	1.37745
0.000771484	0.961829
0.00254307	0.272412
0.0155357	1.45596
0.000422101	0.301907
0.989784	6.497
0.000116407	0.0220017
9.83044e-05	1.08297
0.000306039	-0.0372818
0.000169702	-0.262071
0.000529165	0.0300448
0.0004897	1.31407
2.48621e-05	-0.7489
0.000127497	1.05916
7.34101e-05	-0.276822
6.42557e-05	1.56311
8.38558e-05	0.407491
5.30649e-05	1.66456
5.26046e-05	0.810501
0.0199362	0.798071
0.0019767	2.20959
0.0001542	0.107446
0.00223328	1.98406
0.000510367	2.32008
0.000105565	1.02666
4.30707e-05	1.02354
2.61599e-05	0.10654
0.000553798	-0.325291
0.00312416	0.607321
5.35581e-05	-0.0400052
0.00113526	1.86853
0.00349582	3.34652
7.00477e-05	1.06359
0.000148963	1.36092
2.30238e-05	0.418972
0.00145574	0.211116
0.00437302	1.18998
0.000815195	0.62492
0.000175988	1.2202
9.60204e-05	1.42631
5.2133e-05	0.0717086
0.000341704	-0.0743667
7.04906e-05	0.0090031
0.000129375	0.609717
4.24701e-05	-0.130987
0.00013723	0.449684
0.000132442	0.899833
0.00103256	1.34202
9.53072e-05	0.14608
0.0001498	0.419489
0.000138337	-0.0293696
5.49319e-05	-0.0168638
5.75235e-05	-0.0622154
1.74237e-05	1.33416
0.000160652	0.579322
6.12846e-05	0.42613
4.16085e-05	0.475757
6.61075e-05	0.43436
4.07115e-05	0.651504
0.00991353	1.48576
9.65148e-05	0.114023
0.000472365	3.00566
0.00137845	0.246567
0.000802967	0.643836
7.96196e-05	0.0140291
8.03264e-05	-0.593506
0.000109331	-0.32409
0.000386427	-0.172718
0.0330955	1.10313
0.00194358	0.573918
4.08021e-05	1.61305
7.39708e-05	0.603016
5.50854e-05	0.444971
3.71127e-05	-0.327147
0.000527539	0.940009
0.0462178	1.7211
5.2786e-06	0.27291
0.00105787	0.284429
0.00068185	0.890867
0.000292321	0.836463
0.000122856	-0.0463423
0.000137184	0.446749
0.000171591	0.398655
8.60365e-05	0.191162
0.000498379	-0.356162
0.000817801	0.731097
0.000487045	1.36343
0.000224152	0.250487
5.60319e-05	-0.443589
6.99915e-05	0.370619
0.000232031	2.44802
0.000102829	0.860439
0.0016988	-0.780746
0.0016191	1.56972
0.00455835	1.61879
0.00771637	1.94096
0.000161687	-0.0292358
0.00639989	1.45402
0.000156613	-0.0240974
8.17745e-05	-0.452988
7.40082e-06	0.243377
6.55499e-05	1.31512
7.2748e-05	1.10429
0.000186689	0.150605
0.000230348	0.949524
5.2818e-06	0.103276
8.77175e-05	0.716529
0.000200158	0.794349
0.141347	2.12863
0.000618732	0.0688194
0.00024403	1.27464
0.000202622	0.182159
0.000302473	-0.205385
0.0151838	2.03202
0.00120597	0.364508
0.000350093	-0.0794358
0.0279599	3.37401
6.07167e-05	-1.02566
0.000160883	0.612224
0.000459228	1.19022
6.39193e-05	1.40567
2.1184e-05	2.47906
0.000128738	0.330428
0.000250392	0.304124
0.000102625	0.895841
0.000266408	0.45008
0.000331508	0.531589
0.00461547	1.96926
0.000551725	0.286085
8.88281e-05	-0.250322
0.00018181	-0.158498
0.0401845	-0.330533
0.00390331	0.691263
0.0124104	0.0244496
5.47904e-05	-0.547373
0.923967	9.77748
0.00561	4.27572
0.00358604	1.01483
0.0619813	3.93732
0.000617214	0.462735
0.0100872	2.50774
0.000223317	0.1363
0.0689695	4.81297
2.8844e-05	0.183567
4.9441e-05	1.16453
0.00260166	2.48926
0.000320235	0.28628
0.000277113	0.715784
8.11655e-05	-0.0800547
0.0104133	0.563554
0.0455611	0.102148
0.000268515	-0.0479068
0.00095678	1.27027
6.06841e-05	1.19047
0.000470982	1.61177
0.000290284	1.6946
0.00292912	1.89966
0.025649	0.791992
0.00032045	0.365971
2.86115e-05	-2.33003
0.000526935	0.656851
7.70816e-05	0.191555
4.93578e-05	-0.396866
4.61462e-05	0.0779647
0.0039099	3.08852
0.00178958	0.704125
3.98525e-05	0.647978
9.80975e-05	-0.0103246
0.000121628	1.51042
0.00035535	1.20424
0.000602524	0.962713
0.000142105	0.0422998
0.00770989	-0.100301
0.00818431	0.401499
0.041689	2.67529
0.000545718	-0.632199
5.65167e-05	0.0668256
0.0388482	1.70098
0.00475093	-0.325238
0.00281751	-0.0239253
0.000158347	1.20704
8.83482e-05	-1.09009
5.14178e-05	-0.73208
7.4059e-05	0.0292228
0.000152678	0.564999
2.31312e-05	1.33944
0.000225995	-0.0448031
0.00114735	0.356985
0.000160717	0.447546
0.000653281	1.93316
0.000108574	1.14387
6.25288e-05	1.44364
0.219284	3.59088
0.42948	11.819
0.0140835	2.51953
3.60022e-05	0.0152248
0.00568839	1.7072
0.00402224	1.17326
0.00268284	1.51997
0.000215541	0.756498
0.000821512	0.676022
3.78215e-05	1.11479
0.000148364	2.29686
5.21862e-05	-0.0932896
0.000908292	2.316
6.59957e-05	-0.347807
0.000155939	0.0793435
0.000187164	0.42048
0.000169568	0.254821
0.00014504	0.330323
0.000564066	3.09433
7.93427e-05	0.43406
0.000152407	0.540621
4.0199e-05	-0.260686
5.28669e-05	0.0727734
0.00012245	0.307165
0.0133956	1.99412
0.00150564	1.52804
0.000769205	1.25796
9.00766e-05	0.644079
0.000159062	0.289186
0.0312347	2.04405
3.64526e-05	1.09275
0.000105027	0.567775
0.00248079	0.860984
0.000275928	0.614442
4.40543e-05	0.224455
3.63672e-05	0.410852
3.8876e-05	0.400452
1.97673e-05	-0.197943
0.000211266	0.494249
5.27817e-06	-0.495699
5.76819e-05	-0.218809
0.000104018	-0.0458106
4.96926e-05	0.137154
5.28727e-06	0.862573
6.01068e-05	0.189046
0.00108324	0.929914
6.08309e-05	1.76461
7.60799e-05	0.249466
5.2494e-05	0.224998
4.44186e-05	-1.29259
9.91307e-05	-0.510117
6.75157e-05	-0.0931335
7.46965e-05	1.19223
0.000362278	0.486114
0.00116887	1.36222
5.77731e-05	0.315347
0.000305137	1.1626
0.000664987	-0.19762
0.000194886	0.750716
0.000160367	-0.4135
0.000674657	0.671661
0.000135673	0.29491
5.58746e-05	0.597245
4.82283e-05	-0.156169
6.01695e-05	0.808367
4.04079e-05	0.828838
0.000137694	0.885846
5.01917e-05	1.37871
5.2031e-05	0.856436
0.00871703	1.38573
7.29697e-05	0.335618
0.000103025	0.071661
0.00049177	1.11521
0.000371256	0.334581
0.0117688	1.2272
0.000258393	0.0281056
0.00186632	0.646216
0.000690799	0.364117
0.00120591	0.167053
0.0429083	2.21015
0.00573132	1.75052
0.00290977	1.44119
0.00241126	0.222298
0.000508996	2.5537
0.00427009	0.360481
0.000280681	2.64278
0.00392578	1.39951
0.00335025	0.228027
0.012172	1.60454
0.000803153	0.644474
0.000159638	1.67837
0.000478595	1.3611
0.00250493	1.44164
0.00102283	0.528937
0.000106782	0.154966
4.63774e-05	0.719636
5.95459e-05	0.596866
8.46229e-05	0.14699
0.000227565	0.0741168
0.00122489	-0.777255
0.00900902	0.428677
0.00012118	-0.406304
0.000808495	2.43569
9.78055e-05	-0.42788
0.0051125	0.0504002
0.000173067	0.0483036
0.000281945	0.0865751
0.0159726	0.269307
4.30819e-05	0.618755
0.0500112	4.55336
0.0495321	0.707638
0.000118578	0.950298
0.00152948	0.217818
0.00106811	0.0738799
0.00167071	0.149774
0.0057291	1.72942
0.00969866	1.25926
3.48308e-05	0.870539
3.29334e-05	0.429268
0.000207032	-0.114365
6.21569e-05	0.0906328
0.000151496	1.23191
6.45361e-05	-0.198193
6.11931e-05	0.0536607
5.15207e-05	-0.412142
0.00134225	1.61085
0.00540799	0.524824
0.00167943	0.305854
9.62236e-05	0.351305
0.0387651	2.65049
0.00993068	4.22113
0.0520209	1.24092
9.08944e-05	-0.0314293
4.69383e-05	0.321888
5.36989e-05	1.24277
8.19754e-05	0.540516
0.00059227	0.545521
0.000101727	0.099752
3.73541e-05	0.539355
7.28259e-05	-0.022997
0.000394896	1.32339
0.0993366	3.39174
6.87146e-05	1.09823
0.235002	4.67337
0.000113185	0.618889
6.31196e-05	-0.455469
0.0147466	2.5635
0.0188718	2.96535
5.2788e-06	0.908829
5.54337e-05	0.621853
0.000642199	-0.0517582
0.000134063	0.343805
0.000788515	2.6986
0.0164508	2.24316
0.00173631	0.524997
0.000172049	1.3158
0.000155698	0.151982
2.18828e-05	0.0312346
0.001677	0.327435
0.000452072	-0.0546102
0.000574282	0.263535
0.00148839	1.40903
3.80168e-05	0.153712
5.49582e-05	0.708947
0.000278976	-0.00202462
4.88927e-05	0.60939
0.000719868	0.78935
0.00105613	2.98865
0.0183153	1.60042
3.6275e-05	-0.0912202
0.00137229	0.242303
0.0184857	2.23093
5.25704e-05	0.169538
0.000127303	-0.317793
5.25235e-05	-0.129829
0.000400651	0.62458
0.000518342	0.423623
3.50633e-05	0.037977
1.67473e-05	2.03126
0.00200781	0.0187401
2.5792e-05	0.501321
3.31053e-05	-0.866337
0.000148904	0.506224
0.000109821	2.09782
0.0024526	0.217242
2.38984e-05	-0.612007
6.77344e-05	0.15435
0.000388878	1.24393
0.000158282	0.682064
5.92928e-05	-0.441874
0.00179488	1.57644
0.00263157	0.164948
6.51366e-06	0.0515489
0.000879799	0.623664
4.47653e-05	0.388558
0.0127778	1.34465
0.000156422	0.785747
6.08278e-05	-0.0630924
6.82022e-05	0.215939
5.86014e-05	-0.0260279
0.0170839	2.79422
0.00220301	0.616023
0.100618	3.3591
0.000274526	0.311416
0.000322961	0.884606
9.13747e-05	0.0134898
0.000298037	1.70976
4.51816e-05	0.362595
0.00041253	-0.477222
0.0121464	0.89943
4.21422e-05	0.820661
9.77648e-06	-0.281393
0.00012361	-0.032402
0.000624398	-0.189157
0.00120603	0.484271
0.000121624	-0.208506
5.13495e-05	-0.643042
0.000338715	1.0076
4.64661e-05	0.123742
0.000677335	-0.0272475
5.21187e-05	0.325276
1.13077e-05	0.652975
6.55626e-05	1.57034
2.17832e-05	0.0864086
3.57447e-05	-0.0242599
0.000187135	0.0565836
8.77105e-05	-0.55858
3.59946e-05	0.206419
7.6662e-05	1.61278
3.49865e-05	-0.0842689
0.000169967	0.741518
0.000562593	-0.381414
0.000165226	-0.403427
0.00142468	-0.813191
1.31676e-05	0.320599
3.67027e-05	0.317639
4.64244e-05	0.146591
8.73836e-05	-0.060685
0.0033387	0.0854696
0.000220278	0.868786
5.21863e-05	1.12992
5.59143e-05	-0.29173
0.00030229	0.285219
0.000300296	2.89113
2.53803e-05	0.430027
0.000349587	0.53085
0.000109628	0.656842
0.000107302	0.177329
0.000218124	-0.386531
0.000113257	2.15834
5.82482e-05	-0.267736
6.16618e-06	0.183483
0.000174195	0.460504
1.62263e-05	1.55835
5.29565e-06	0.96619
0.000157448	2.55269
0.0119535	1.48634
3.49859e-05	1.91389
0.000204145	1.50448
6.33867e-05	0.185016
3.80456e-05	-0.00195045
0.00111793	1.36228
0.000222345	0.983949
0.000153161	1.11711
7.33792e-05	0.261793
3.84536e-05	0.85898
0.0049927	3.88258
4.27501e-05	1.02267
0.000382536	0.792349
5.92125e-05	0.0128613
0.000305656	0.643013
0.00387336	1.99177
0.00223613	1.35954
0.00012338	0.227498
5.22807e-05	-0.147011
9.46094e-05	0.536418
0.00012747	0.211073
0.041465	3.5954
0.000751739	1.88984
0.00201515	1.87093
0.144608	3.34864
4.59764e-05	-0.319815
0.0018862	0.669797
0.00186386	1.55001
4.28547e-05	0.90916
4.00437e-05	-0.389159
5.42883e-05	-0.998764
9.93309e-05	0.557516
5.35812e-05	1.13302
0.000634377	1.63278
5.86803e-05	0.297448
2.66498e-05	-0.220695
1.40113e-05	0.424947
0.000522393	0.456994
0.000338478	0.4964
0.000148404	0.739235
0.00201724	0.454406
0.00546373	1.57393
2.58728e-05	-0.071448
0.00160951	1.30241
0.00478251	1.40272
0.0145733	2.86392
0.000306802	3.72035
0.00101507	-0.465891
0.000457245	0.514744
0.000129428	0.711742
0.000551357	-0.441959
0.000145619	0.052532
5.56187e-05	0.0887332
9.5502e-05	-0.184861
0.000194499	-0.0331058
3.25737e-05	-1.08768
0.0016435	-0.00237775
0.000119264	-0.862978
0.000518333	0.121533
0.354163	5.66017
0.237241	6.34162
0.00767931	1.49888
0.000252489	0.279981
0.000181029	0.845184
4.94019e-05	-0.259199
0.000134938	-0.286328
8.86557e-05	0.569425
0.000274198	0.153675
0.000642576	2.22969
0.000971135	0.757752
0.00100566	0.424694
0.00542276	0.983811
0.00356227	-0.107882
0.0578827	3.1777
0.0223857	1.50902
0.00483961	3.27892
0.0333841	4.81743
0.0116927	1.00492
0.000634885	2.6145
0.0119787	0.860244
3.78487e-05	0.122027
0.00410706	1.20747
3.19431e-05	0.346098
0.000306885	0.8109
3.85685e-05	-0.0795589
0.000152877	1.34695
0.000257767	1.15134
0.000354585	0.631479
0.000213128	3.73611
0.00615307	1.47455
6.36901e-05	0.681446
0.00250433	1.82732
5.00604e-05	1.14633
0.000101195	-0.0314115
2.37645e-05	0.440608
5.5571e-05	2.33566
0.000106758	0.317605
3.6328e-05	0.788719
4.28977e-05	0.0719069
3.87706e-05	1.39086
0.000103924	1.22027
7.46487e-05	0.238113
0.00149429	1.07816
0.00989955	1.78655
3.3768e-05	0.33639
0.000246361	-0.110541
0.000115793	0.0289483
0.00672161	1.86804
6.1809e-05	0.517901
8.39011e-05	0.529441
7.87546e-05	0.716559
3.17308e-05	0.582158
4.59534e-05	0.718512
0.000163659	-0.374316
0.0606869	5.17779
0.0203997	1.3551
9.88653e-05	0.384891
0.000109701	0.261987
0.000726119	-0.0934559
3.5946e-05	-0.0722186
6.59522e-05	1.99124
0.104533	6.12368
0.0053716	2.0062
0.0254385	2.9845
0.00042143	0.0296713
6.84541e-05	0.954865
0.000185989	1.57283
2.82605e-05	-0.0705744
3.97118e-05	0.432212
0.000212259	0.687372
8.6993e-06	0.526107
0.00838718	1.28908
0.00036032	0.39542
0.000457451	1.0372
7.43054e-05	1.65994
5.19507e-05	0.646116
0.000257893	0.403236
2.94023e-05	0.135662
4.18478e-05	0.475767
7.01037e-05	-0.706688
0.000254541	0.809383
6.0703e-06	0.239201
3.07747e-05	0.155968
1.10118e-05	0.461842
2.74092e-05	-1.36248
0.00207212	0.148605
0.000251913	0.347868
0.000157895	1.22221
0.00013177	5.04264
0.000636685	-0.240146
0.00354494	0.0872658
5.01585e-05	0.162451
6.74948e-05	1.28831
0.00024271	0.757444
0.000484424	0.0983935
2.65675e-05	2.1201
0.000106487	2.8251
8.75979e-05	0.349714
7.39918e-05	-0.101583
0.00105397	1.14037
2.75617e-05	0.104708
7.42637e-06	0.129229
0.000822957	-0.139985
6.65237e-05	3.40886
6.90247e-05	0.758625
4.35287e-05	0.244606
0.00017849	0.727645
4.0563e-05	-1.14107
5.47137e-05	0.0229192
8.90406e-05	0.237021
9.5408e-05	0.763387
0.00275266	-0.102463
0.000136036	0.247148
0.000403296	1.16141
0.000188258	0.537933
0.00257671	1.72535
0.000121148	0.902344
0.000874776	0.447295
1.55989e-05	1.54734
0.00186445	0.0965486
0.000278713	0.153152
0.0729969	3.4666
0.00588886	0.739626
3.79472e-05	0.0996859
0.00569721	1.78096
0.00223383	2.67887
0.000264554	1.53674
0.00349067	1.14056
4.12949e-05	-0.251369
0.000107847	1.26335
4.1961e-05	1.19517
0.000950067	0.643775
0.000832699	0.681338
0.000257062	0.460807
0.000126202	0.692767
0.000230242	0.382926
0.00102242	0.168736
4.63432e-05	1.02056
0.0398624	0.615079
0.00318662	1.36804
2.67608e-05	0.0330393
3.63452e-05	-0.0768213
3.57956e-05	-0.0621482
0.000872464	0.410634
4.32676e-05	0.0601394
7.30833e-05	-0.360971
1.60009e-05	0.610324
8.9995e-06	0.755389
0.000387746	1.34834
0.000868891	1.24761
0.000194742	0.210996
0.000677304	0.98807
0.00951011	2.40228
0.00187392	1.73612
0.0290344	3.01235
0.00736451	3.3162
9.15067e-05	0.938374
0.000108683	0.782406
0.00531335	1.46006
3.00463e-05	0.630949
0.000100183	-0.154762
0.00118736	1.06475
0.0021225	0.943789
0.000479141	1.79011
7.17313e-05	-0.373225
0.000115538	-0.13212
4.32965e-05	0.227793
0.000812952	0.149193
0.000196855	0.335348
6.35726e-05	-0.60282
0.00227456	0.272118
7.35118e-05	-0.22591
0.322691	0.94052
3.51434e-05	0.769288
5.2351e-05	0.467256
0.0090645	0.845144
0.000186664	0.472818
3.4209e-05	0.378426
4.48393e-05	0.556537
9.38227e-05	-0.570259
7.6495e-05	0.629668
0.000140422	0.512601
0.00572744	2.72173
2.70982e-05	0.914799
0.00037089	-0.129628
5.40394e-05	0.0795599
0.000711625	0.035213
0.000539589	-0.213757
0.000294411	-0.0378197
9.35801e-05	0.145917
4.96162e-05	-1.10091
5.39647e-06	1.42155
6.33535e-05	0.0265839
1.65826e-05	0.236684
0.000110793	2.38933
3.7689e-05	-0.183266
0.000296275	1.46241
0.000409226	1.42834
3.15656e-05	-0.144363
3.41927e-05	-0.385511
3.6183e-05	0.260118
3.45895e-05	0.433211
7.80774e-05	1.21539
0.0030043	1.40226
4.43285e-05	1.31527
1.29049e-05	0.0323631
0.000227191	0.563421
0.000149387	0.0217492
2.82407e-05	0.396435
5.27816e-06	-0.932252
0.000351932	-0.173873
5.32702e-05	-0.379057
0.000476311	1.0665
6.21094e-05	0.42713
1.87785e-05	-0.166784
0.00142088	0.331379
2.33793e-05	0.295979
7.50223e-05	0.628823
0.00111684	1.99936
0.000297715	-0.00871366
0.000146167	-0.0355989
0.000878683	0.927214
0.00859995	2.29119
0.000742381	0.0718398
0.000769327	0.728958
0.000163595	-0.238397
7.04755e-05	-0.590682
2.9196e-05	2.82361
7.25319e-05	0.166665
0.00147795	0.0161704
0.00524418	2.00441
0.0015776	0.307456
3.68377e-05	0.408659
0.000567909	0.594534
0.00197034	0.890627
3.61596e-05	0.738197
6.31261e-05	-0.276195
5.05822e-05	0.405125
0.0077584	1.55888
0.00682306	0.83505
6.63629e-05	0.661088
9.67725e-05	0.506605
8.90808e-05	0.446362
0.00095033	0.776354
0.000639468	0.396321
0.000150877	0.323433
8.32701e-05	1.25114
9.52158e-05	0.538425
0.00449614	1.16074
0.000766682	0.328182
0.000141008	0.935071
5.1721e-05	0.137579
0.00806716	4.21763
0.000576817	0.599996
0.000582316	2.05994
0.000815744	0.798636
8.82663e-05	0.582445
0.0017585	1.2027
0.000288062	0.281243
2.14364e-05	-0.197594
0.000195654	1.25815
0.000764307	2.3652
7.62971e-05	1.0229
0.00113924	0.895496
9.84387e-05	0.129367
0.000434411	0.934398
6.35458e-05	1.24592
3.7332e-05	0.345492
2.50299e-05	0.136194
4.12188e-05	0.0217537
0.000296436	-0.16202
2.71905e-05	0.27474
8.8238e-05	-0.881302
0.000114205	0.501969
3.29429e-05	0.237357
0.000438017	0.585329
0.00226159	0.760906
5.03963e-05	-0.458864
0.00132021	0.134389
0.000124661	0.350642
0.000204201	1.14634
2.33893e-05	0.905057
4.06333e-05	2.11066
3.82934e-05	0.910264
0.000735775	2.55061
0.000754332	1.45882
0.000185905	2.82154
0.000214973	0.0105235
5.68589e-05	0.32227
0.234739	3.86369
6.59321e-05	2.78936
0.000101755	0.399705
0.000311476	0.479501
0.000300497	0.117694
3.02329e-05	0.447506
0.000138822	1.00934
0.000487903	0.0851683
0.000617192	0.466968
0.000753262	2.18415
0.0017023	2.09982
0.000428723	0.767329
0.000125189	3.14887
1.5188e-05	0.714632
4.48124e-05	0.0341946
0.000217738	0.265678
0.00340979	3.76087
0.000177942	0.758322
0.000238262	0.397342
3.54208e-05	0.0380818
5.8173e-05	0.505694
4.70143e-05	0.140223
4.26779e-05	0.376017
0.000471465	0.306966
0.000513207	1.72363
3.7042e-05	1.44967
4.07876e-05	0.326303
5.39098e-05	-0.176191
0.0016836	0.680707
0.000569535	0.394725
2.74119e-05	-0.252059
1.46473e-05	0.00206869
4.9527e-05	-0.539789
0.000130489	-0.283035
7.51193e-05	0.156395
0.000291665	1.66648
0.0354596	2.36046
0.000176872	0.177663
0.000811822	0.475086
7.43734e-05	0.557963
0.000137758	1.19039
3.09208e-05	0.254373
8.08282e-05	1.22915
0.0010248	1.41911
0.000364436	0.813001
0.000305631	0.572928
3.69917e-05	-0.0891926
6.13675e-06	0.0924554
1.69929e-05	-0.0193459
0.00014864	1.27862
6.7108e-05	0.812637
0.000201944	0.331636
0.00731051	1.24432
0.000308977	1.62384
3.01814e-05	-0.497503
0.000133282	1.04735
3.33882e-05	-0.00396404
0.00462787	2.27294
0.000545672	0.244
0.00325346	1.60836
2.72897e-05	-0.124465
6.62574e-05	0.12701
3.66182e-05	0.054212
0.000977779	0.693155
6.77659e-05	0.780355
0.0390316	0.57606
3.77238e-05	0.0295643
0.0135318	2.86268
0.193464	3.88176
0.0239842	2.34062
0.00226294	0.555003
0.000541609	1.99973
0.00697077	2.12026
0.000156168	1.62474
6.36897e-05	1.84626
6.64457e-05	1.109
6.80254e-05	0.973148
0.000408788	1.55851
0.000537647	0.0985264
4.71648e-05	0.0900184
7.7404e-05	-0.636653
4.41945e-05	0.497431
0.000388938	0.626404
0.000152728	1.52936
0.000134808	0.0814821
9.47026e-06	2.53837
5.17311e-05	-0.0114758
8.16739e-05	-0.266365
5.99278e-05	0.631665
0.000158248	3.19082
4.00082e-05	0.0243114
5.32982e-05	-0.00371648
1.84148e-05	-0.664115
1.56114e-05	0.66717
0.00101321	0.164964
0.00016661	0.523983
0.000148181	0.29999
0.000277935	3.42501
5.27353e-05	1.7848
2.62578e-05	0.0331977
0.00145178	0.854421
0.000154836	2.39481
0.000848472	0.111169
0.000292501	1.34699
8.58999e-05	0.579668
3.85646e-05	-0.293806
7.7555e-05	1.37295
3.77174e-05	0.270854
1.62332e-05	0.30866
0.000121591	-0.215157
0.000228543	0.757988
0.000165193	0.749309
6.96947e-05	0.538028
0.000611764	0.888859
0.0139111	1.45081
0.0140857	2.00263
0.000127006	-0.629483
6.48096e-05	0.314906
9.30553e-05	-0.14778
3.64811e-05	0.257864
4.59471e-05	-0.199973
0.000115687	0.597949
0.000105342	0.848103
6.80269e-05	0.0851102
2.58956e-05	0.394974
0.154545	2.57371
0.000315624	-0.0286323
0.0485743	2.44259
4.11417e-05	1.06292
4.27717e-05	-0.0551419
8.9868e-05	0.934943
0.0887634	1.8876
0.479941	5.16682
0.000914762	0.293077
0.000262847	0.00368976
0.0002507	0.347708
0.000862699	0.134839
6.55804e-05	0.0388752
9.90474e-05	0.825588
6.2469e-05	0.126507
0.000201585	0.502135
0.000112087	0.137236
0.000283616	0.786493
2.98426e-05	0.286484
4.76408e-05	0.559888
7.78919e-05	0.2525
0.00025843	0.402114
2.69931e-05	0.372566
4.89082e-05	-0.390824
0.000254983	2.44489
0.000101706	0.585042
0.000204726	1.90554
0.000301125	-0.0338691
0.000270917	0.966335
6.58127e-05	0.384157
0.000297819	-0.952632
0.000327669	0.820264
8.48933e-05	0.202886
0.00620674	0.675191
0.00183343	1.77214
0.00187814	-0.0792945
0.000232759	-0.20185
0.000125955	0.843345
0.000138961	0.306241
4.27533e-05	0.0745445
1.35922e-05	0.0835108
6.71814e-05	0.387549
4.44337e-05	0.0125465
0.00511536	3.59851
0.00107018	1.14718
0.0304648	1.72935
0.0699319	1.7617
0.000228805	0.104623
0.00015627	0.639062
0.000799398	0.653532
0.000336822	0.574384
5.33843e-05	0.654483
7.40132e-05	-0.374795
8.18387e-05	1.06415
0.00387373	0.514402
0.00561632	0.488965
0.000112007	1.80467
0.00113885	1.00895
0.00020343	0.728026
0.000414912	2.11001
0.000160763	-0.146051
0.000896195	2.86314
9.20654e-05	0.252489
3.35146e-05	0.0609697
7.09259e-05	-0.265542
0.0558349	3.11381
2.98175e-05	0.217472
4.44509e-05	0.549919
0.000106351	-0.650744
7.62771e-05	0.564964
0.00253295	0.651874
0.000179653	1.02277
1.89811e-05	0.0413133
3.80347e-05	0.00551172
5.87733e-05	0.27312
1.17593e-05	0.231308
4.8501e-05	1.33834
6.15102e-05	0.273036
4.68278e-05	0.623867
0.000107384	0.119686
6.48921e-05	-0.586159
0.00160692	0.137221
9.78532e-05	0.566168
8.76064e-05	-0.350291
0.000283829	0.00901241
2.37336e-05	0.0241217
5.74262e-05	0.290133
0.000200867	1.06245
3.81178e-05	0.598491
3.16594e-05	0.434815
3.4566e-05	0.00120858
5.44917e-05	0.192608
0.000136678	1.37499
0.000324835	1.11188
5.73695e-05	0.0564278
2.99323e-05	-1.4456
0.000302149	0.166146
0.000301612	0.1246
9.84502e-05	0.151908
2.46918e-05	0.0800072
4.13688e-05	0.880216
5.52345e-05	0.288012
0.00031951	0.295689
4.92653e-05	0.216188
0.000120115	-0.0170972
3.49506e-05	0.367363
3.28307e-05	-0.433025
3.39143e-05	-0.0973483
0.00010666	-0.205636
2.37073e-05	0.46555
6.03884e-05	0.645552
0.000100271	-0.174493
3.95171e-05	0.359165
0.000194489	0.446018
3.75262e-05	-0.00935662
0.000428107	1.14159
3.96019e-05	0.672478
9.16783e-05	1.06312
5.56341e-05	-0.0915589
4.68568e-05	-0.198635
0.00056666	0.535023
4.93904e-05	0.302636
0.000378347	1.54203
0.000255613	0.226606
0.00054483	0.775754
0.000515266	0.634216
0.00604472	0.165918
0.000477741	1.28499
6.94051e-05	-1.23657
0.000352525	0.347444
0.000144123	1.55012
5.2003e-05	0.634845
2.86273e-05	0.678275
0.00957612	1.84131
0.000350916	1.02803
1.21441e-05	0.216276
0.00018065	0.46254
0.000170932	1.02922
0.00122406	1.12693
0.0129982	0.49553
3.96741e-05	1.00034
4.80952e-05	0.108939
5.0574e-05	0.69683
5.73932e-05	0.309909
0.000417314	0.531608
0.000119252	0.727713
0.000389341	1.77402
0.000856366	1.7866
6.31387e-05	0.338148
6.92328e-05	0.0543542
0.000193544	0.371501
5.27877e-06	-0.0109749
0.000235246	0.235816
0.0266582	2.00174
0.00616222	3.73461
4.75241e-05	0.523928
3.64565e-05	-0.167181
7.56044e-05	-0.0988022
5.20454e-05	0.251603
7.59016e-05	0.0441786
6.52181e-05	0.0822656
7.18199e-05	0.0406538
0.00127422	2.45726
0.0115078	3.67419
0.00364418	0.584367
1.07994e-05	0.934301
0.00204535	0.645792
0.00361509	1.29164
0.000436845	0.982871
0.000143157	0.0362174
0.000542191	-0.0242852
0.00028392	0.492765
0.00177135	0.294625
0.0252421	4.03564
0.000858125	1.36643
0.0040779	1.83929
0.000671183	0.336868
0.00183622	1.07593
0.00225648	0.980369
0.000119081	0.307002
0.000676427	1.78474
0.000703328	1.9667
0.00359925	-0.191904
0.00856941	0.655506
0.00547308	0.47199
1.96252e-05	-0.00589058
7.59898e-05	0.504862
4.99541e-05	0.205153
0.0121936	1.25804
0.00241325	0.184289
0.0010718	3.39656
6.63954e-05	1.87267
0.000128709	-0.565246
3.72971e-05	0.944083
3.72896e-05	1.50389
0.000767101	2.08787
0.00177198	1.68363
3.01476e-05	-0.0489268
6.54524e-05	0.210471
5.86367e-05	-0.193775
0.000131155	0.128351
0.00962994	0.19224
0.00334065	0.341413
0.00252407	4.3748
0.000107922	0.438316
0.000157851	-0.154632
0.000707932	0.593124
3.38012e-05	-0.282748
0.000519152	-0.170551
0.000116555	1.43353
0.000183556	0.281832
0.000241914	0.526049
6.72806e-05	0.248945
3.77667e-05	2.20639
5.87484e-05	-0.532006
0.00696386	0.686918
0.00589965	0.493848
5.29899e-06	-1.07406
0.000100807	-0.17544
0.000191888	0.580502
0.00037933	1.38102
0.000659098	0.259132
2.87389e-05	-0.472038
0.00192219	1.79075
0.0561966	5.49545
0.00198694	1.17539
0.000972949	0.866132
8.39968e-05	1.46749
2.49156e-05	-0.0214616
8.38776e-05	0.185968
8.28607e-05	0.509998
5.27945e-05	0.244329
9.58211e-05	0.69382
0.0144212	0.556455
0.000200666	0.240052
5.28288e-06	1.46393
4.74618e-05	-0.00297072
0.000365575	0.296416
0.000175193	0.593526
0.000220247	0.748654
0.156794	1.89507
0.000645891	0.563747
0.34856	5.31382
7.27733e-05	-0.293829
3.57302e-05	1.57713
0.000233617	0.44253
2.87282e-05	0.869023
6.97591e-05	1.27451
2.26998e-05	0.404262
0.000789729	2.0746
6.24716e-05	1.25427
2.73754e-05	-0.00278492
4.14315e-05	0.0833471
6.94269e-05	-0.843069
0.000295699	1.01554
0.000184751	2.17989
0.00140484	0.762356
5.41418e-05	0.0515773
0.000128316	0.781026
0.00054781	0.478135
0.000248342	0.247038
0.000222532	-0.0667892
4.93839e-05	1.44706
0.000523144	1.04836
0.00591242	1.58281
0.000181937	0.239431
0.310436	7.552
8.72543e-05	0.888291
0.00033802	-0.859542
0.000758209	0.711858
0.000211157	0.00646766
0.000482994	-0.149812
8.11906e-05	-0.719957
7.89372e-05	0.971087
0.000633856	0.225623
9.61314e-05	0.427795
0.000157661	1.08494
0.000669573	0.27463
0.000649508	2.08957
0.0109063	1.10154
0.0198685	0.402271
0.00182205	-0.00405389
8.04836e-05	0.151079
5.92885e-05	0.451063
0.000142703	-0.601997
0.000119125	1.39046
2.47564e-05	0.908249
0.000253553	0.24984
4.2039e-05	0.749575
0.000189414	1.81578
6.26384e-05	0.418442
9.49914e-05	0.586392
0.00013164	0.230258
5.80693e-05	0.222538
0.000103771	-0.677355
3.49738e-05	0.189356
0.0043333	1.99578
0.000144207	1.0573
8.51973e-05	0.138415
0.000100347	-0.190512
8.613e-05	0.320535
6.53625e-05	0.421414
0.000132239	-0.00361312
3.72044e-05	-0.497783
7.75445e-06	-0.296889
2.53229e-05	0.25812
6.71767e-05	-0.0473804
0.000222533	0.624988
0.000208677	3.05495
3.67323e-05	-0.423154
0.000471637	1.40976
3.21853e-05	0.258093
3.05227e-05	1.3409
0.00035214	0.42944
0.00130442	1.02677
3.88166e-05	-0.83017
0.01288	2.41399
8.10069e-05	-0.503733
0.000833052	1.42217
7.89612e-05	0.130846
0.000266082	0.665058
2.97481e-05	0.598496
8.01056e-05	0.467067
8.13737e-05	0.456229
5.36392e-05	0.155512
0.00180041	0.500423
0.0459321	1.99657
0.000129518	1.48429
0.000225716	0.390423
0.000919172	0.357622
4.04034e-05	-0.219087
9.31586e-05	2.3443
6.70561e-05	-0.866509
0.000168846	2.2179
0.000292413	0.363858
0.00273082	1.86686
0.000175169	0.61752
0.000604209	0.226349
0.00018028	1.2633
0.000127053	1.11654
5.3916e-05	1.61783
0.000267822	0.559045
0.000132199	1.44551
0.000276815	0.0476474
3.52749e-05	-0.666003
0.0153495	3.28484
0.0190386	2.68023
5.61864e-05	2.0404
0.000452327	-0.028701
2.94067e-05	0.378852
7.11302e-05	0.491371
0.00017858	0.456512
4.09909e-05	2.08673
0.000117422	1.17476
0.00716639	0.798485
0.000116305	-0.316507
3.45034e-05	-0.618795
0.000269182	1.6375
0.00148458	2.97236
2.99282e-05	0.855722
0.00385433	0.680846
0.00163338	2.20013
0.0120664	2.3743
0.000292862	1.57528
6.4221e-05	0.423039
0.999962	14.8814
0.00124167	2.10212
0.000184096	0.245253
5.26878e-05	0.214176
0.00116861	0.747351
0.00598366	0.256328
0.0161753	2.36634
0.000403145	1.80399
0.00209969	0.313914
0.00133672	1.90795
4.23035e-05	-0.178704
0.000296423	0.29087
0.0232838	-0.13558
0.000102447	0.975375
0.0279985	0.44774
5.44446e-05	-0.0114348
0.00248075	3.02732
4.77057e-05	-0.179466
0.000380824	0.865192
0.00610842	0.130839
0.00118789	0.397348
0.000140199	0.261143
0.00224772	1.11809
0.023825	1.65211
0.00011801	0.581485
0.0006227	1.11616
5.32173e-05	0.0741178
0.000354097	0.128495
1.72182e-05	-0.0134455
3.47673e-05	0.134845
3.73501e-05	0.255817
0.000580538	5.13555
0.00283491	1.71191
0.000280772	0.585816
0.000272554	0.730758
1.76017e-05	0.599317
0.00279769	0.748296
0.00696219	2.57986
0.000946321	0.216837
0.000398297	0.59845
0.000160043	0.409993
0.000191891	-0.039859
0.000390732	-0.100575
3.00961e-05	0.70445
3.97442e-05	0.0054475
0.000294069	2.44572
0.000139553	0.301074
3.06861e-05	1.34078
0.000148698	3.3745
0.00052257	1.10956
0.000167051	0.287882
0.000323386	1.18944
0.000192118	0.0807791
0.000313602	1.10737
0.000203013	1.43402
0.000221233	-0.0139322
0.00122425	2.01036
0.00237351	0.738823
0.00213836	1.45952
0.00162608	0.569446
0.00029155	1.18615
6.45458e-05	-0.145069
6.9463e-05	0.875199
0.193448	3.97666
0.710168	9.31306
0.000865743	2.63229
0.000495116	0.377706
5.31351e-05	0.305952
0.000114307	0.434237
0.000555683	2.48305
0.00210897	1.41297
0.000123862	-0.320198
2.32944e-05	-0.391291
0.000546769	1.68178
0.000190378	1.59345
0.000112423	0.517916
0.000532205	0.709514
6.0932e-05	0.989255
4.35768e-05	0.31445
3.08165e-05	0.444522
5.28115e-06	0.539038
6.89087e-05	0.298151
0.000228836	5.1195
3.46769e-05	0.43313
0.00279991	1.19072
0.00260562	1.16613
4.74983e-05	0.190935
2.3997e-05	-0.0962666
0.000938833	0.147131
0.000236952	0.122039
0.000288587	1.31777
0.00105544	-0.0388258
0.00511999	1.4214
0.000128516	-0.680804
0.00027669	1.11688
9.1996e-06	-0.365871
6.23309e-05	2.07372
3.35603e-05	0.341767
0.00117226	1.15734
0.000979895	0.423659
0.000298425	0.155985
0.000160059	0.248918
0.000913685	0.921674
0.000102907	0.474897
4.68726e-05	0.19438
0.000112147	0.160726
0.000101794	1.227
5.9394e-05	0.403095
2.77655e-05	0.462855
2.86301e-05	1.02553
0.000909004	2.09108
3.6544e-05	-0.204488
0.000110611	1.05281
0.000203714	0.512377
0.00158998	-0.0545954
5.77492e-05	0.0756122
0.000128249	0.122677
7.37281e-05	1.35352
0.0001184	0.170355
0.000130487	0.832142
0.00069651	2.08156
0.000762359	0.164498
0.00119332	0.141208
0.000168382	0.0551824
9.53262e-05	0.838327
4.57993e-05	0.948334
2.93699e-05	0.165521
3.62988e-05	-0.612667
6.31627e-06	0.494074
4.9326e-05	-0.644606
0.000218793	1.21103
8.20452e-05	1.60049
0.00179876	0.474449
0.000875578	0.716073
0.000360427	0.556881
0.136441	3.03568
0.184404	4.85947
0.325439	2.57331
8.5769e-05	0.775534
2.8998e-05	-0.052093
0.0383682	2.30118
7.01899e-05	0.221731
0.0233155	0.983418
0.0992364	1.00132
0.148046	1.95895
8.6538e-05	0.753472
4.94133e-05	0.792086
0.0300431	1.75824
9.55036e-05	-0.186533
0.0053943	1.40715
0.0259521	0.411421
0.0975455	3.06948
0.0305213	4.56717
0.00713826	0.743427
7.28233e-05	0.67726
0.0108938	3.15138
0.000366741	0.561838
0.00184085	0.0760823
4.47385e-05	-0.589285
0.00049256	1.31008
0.00178688	2.02114
0.00265568	2.83664
0.000252688	1.38381
0.000711825	0.810277
6.32804e-05	-0.097786
4.68821e-05	-0.0230469
0.000207283	0.824897
5.09294e-05	0.370953
8.94143e-05	0.856277
1.92744e-05	0.19933
8.45004e-05	-0.341509
4.54631e-05	-0.134465
0.0028361	0.270015
0.0147836	0.915156
0.000117854	0.877994
0.0353564	0.426575
0.00538864	0.241451
2.78759e-05	0.520299
5.58793e-05	0.273568
0.000436651	0.331309
0.00275864	-0.274413
0.000333667	-0.000328016
7.97888e-05	1.64361
5.08583e-05	-0.972801
5.30452e-05	0.0107892
0.00106449	0.725831
2.59461e-05	0.487999
7.19544e-05	0.727047
4.9058e-05	0.464858
0.000201267	-0.162983
0.000277449	1.13065
0.000213661	0.938231
0.000180546	1.97211
3.25492e-05	0.314445
0.000381626	0.106633
0.000113642	0.329712
3.44561e-05	-0.686751
5.43772e-05	0.810064
5.18058e-05	0.665458
4.84112e-05	0.618311
0.00222581	0.32601
1.70116e-05	0.433834
0.000130981	-0.0241745
4.26185e-05	0.777258
2.08909e-05	-0.00704242
4.69395e-05	0.342686
2.21089e-05	0.0327062
5.98464e-05	-0.0324249
0.00204653	1.36523
0.000454912	0.158171
0.000298695	-0.233077
0.000681038	0.942094
0.000191154	0.0725593
0.00946421	1.32746
0.00010699	-0.635753
0.000209248	0.696635
6.36568e-05	0.433177
0.000197168	1.58238
6.93623e-05	-0.23222
2.94485e-05	1.48725
6.65221e-05	0.288513
0.00759872	4.60336
4.82327e-05	0.723568
6.70539e-05	0.687089
0.186337	6.72028
3.29571e-05	2.09522
0.256797	7.96413
6.83156e-05	0.400171
0.000189973	0.565166
0.00342899	0.915081
0.00409489	1.20941
0.0439542	6.91524
0.0032865	0.734588
0.00171006	4.81454
0.000231351	-0.2913
0.000269088	3.56515
5.5204e-05	-0.456477
0.000738221	0.661332
5.51932e-05	0.933152
0.000167342	0.628875
0.00237104	0.319526
0.0281518	1.78492
0.0361771	2.55064
0.00952025	3.19185
0.126465	4.88808
0.126187	2.66395
0.000800921	0.408242
0.37764	5.52864
0.000745791	1.5986
0.000135476	0.582854
0.0130579	3.63543
0.000181334	2.07005
0.0306282	-0.567717
0.000202161	0.970848
0.157927	0.301616
0.0856108	2.63436
0.0029171	0.537434
0.000896982	0.149986
6.22557e-05	1.73943
0.00102327	1.34314
0.000683684	0.875193
8.3019e-05	0.650818
0.000114005	0.278297
7.66785e-05	-0.196971
8.83525e-05	0.523048
8.60109e-05	1.78222
0.000384631	0.231758
0.021477	2.44768
0.00139315	0.866535
0.0101202	1.78917
7.71542e-05	0.381811
5.42425e-05	-0.172272
5.37069e-05	1.16565
4.25902e-05	-0.446141
0.00171659	0.805935
5.35982e-05	-0.668306
3.09556e-05	1.25331
0.00404563	0.501641
0.00126157	0.12344
4.02578e-05	0.209949
3.81261e-05	-0.471717
0.000691907	1.37701
3.38789e-05	1.60444
5.06604e-05	0.098745
5.69778e-05	0.0799644
0.000435919	1.7041
0.00663599	1.26543
0.000186713	0.867337
8.2116e-05	-0.0520739
8.68135e-05	0.0793748
0.000109545	0.0984714
0.00513325	0.491255
0.000581835	0.661591
0.0025656	1.45706
0.00218975	2.07252
0.000339531	0.845317
8.83429e-05	-0.397455
0.000149674	0.324397
0.000121069	1.66069
9.22457e-05	0.607066
3.37779e-05	-0.0759384
1.89182e-05	0.892665
0.000121541	1.00171
4.10246e-05	1.73721
2.17807e-05	0.342504
4.72254e-05	-0.00622528
8.24394e-06	0.788164
4.53973e-05	1.90295
4.06228e-05	-0.302963
1.12589e-05	-0.662329
5.93394e-05	-0.846521
5.51459e-05	0.658609
0.000125757	2.45644
0.000123656	-0.0494653
6.11838e-05	-0.808384
3.87105e-05	2.80262
0.00143073	-0.0651714
0.00184653	0.381204
0.026293	3.19607
0.0215774	2.80286
0.000742746	0.743537
0.000223279	0.181219
0.000914008	1.77609
0.0308526	0.124148
0.00155423	1.80382
0.0723525	6.20109
0.000146282	0.560881
0.000330209	0.567082
2.96731e-05	0.530697
0.000220531	-0.495495
4.94181e-05	-0.842051
0.000101606	-0.142414
0.000157812	0.216964
0.000582651	1.47793
0.000356817	0.591735
0.000155965	0.0830841
4.25249e-05	1.69506
0.000164939	0.665393
3.57644e-05	-0.0730292
0.00829931	1.53057
4.55804e-05	0.0414906
0.0378991	2.56102
0.000819154	0.798357
0.00918399	1.339
0.0001705	2.61851
4.33311e-05	0.311855
4.05844e-05	-0.026493
4.0622e-05	2.12949
0.00032632	0.362563
0.000127082	0.0553239
0.000991314	0.693339
0.000543429	0.87419
7.10899e-05	2.54908
5.29438e-06	0.956323
6.56059e-05	1.71894
0.000175081	0.581409
2.59793e-05	0.245808
5.34582e-05	0.49097
0.0154517	3.51975
0.00361976	5.08084
5.5554e-05	0.0685198
5.22329e-05	0.0285084
0.000856878	1.28905
3.41256e-05	0.420034
0.000385736	0.281519
0.000193181	0.559781
0.0113864	-0.0437196
0.000340185	0.326309
0.00063697	1.51946
0.00763179	-0.138371
0.000432918	0.861091
0.0686061	0.751037
0.00508923	0.912449
0.194655	3.4922
0.00043378	0.170092
5.54224e-05	-1.04379
0.00293333	1.37146
0.00256519	1.50853
0.00123941	0.276196
3.58534e-05	1.14459
0.000853123	0.642965
0.0113277	0.254016
0.000994848	1.13396
0.00849892	1.90569
0.000665844	2.89689
8.34729e-05	0.106289
0.000737962	0.919071
0.000130717	-0.117366
0.000385324	-0.544319
1.57278e-05	1.29805
3.68683e-05	-0.341128
6.55763e-05	0.486194
6.34447e-05	-0.187165
1.33556e-05	-0.071055
0.00142037	0.664135
4.22014e-05	1.03405
3.47052e-05	0.0440113
0.000281661	0.796219
0.000971597	0.862007
3.68419e-05	0.0395944
0.00151544	1.29588
0.000142863	0.132153
0.000356597	0.0316002
2.04609e-05	0.0827881
0.000173078	0.0653309
0.00017551	0.137712
9.16907e-05	-0.130286
7.22739e-05	0.0818669
1.05036e-05	0.0242544
8.02373e-05	0.352483
9.18768e-05	0.311994
0.00024228	1.32526
0.000385634	1.28674
6.35256e-05	0.0509517
6.86806e-05	0.134142
9.20604e-05	0.332685
0.000237912	1.16935
0.000102693	0.0209691
1.01502e-05	-0.0490275
5.02431e-05	0.194615
0.000788458	0.421927
0.000327972	0.74277
5.73014e-05	1.3564
4.99347e-05	1.60514
0.000619711	0.0168227
0.00174921	0.418807
0.00296411	0.688702
0.000816515	0.994725
0.000477753	0.733338
0.000459789	0.962434
0.00247866	0.307272
0.000116649	-0.121012
0.000126162	0.864457
0.00077769	1.56118
2.67624e-05	1.48929
3.86984e-05	-0.203187
0.0026088	0.613137
0.000118112	0.710012
0.00105627	0.211631
0.0189226	0.655193
0.00133743	0.339086
8.49932e-05	0.0441891
5.08326e-05	0.353496
0.00523715	0.969392
5.84076e-05	-0.728749
0.00152911	0.0769364
0.0019607	0.753918
0.00867677	1.66061
5.79248e-05	0.365185
6.36794e-05	0.958225
2.4385e-05	-0.290332
0.00265565	0.293985
0.00217141	0.338259
9.74908e-05	2.123
0.000352713	0.134717
6.49355e-05	0.103517
0.000410972	0.0254809
8.19557e-05	0.502679
6.16575e-05	-0.198395
0.000177547	1.67509
4.13654e-05	1.26066
3.5238e-05	0.499707
3.09786e-05	-0.0509898
0.000129274	0.336269
0.000199612	-0.149557
3.74333e-05	-0.0491481
0.00228913	1.81763
0.00536848	1.09151
3.51277e-05	-0.0714992
0.000401512	0.716613
7.27416e-05	0.671733
0.000126852	1.1404
5.03523e-05	1.14672
1.00359e-05	-0.21429
6.83676e-05	-0.198555
0.000115599	-0.445287
5.84607e-05	-0.0317595
0.00024036	0.886816
0.0199803	2.61127
0.000153806	3.41958
0.000143973	0.249097
5.1499e-05	0.877863
0.000382928	0.530343
0.000467958	0.147784
0.00561271	2.21178
0.000427842	1.63154
8.99698e-05	0.902677
0.000260822	-0.0572223
[truncated: 7,474 more rows]

## Sheet: Panel b
	Proportion of SNPs with sign-consistent effect sizes between discovery and replication
Minor Allele Frequency Class	Observed	Expected	Number of SNPs	Standard Error of Observed proportion
<1%	0.609244	0.664829	238	0.0316271
(1% - 5%)	0.754197	0.773116	834	0.0149092
(5% - 10%)	0.797284	0.799721	1031	0.0125205
(10% - 20%)	0.833086	0.816658	2019	0.00829896
(20% - 30%)	0.819265	0.826255	1931	0.00875674
(30% - 40%)	0.823467	0.82635	1892	0.00876547
(40% - 50%)	0.822197	0.827466	1766	0.00909834
