# Supplementary material for: A saturated map of common genetic variants associated with human height
Source: Nature. 2022 Oct 12;610(7933):704–12. doi: 10.1038/s41586-022-05275-y (PMC9605867; doi:10.1038/s41586-022-05275-y)
Supplement: Supplementary file 11 — Source Data Extended Data Fig. 4 [file 41586_2022_5275_MOESM11_ESM.xlsx]

## Sheet: Panel a
Simulated Distribution of enrichment near OMIM genes (under the null)
1.3546
1.19818
1.34394
1.4205
1.41118
1.43744
1.55167
1.24158
1.3849
1.22556
1.29796
1.56385
1.39496
1.60527
1.22202
1.67798
1.37327
1.32184
1.04664
1.37367
1.86996
1.63032
1.53953
1.32673
1.42654
1.56189
1.17269
1.63791
1.19606
1.58017
1.23746
1.38452
1.1592
1.27432
1.44685
1.25403
1.3644
1.36654
1.13042
1.32093
1.42108
1.26179
1.43298
1.21461
1.51473
1.39476
1.03533
1.52182
1.46817
1.4649
1.35735
1.37466
1.16762
1.31651
1.56215
1.65858
1.38149
1.25004
1.43268
1.49207
1.36654
1.40773
1.63933
1.1795
1.34828
1.11669
1.23528
1.39328
1.43024
1.39503
1.54095
1.66411
1.63959
1.46429
1.26026
1.32145
1.62877
1.42078
1.68379
1.57189
1.42034
1.27684
1.48158
1.20439
1.42716
1.51486
1.35335
1.22746
1.04739
1.36507
1.51836
1.61694
1.19691
1.53801
1.46931
1.27506
1.68162
1.29353
1.5243
1.24349
1.15946
1.20876
1.42403
1.26113
1.23999
1.69312
1.44458
1.56913
1.30461
1.39796
1.39853
1.52766
1.06001
1.35198
1.41661
1.46569
1.3072
1.18612
1.54679
1.66168
1.41682
1.36466
1.1659
1.37952
1.29667
1.22826
1.28984
1.41083
1.35765
1.42042
1.74246
1.29402
1.00186
1.43106
1.46744
1.26285
1.45457
1.39469
1.45308
1.48952
1.36213
1.34319
1.43963
1.04442
1.27524
1.09035
1.16501
1.52459
1.24413
1.22907
1.50281
1.50307
1.35938
1.34243
1.25214
1.27266
1.59119
1.50848
1.1029
1.22435
1.51354
1.26617
1.22687
1.55693
1.37225
1.40131
1.61596
1.67058
1.56868
1.37903
1.50835
1.1271
1.31681
1.26879
1.4393
1.35196
1.40151
1.38502
1.18192
1.46205
1.50273
1.48413
1.37246
1.45513
1.25632
1.21894
1.40452
1.14857
1.38957
1.51396
1.549
1.63727
1.33608
1.61139
1.42611
1.12844
1.34793
1.26916
1.43104
1.35303
1.42059
1.26285
1.17321
1.30283
1.47732
1.11327
1.38017
1.39594
1.23823
1.12427
1.3773
1.13689
1.77882
1.49745
1.61024
1.40771
1.52215
1.5846
1.2886
1.47052
1.53435
1.56483
1.4959
1.19526
1.1544
1.21504
1.13693
1.42019
1.52068
1.56743
1.45429
1.41164
1.27172
1.37603
1.31104
1.38515
1.52586
1.25812
1.11978
1.47052
1.07832
1.64428
1.39213
1.57215
1.52215
1.44931
1.23019
1.38957
1.32075
1.34319
1.40485
1.29126
1.36903
1.39134
1.39151
1.30072
1.60193
1.57787
1.43675
1.50281
1.52728
1.44185
1.2323
1.24474
1.45251
1.42392
1.32351
1.34625
1.25526
1.2877
1.32198
1.83732
1.38396
1.35335
1.38746
1.32081
1.40454
1.45457
1.38308
1.41844
1.28196
1.548
1.50827
1.28995
1.34466
1.30896
1.3132
1.49319
1.53347
1.24688
1.49493
1.08473
1.17806
1.05094
1.43104
1.62599
1.2859
1.27282
1.41745
1.39457
1.49319
1.36415
1.40456
1.34697
1.46781
1.40163
1.51849
1.22758
1.12203
1.50689
1.38552
1.12583
1.40459
1.77705
1.78964
1.4395
1.25495
1.54732
1.2354
1.86618
1.30648
1.38946
1.62838
1.4078
1.35074
1.32517
1.52138
1.26098
1.58573
1.17716
1.29859
1.25211
1.23032
1.46644
1.54423
1.55825
1.48324
1.24143
1.51232
1.17027
1.53161
1.37544
1.05681
1.25456
1.55195
1.35166
1.47361
1.52643
1.64339
1.1891
1.39143
1.53172
1.18367
1.40467
1.3514
1.64896
1.48759
1.18817
1.9123
1.60444
1.2665
1.35335
1.6982
1.33973
1.70202
1.31827
1.17134
1.31724
1.74685
1.37748
1.44711
1.34683
1.57695
1.22202
1.26726
1.2216
1.3176
1.79454
1.44123
1.63836
1.11716
1.64042
1.33601
1.28494
1.41991
1.53518
1.4697
1.40771
1.01171
1.29322
1.47799
1.28787
1.36466
1.74966
1.39853
1.15434
1.39463
1.43687
1.45552
1.62423
1.34932
1.17115
1.60184
1.13063
1.21921
1.22075
1.21921
1.32451
1.16204
1.62442
1.41473
1.21475
1.29622
1.46244
1.53518
1.62501
1.56738
1.43417
1.44033
1.29189
1.35239
1.4429
1.55298
1.23901
1.34134
1.5302
1.52645
1.19592
1.55167
1.21209
1.30161
1.58471
1.44054
1.22202
1.45402
1.29782
1.51763
1.59661
1.37784
1.71629
1.15932
1.44659
1.62384
1.40167
1.5191
1.52138
1.43156
1.2419
1.66225
1.75831
1.51095
1.60947
1.47861
1.70906
1.51732
1.49371
1.30993
1.32482
1.24846
1.29417
1.28653
1.1541
1.37184
1.46299
1.33601
1.40771
1.47906
1.37014
1.28339
1.29622
1.30118
1.27302
1.47581
1.30698
1.40773
1.09351
1.50591
1.44454
1.22858
1.34863
1.48831
1.32325
1.44696
1.19833
1.38816
1.4676
1.25387
1.34319
1.32564
1.6799
1.50399
1.4898
1.17173
1.28548
1.87
1.40776
1.41382
1.56582
1.3697
1.47223
1.50835
1.59989
1.60397
1.4045
1.3377
1.2822
1.33973
1.36721
0.991826
1.19185
1.27193
1.55977
1.21325
1.67066
1.12022
1.59567
1.28838
1.27058
1.52251
1.61662
1.17962
1.14858
1.3066
1.49477
1.43398
1.33988
1.60578
1.1865
1.2105
1.33933
1.13469
1.28268
1.40461
1.5073
1.60444
1.17642
1.56761
1.41998
1.51191
1.4819
1.3983
1.35938
1.40111
1.32028
1.20166
1.49563
1.51356
1.42996
1.21131
1.55137
1.36889
1.3697
1.28511
1.33231
1.30463
1.50622
1.32741
1.41998
1.40774
1.2965
1.55832
1.27261
1.30838
1.30738
1.24034
1.30013
1.48985
1.40771
1.10783
1.49819
1.57905
1.10576
1.46606
1.17243
1.46801
1.29796
1.30168
1.17995
1.38765
1.23738
1.80558
1.62242
1.33933
1.35492
1.5129
1.54192
1.19755
1.26507
1.96452
1.49218
1.5437
1.30283
1.59435
1.7306
1.28971
1.70759
1.07741
1.44092
1.44484
1.30013
1.45093
1.35429
1.2665
1.4846
1.48093
1.21391
1.46986
1.26041
1.10025
1.34052
1.23838
1.87374
1.54486
1.1088
1.3773
1.38775
1.18688
1.25211
1.24778
1.33811
1.35295
1.33909
1.46405
1.66239
1.53863
1.53694
1.26512
1.34577
1.63175
1.57901
1.16784
1.20746
1.47906
1.30228
1.49637
1.42968
1.56712
1.22947
1.22368
0.993559
1.40459
1.43911
1.36363
1.53288
1.23622
1.48831
1.26774
1.54989
1.32075
1.63175
0.974299
1.41785
1.57323
1.19872
1.53785
1.48656
1.49639
1.37985
1.28928
1.28656
1.16134
1.58567
1.3644
1.30288
1.81985
1.64778
1.4577
1.37426
1.18046
1.45977
1.45127
1.6434
1.29517
1.25065
1.49723
1.17511
1.20455
1.36858
1.5843
1.46926
1.33452
1.3773
1.27752
1.71048
1.74629
1.29469
0.893116
1.3916
1.2561
1.48376
1.34767
1.40457
1.25104
1.68991
1.61893
1.42034
1.42453
1.59056
1.7779
1.40784
1.80845
1.38367
1.11704
1.17902
1.19491
1.14047
1.26234
1.52514
1.49849
1.24489
1.65679
1.4078
1.27379
1.20466
1.34091
1.62641
1.28188
1.01424
1.40773
1.21248
1.15987
1.63687
1.33409
1.22223
1.36881
1.35852
1.23032
1.50303
1.32603
1.5456
1.42506
1.21127
1.42253
1.35696
1.60403
1.37584
1.48846
1.41092
1.49093
1.76396
1.23809
1.39554
1.36021
1.2215
1.19091
1.67272
1.05733
1.52251
1.35675
1.19233
1.29121
1.40485
1.34394
1.51545
1.34577
1.58571
1.46317
1.41109
1.36889
1.61631
1.21205
1.35514
1.49626
1.27112
1.47297
1.38294
1.41079
1.55693
1.57606
1.82849
1.34367
1.09803
1.5073
1.58515
1.48764
1.13285
1.40119
1.5245
1.65277
1.26673
1.45039
1.33443
1.68077
1.67394
1.20716
1.71251
1.20403
1.36049
1.13367
1.36975
1.53263
1.19335
1.62928
1.20599
1.43532
1.49644
1.29353
1.44092
1.46544
1.30765
1.43632
1.32285
1.42313
1.25938
1.35206
1.2494
1.13994
1.15894
1.54774
1.84662
1.59931
1.26418
1.28995
1.33694
1.66727
1.72448
1.55394
1.4388
1.73588
1.35429
1.31396
1.42666
1.31001
1.2822
1.54927
1.49662
1.36948
1.6839
1.7749
1.26879
1.39476
1.58789
1.52465
1.36105
1.09289
1.40774
1.66749
1.28564
1.28629
1.33365
1.38308
1.29667
1.29322
1.58129
1.24709
1.41101
1.51192
1.36415
1.41752
1.64677
1.19995
1.39439
1.56946
1.23919
1.39496
1.18569
1.20281
1.16365
1.12455
1.27506
1.31034
1.45223
1.23432
1.14737
1.30765
1.54423
1.74182
1.00492
1.60142
1.36491
1.25411
1.17642
1.44807
1.25403
1.32482
1.44247
1.64303
1.39865
1.65043
1.35067
1.67424
1.29157
1.39025
1.40457
1.57199
1.61769
1.32951
1.35823
1.38132
1.35033
1.43632
1.40451
1.65679
1.42078
1.03374
1.16347
1.7085
1.28133
1.561
1.46179
1.5221
1.55731
1.19886
1.2886
1.5639
1.43212
1.66181
1.12048
1.27597
1.24544
1.29157
1.42119
1.54256
1.46168
1.43239
1.35851
1.24336
1.42918
1.49335
1.4333
1.33496
1.3854
1.5704
1.30755
1.18318
1.21426
1.44054
1.42996
1.74719
1.62156
0.993444
1.48866
1.91087
1.85042
1.32039
1.52162
1.44496
1.2489
1.34104
1.19936
1.51293
1.32564
1.60727
1.58567
1.29036
1.57429
1.60927
1.2074
1.76992
1.4079
1.20052
1.29157
1.29196
1.50474
1.48413
1.57335
1.45799
1.32703
1.32741
1.29127
1.60278
1.15005
1.45957
1.19772
1.25152
1.52943
1.33269
1.22182
1.11115
1.16568
1.66707
1.47668
1.21508
1.27042
1.50155
1.2576
1.54554
1.43759
1.29157
1.52943
1.27823
1.2263
1.42918
1.48141
1.588
1.4237
1.48321
1.66174
1.22115
1.53602
1.30589
1.19995
1.56761
1.5179
1.42288
1.54439
1.14036
1.64301
1.42996
1.14423

## Sheet: Panel b
Minimum Signal Density	Enrichment statistic	Standard Error of Enrichment Statistic
1	2.4926	0.33736
2	2.7112	0.378945
3	2.91985	0.527746
4	3.2818	0.803125
5	3.79917	1.05568
6	4.39377	1.35172
7	4.7637	1.78948
8	5.09013	2.5164
9	5.42075	3.16283
10	5.18958	3.45348
