# Supplementary material for: A saturated map of common genetic variants associated with human height
Source: Nature. 2022 Oct 12;610(7933):704–12. doi: 10.1038/s41586-022-05275-y (PMC9605867; doi:10.1038/s41586-022-05275-y)
Supplement: Supplementary file 12 — Source Data Extended Data Fig. 5 [file 41586_2022_5275_MOESM12_ESM.xlsx]

## Sheet: Source Data for Panels a - c
Haplotype number	Effect Size	Standard Error	P-value	Variance Explained	Haplotype Frequency
1	0.0764764	0.107258	0.475839	9.63504e-07	0.000164884
2	-0.991676	0.3781	0.00872157	1.30371e-05	1.32665e-05
3	0.240264	0.353682	0.496934	8.74606e-07	1.51618e-05
4	0.0664099	0.378102	0.860577	5.84668e-08	1.32665e-05
5	0.251306	0.353682	0.477368	9.56844e-07	1.51618e-05
6	0.0979378	0.301622	0.745406	1.99818e-07	2.08474e-05
7	0.674311	0.447375	0.131744	4.30564e-06	9.4761e-06
8	0.0136909	0.125052	0.912821	2.27164e-08	0.000121294
9	-0.215207	0.106647	0.0435982	7.71745e-06	0.000166779
10	-0.0502592	0.447376	0.910552	2.39193e-08	9.4761e-06
11	0.139796	0.301622	0.643021	4.07119e-07	2.08474e-05
12	-0.0122222	0.258295	0.962259	4.24355e-09	2.84283e-05
13	0.12367	0.378102	0.743606	2.02756e-07	1.32665e-05
14	0.216414	0.447375	0.628569	4.43494e-07	9.4761e-06
15	0.825244	0.3781	0.0290653	9.02835e-06	1.32665e-05
16	0.0843055	0.333455	0.800404	1.21143e-07	1.7057e-05
17	-0.54997	0.353682	0.11995	4.5826e-06	1.51618e-05
18	0.143495	0.447376	0.748402	1.94979e-07	9.4761e-06
19	-0.0600357	0.447376	0.893248	3.413e-08	9.4761e-06
20	-0.0655834	0.316344	0.835763	8.14574e-08	1.89522e-05
21	-0.177885	0.353682	0.614999	4.79415e-07	1.51618e-05
22	0.28989	0.316344	0.35947	1.5915e-06	1.89522e-05
23	0.0908935	0.316344	0.773863	1.56462e-07	1.89522e-05
24	-0.0938297	0.447376	0.833876	8.33676e-08	9.4761e-06
25	0.624483	0.218299	0.00422748	1.55094e-05	3.97996e-05
26	-0.175918	0.23579	0.45562	1.05495e-06	3.4114e-05
27	0.552363	0.301621	0.0670543	6.356e-06	2.08474e-05
28	-0.296114	0.447375	0.50804	8.30302e-07	9.4761e-06
29	0.143016	0.408397	0.726196	2.32418e-07	1.13713e-05
30	0.606883	0.353681	0.0861806	5.58013e-06	1.51618e-05
31	-0.15875	0.408397	0.697487	2.86368e-07	1.13713e-05
32	0.410639	0.408396	0.314661	1.9161e-06	1.13713e-05
33	0.225862	0.447375	0.613658	4.83061e-07	9.4761e-06
34	0.822919	0.3781	0.0295216	8.97754e-06	1.32665e-05
35	-0.416176	0.378102	0.271029	2.29613e-06	1.32665e-05
36	0.0334865	0.11401	0.768975	1.635e-07	0.000145932
37	0.034523	0.107258	0.747553	1.96343e-07	0.000164884
38	0.146728	0.378102	0.697969	2.85409e-07	1.32665e-05
39	0.312736	0.277452	0.259671	2.40791e-06	2.46379e-05
40	-0.123798	0.196191	0.528035	7.54628e-07	4.92757e-05
41	0.150316	0.447376	0.736875	2.13956e-07	9.4761e-06
42	-0.368675	0.378102	0.329527	1.8019e-06	1.32665e-05
43	0.102411	0.316344	0.74614	1.98627e-07	1.89522e-05
44	0.741303	0.378101	0.0499267	7.28508e-06	1.32665e-05
45	-0.0283394	0.258295	0.912634	2.28145e-08	2.84283e-05
46	0.0386327	0.301622	0.898083	3.10918e-08	2.08474e-05
47	0.39075	0.378102	0.301393	2.02414e-06	1.32665e-05
48	0.012964	0.277453	0.962732	4.13773e-09	2.46379e-05
49	0.743053	0.258293	0.00401767	1.56844e-05	2.84283e-05
50	0.188214	0.408396	0.644898	4.02535e-07	1.13713e-05
51	0.00633602	0.353682	0.985707	6.08229e-10	1.51618e-05
52	0.455307	0.242625	0.0605755	6.67414e-06	3.22188e-05
53	0.0388703	0.333455	0.907202	2.57527e-08	1.7057e-05
54	-0.327773	0.408396	0.422214	1.2208e-06	1.13713e-05
55	-0.0911651	0.378102	0.809468	1.1018e-07	1.32665e-05
56	-0.030609	0.316344	0.922918	1.77435e-08	1.89522e-05
57	-0.0800002	0.242626	0.741607	2.06048e-07	3.22188e-05
58	-0.774539	0.447374	0.0833989	5.68072e-06	9.4761e-06
59	-0.160803	0.353682	0.649358	3.91763e-07	1.51618e-05
60	-0.38843	0.277452	0.161517	3.71457e-06	2.46379e-05
61	-0.00648496	0.176845	0.970748	2.54853e-09	6.06471e-05
62	0.273718	0.378102	0.469111	9.9323e-07	1.32665e-05
63	-0.0481253	0.447376	0.914335	2.19313e-08	9.4761e-06
64	0.0340332	0.229502	0.882113	4.16768e-08	3.60092e-05
65	-0.0616323	0.316344	0.845528	7.19383e-08	1.89522e-05
66	-0.777707	0.447374	0.0821443	5.72728e-06	9.4761e-06
67	-0.158831	0.378102	0.674431	3.34437e-07	1.32665e-05
68	0.094272	0.288782	0.744086	2.0197e-07	2.27426e-05
69	-0.133552	0.223691	0.550482	6.75564e-07	3.79044e-05
70	-0.189915	0.204202	0.352353	1.63931e-06	4.54853e-05
71	-0.325418	0.171565	0.0578598	6.81843e-06	6.44375e-05
72	0.308985	0.447375	0.489778	9.04049e-07	9.4761e-06
73	-0.222909	0.447375	0.618301	4.70514e-07	9.4761e-06
74	-0.317072	0.408396	0.437524	1.14238e-06	1.13713e-05
75	0.452897	0.408396	0.267446	2.33075e-06	1.13713e-05
76	0.311349	0.408396	0.44584	1.10152e-06	1.13713e-05
77	-0.114111	0.447376	0.79867	1.23303e-07	9.4761e-06
78	0.00853929	0.447376	0.984771	6.90495e-10	9.4761e-06
79	0.0880724	0.408397	0.829257	8.81408e-08	1.13713e-05
80	0.268717	0.301622	0.37298	1.50427e-06	2.08474e-05
81	-0.571258	0.447375	0.201634	3.09017e-06	9.4761e-06
82	0.0553707	0.447376	0.901499	2.9032e-08	9.4761e-06
83	0.0358144	0.208594	0.863677	5.58697e-08	4.35901e-05
84	0.135323	0.2183	0.535327	7.2828e-07	3.97996e-05
85	0.290367	0.447375	0.51631	7.98381e-07	9.4761e-06
86	0.157355	0.333455	0.637003	4.22035e-07	1.7057e-05
87	-0.328747	0.408396	0.420837	1.22806e-06	1.13713e-05
88	0.141756	0.408397	0.728514	2.28339e-07	1.13713e-05
89	0.268165	0.258295	0.29917	2.04284e-06	2.84283e-05
90	0.0489635	0.208593	0.814417	1.04425e-07	4.35901e-05
91	-0.0454158	0.378102	0.904392	2.73437e-08	1.32665e-05
92	-0.109384	0.333455	0.742887	2.03936e-07	1.7057e-05
93	-0.0389936	0.447376	0.930544	1.4398e-08	9.4761e-06
94	0.0878022	0.447376	0.844406	7.30008e-08	9.4761e-06
95	0.13417	0.301622	0.656444	3.75013e-07	2.08474e-05
96	-0.244871	0.223691	0.273655	2.27111e-06	3.79044e-05
97	0.128646	0.242626	0.595956	5.32821e-07	3.22188e-05
98	0.291827	0.160191	0.068494	6.28977e-06	7.39136e-05
99	0.00343102	0.447376	0.993881	1.11471e-10	9.4761e-06
100	0.226615	0.378102	0.548941	6.808e-07	1.32665e-05
101	0.0133316	0.378102	0.971873	2.35617e-09	1.32665e-05
102	-0.143247	0.378102	0.704793	2.72029e-07	1.32665e-05
103	0.0356291	0.277453	0.897821	3.12531e-08	2.46379e-05
104	-0.357108	0.408396	0.381892	1.4491e-06	1.13713e-05
105	-0.206883	0.408396	0.612454	4.86347e-07	1.13713e-05
106	0.460974	0.378102	0.222776	2.81706e-06	1.32665e-05
107	-0.266574	0.408396	0.513929	8.07481e-07	1.13713e-05
108	0.337399	0.447375	0.450745	1.07796e-06	9.4761e-06
109	-0.344365	0.378102	0.362415	1.5721e-06	1.32665e-05
110	0.258809	0.408396	0.526263	7.61128e-07	1.13713e-05
111	0.306632	0.353682	0.385959	1.42452e-06	1.51618e-05
112	0.209271	0.316344	0.508272	8.29394e-07	1.89522e-05
113	0.267293	0.288781	0.354659	1.62367e-06	2.27426e-05
114	-0.0676841	0.301622	0.822446	9.5435e-08	2.08474e-05
115	-0.163291	0.447376	0.715113	2.52489e-07	9.4761e-06
116	-0.626663	0.447375	0.161288	3.71865e-06	9.4761e-06
117	0.441644	0.447375	0.323551	1.84698e-06	9.4761e-06
118	-0.137453	0.204202	0.50087	8.58714e-07	4.54853e-05
119	0.150046	0.192524	0.435767	1.15117e-06	5.1171e-05
120	0.00420467	0.408397	0.991785	2.00891e-10	1.13713e-05
121	0.157342	0.301622	0.601913	5.15732e-07	2.08474e-05
122	0.425411	0.288781	0.140717	4.11282e-06	2.27426e-05
123	0.353723	0.408396	0.386421	1.42175e-06	1.13713e-05
124	-0.0154868	0.333455	0.962957	4.08797e-09	1.7057e-05
125	-0.435958	0.200075	0.0293342	8.9983e-06	4.73805e-05
126	-0.282104	0.408396	0.489716	9.04309e-07	1.13713e-05
127	-0.272991	0.166732	0.101567	5.08066e-06	6.82279e-05
128	-0.12159	0.447376	0.785787	1.39996e-07	9.4761e-06
129	0.478394	0.408396	0.241439	2.60057e-06	1.13713e-05
130	-0.0842033	0.277453	0.761519	1.74559e-07	2.46379e-05
131	-0.127132	0.378102	0.736691	2.14267e-07	1.32665e-05
132	-0.801209	0.3781	0.0340878	8.5101e-06	1.32665e-05
133	-0.0849017	0.120437	0.480842	9.41838e-07	0.00013077
134	0.36628	0.353682	0.30038	2.03264e-06	1.51618e-05
135	-0.0660486	0.116297	0.570084	6.11292e-07	0.000140246
136	0.541792	0.333455	0.104209	5.00325e-06	1.7057e-05
137	0.155568	0.378102	0.680747	3.20837e-07	1.32665e-05
138	0.167379	0.447376	0.708304	2.65288e-07	9.4761e-06
139	-0.191788	0.192524	0.319165	1.88076e-06	5.1171e-05
140	0.000764736	0.200076	0.99695	2.76881e-11	4.73805e-05
141	0.00210691	0.408397	0.995884	5.04417e-11	1.13713e-05
142	0.158902	0.258295	0.538425	7.17281e-07	2.84283e-05
143	-0.456687	0.447375	0.307343	1.97494e-06	9.4761e-06
144	0.106648	0.447376	0.811581	1.07702e-07	9.4761e-06
145	-0.087611	0.250093	0.726104	2.32581e-07	3.03235e-05
146	0.210485	0.189055	0.265557	2.34924e-06	5.30662e-05
147	0.332519	0.301622	0.270273	2.30338e-06	2.08474e-05
148	-0.064273	0.316344	0.838999	7.82348e-08	1.89522e-05
149	-0.0513222	0.176845	0.771656	1.59619e-07	6.06471e-05
150	0.403063	0.192523	0.0362977	8.30688e-06	5.1171e-05
151	-0.322616	0.408396	0.429552	1.18269e-06	1.13713e-05
152	0.360303	0.192523	0.0612796	6.63785e-06	5.1171e-05
153	0.283925	0.316344	0.369441	1.52669e-06	1.89522e-05
154	-0.0718944	0.149131	0.629743	4.4047e-07	8.52849e-05
155	0.137977	0.408397	0.735476	2.16327e-07	1.13713e-05
156	0.0897551	0.447376	0.840991	7.62843e-08	9.4761e-06
157	0.290758	0.378102	0.441897	1.12075e-06	1.32665e-05
158	-0.119141	0.447376	0.789999	1.34413e-07	9.4761e-06
159	0.276869	0.301622	0.358655	1.59692e-06	2.08474e-05
160	-0.650706	0.378101	0.0852545	5.61322e-06	1.32665e-05
161	-0.151372	0.156236	0.332611	1.77906e-06	7.77041e-05
162	0.0156748	0.447376	0.97205	2.32661e-09	9.4761e-06
163	-0.140636	0.136138	0.301586	2.02253e-06	0.000102342
164	-0.475996	0.447375	0.28734	2.14548e-06	9.4761e-06
165	-0.719667	0.447375	0.107694	4.90433e-06	9.4761e-06
166	0.227148	0.23579	0.335373	1.75884e-06	3.4114e-05
167	0.320165	0.23579	0.174516	3.49426e-06	3.4114e-05
168	0.129969	0.316344	0.681185	3.19906e-07	1.89522e-05
169	-0.310903	0.378102	0.410922	1.28143e-06	1.32665e-05
170	0.887446	0.333453	0.00778229	1.34236e-05	1.7057e-05
171	-0.00802259	0.353682	0.981903	9.75132e-10	1.51618e-05
172	0.386775	0.333455	0.246089	2.54978e-06	1.7057e-05
173	-0.171411	0.408396	0.674693	3.33867e-07	1.13713e-05
174	-0.112699	0.223691	0.61439	4.8107e-07	3.79044e-05
175	0.486509	0.447375	0.276827	2.2413e-06	9.4761e-06
176	0.273224	0.316344	0.387756	1.41378e-06	1.89522e-05
177	-0.208322	0.447376	0.641464	4.10948e-07	9.4761e-06
178	-0.225422	0.378102	0.551047	6.7365e-07	1.32665e-05
179	-0.217142	0.316344	0.492454	8.92956e-07	1.89522e-05
180	0.0250166	0.0658331	0.703945	2.73672e-07	0.000437796
181	-0.113506	0.0619357	0.0668552	6.36528e-06	0.000494653
182	0.370905	0.408396	0.363774	1.56323e-06	1.13713e-05
183	0.13841	0.0629067	0.0277905	9.1748e-06	0.000479491
184	-0.0983935	0.0591683	0.0963241	5.24101e-06	0.000542033
185	-0.287622	0.447375	0.520283	7.83359e-07	9.4761e-06
186	0.450471	0.447375	0.313974	1.92154e-06	9.4761e-06
187	-0.207549	0.378102	0.583058	5.71065e-07	1.32665e-05
188	0.0655933	0.378102	0.862274	5.70377e-08	1.32665e-05
189	0.0232206	0.204202	0.909465	2.45069e-08	4.54853e-05
190	0.0441524	0.378102	0.907039	2.58435e-08	1.32665e-05
191	-0.181316	0.26736	0.497662	8.7165e-07	2.65331e-05
192	0.123685	0.23579	0.599894	5.21483e-07	3.4114e-05
193	-0.114931	0.301622	0.703173	2.75173e-07	2.08474e-05
194	-0.0706033	0.26736	0.791722	1.32165e-07	2.65331e-05
195	-0.0384332	0.156236	0.805686	1.14687e-07	7.77041e-05
196	-0.100319	0.138731	0.469607	9.91015e-07	9.85515e-05
197	0.0245653	0.111852	0.826164	9.14154e-08	0.000151618
198	0.177199	0.333455	0.59514	5.35191e-07	1.7057e-05
199	-0.0507725	0.093294	0.58629	5.61321e-07	0.00021795
200	0.552018	0.378101	0.144298	4.03971e-06	1.32665e-05
201	-0.0679683	0.171565	0.691983	2.97451e-07	6.44375e-05
202	-0.329422	0.277452	0.235106	2.67171e-06	2.46379e-05
203	0.0299292	0.174145	0.863545	5.59794e-08	6.25423e-05
204	0.0968213	0.242626	0.689852	3.01806e-07	3.22188e-05
205	-0.115575	0.316344	0.714852	2.52972e-07	1.89522e-05
206	-0.246606	0.242626	0.309438	1.95791e-06	3.22188e-05
207	0.231277	0.229502	0.313582	1.92466e-06	3.60092e-05
208	0.165026	0.26736	0.537075	7.22058e-07	2.65331e-05
209	-0.309066	0.242626	0.202721	3.07532e-06	3.22188e-05
210	-0.0337887	0.258295	0.895922	3.2432e-08	2.84283e-05
211	-0.328538	0.250093	0.188959	3.27062e-06	3.03235e-05
212	-0.374286	0.23579	0.112429	4.77547e-06	3.4114e-05
213	-0.24396	0.137416	0.0758429	5.97338e-06	0.000100447
214	0.0264606	0.140085	0.850179	6.76206e-08	9.66563e-05
215	0.455247	0.447375	0.308871	1.96251e-06	9.4761e-06
216	-0.0989817	0.113276	0.382224	1.44707e-06	0.000147827
217	-0.0519799	0.0937022	0.579076	5.8322e-07	0.000216055
218	0.194886	0.316344	0.537858	7.19287e-07	1.89522e-05
219	-0.20257	0.242626	0.403771	1.3211e-06	3.22188e-05
220	-0.169566	0.192524	0.378452	1.47018e-06	5.1171e-05
221	0.244963	0.185767	0.187284	3.29553e-06	5.49614e-05
222	0.135929	0.408397	0.739258	2.09953e-07	1.13713e-05
223	-0.561368	0.277452	0.0430426	7.75852e-06	2.46379e-05
224	-0.64015	0.333454	0.0548896	6.98473e-06	1.7057e-05
225	-0.125896	0.242626	0.603837	5.10285e-07	3.22188e-05
226	-0.331511	0.408396	0.416942	1.2488e-06	1.13713e-05
227	-0.757055	0.447374	0.0906052	5.42714e-06	9.4761e-06
228	-0.571327	0.447375	0.20158	3.09091e-06	9.4761e-06
229	-0.36364	0.408396	0.373246	1.50259e-06	1.13713e-05
230	0.0995359	0.242626	0.681627	3.18967e-07	3.22188e-05
231	-0.0249458	0.378102	0.947397	8.24972e-09	1.32665e-05
232	0.511331	0.447375	0.253056	2.47583e-06	9.4761e-06
233	0.519329	0.378101	0.169592	3.57543e-06	1.32665e-05
234	0.468905	0.408396	0.250902	2.49843e-06	1.13713e-05
235	0.348349	0.22369	0.119405	4.59614e-06	3.79044e-05
236	-0.217481	0.174145	0.211721	2.95584e-06	6.25423e-05
237	-0.0877306	0.408397	0.82991	8.7458e-08	1.13713e-05
238	-0.268802	0.353682	0.44725	1.09471e-06	1.51618e-05
239	0.591403	0.301621	0.0499091	7.2862e-06	2.08474e-05
240	-0.152199	0.378102	0.68729	3.07092e-07	1.32665e-05
241	0.227256	0.378102	0.547812	6.84656e-07	1.32665e-05
242	0.461249	0.447375	0.302536	2.0146e-06	9.4761e-06
243	0.0265452	0.288782	0.92676	1.60139e-08	2.27426e-05
244	-0.369016	0.447375	0.409459	1.28946e-06	9.4761e-06
245	-0.0198882	0.333455	0.95244	6.74185e-09	1.7057e-05
246	0.229034	0.258295	0.375233	1.49015e-06	2.84283e-05
247	0.237819	0.447375	0.595013	5.35561e-07	9.4761e-06
248	0.0657237	0.192524	0.732818	2.2087e-07	5.1171e-05
249	-0.324778	0.182644	0.0753713	5.99268e-06	5.68566e-05
250	0.251187	0.204201	0.218662	2.86773e-06	4.54853e-05
251	0.186852	0.182644	0.30629	1.98355e-06	5.68566e-05
252	0.191112	0.162285	0.238945	2.62831e-06	7.20184e-05
253	0.125136	0.164463	0.446732	1.09721e-06	7.01232e-05
254	0.148524	0.150816	0.324722	1.83805e-06	8.33897e-05
255	-0.0530762	0.235791	0.821902	9.60303e-08	3.4114e-05
256	-0.139899	0.156236	0.370555	1.5196e-06	7.77041e-05
257	0.14355	0.200076	0.473079	9.75618e-07	4.73805e-05
258	-0.201467	0.301622	0.504169	8.45555e-07	2.08474e-05
259	-0.214234	0.353682	0.544698	6.95361e-07	1.51618e-05
260	0.45773	0.301622	0.129125	4.36469e-06	2.08474e-05
261	-0.117497	0.250093	0.63849	4.1832e-07	3.03235e-05
262	-0.313521	0.408396	0.442672	1.11694e-06	1.13713e-05
263	-0.85554	0.447374	0.0558306	6.93103e-06	9.4761e-06
264	-0.0710245	0.408397	0.861936	5.73209e-08	1.13713e-05
265	0.242386	0.353682	0.493141	8.90125e-07	1.51618e-05
266	0.263905	0.408396	0.518151	7.91396e-07	1.13713e-05
267	0.132853	0.288782	0.645484	4.01109e-07	2.27426e-05
268	0.0679027	0.242626	0.779581	1.48443e-07	3.22188e-05
269	-0.140441	0.447376	0.753581	1.86769e-07	9.4761e-06
270	-0.224502	0.353682	0.525588	7.63616e-07	1.51618e-05
271	-0.386339	0.408396	0.344154	1.69603e-06	1.13713e-05
272	0.655108	0.353681	0.0639897	6.5022e-06	1.51618e-05
273	0.0852196	0.378102	0.821678	9.62769e-08	1.32665e-05
274	0.729206	0.447374	0.103109	5.03521e-06	9.4761e-06
275	0.152736	0.169097	0.366396	1.54622e-06	6.63327e-05
276	0.202736	0.154364	0.189063	3.26909e-06	7.95993e-05
277	-0.530431	0.353682	0.133682	4.26277e-06	1.51618e-05
278	0.402616	0.333455	0.227276	2.76292e-06	1.7057e-05
279	-0.176059	0.333455	0.59751	5.28328e-07	1.7057e-05
280	0.396153	0.250093	0.113188	4.75537e-06	3.03235e-05
281	-0.731223	0.447374	0.102159	5.06311e-06	9.4761e-06
282	-0.0513793	0.164464	0.754733	1.84969e-07	7.01232e-05
283	0.0293841	0.164464	0.8582	6.04989e-08	7.01232e-05
284	0.111471	0.176845	0.528478	7.53009e-07	6.06471e-05
285	0.0996823	0.185767	0.591545	5.45709e-07	5.49614e-05
286	0.0349867	0.171565	0.838411	7.88146e-08	6.44375e-05
287	0.256071	0.174145	0.141441	4.09787e-06	6.25423e-05
288	0.264934	0.213281	0.21417	2.92435e-06	4.16949e-05
289	-0.147891	0.196191	0.450964	1.07692e-06	4.92757e-05
290	0.584955	0.378101	0.121843	4.53616e-06	1.32665e-05
291	-0.559849	0.353682	0.113441	4.74872e-06	1.51618e-05
292	0.0462561	0.408397	0.909822	2.43128e-08	1.13713e-05
293	-0.142206	0.353682	0.687632	3.06385e-07	1.51618e-05
294	-0.0457941	0.447376	0.91847	1.9858e-08	9.4761e-06
295	-0.10623	0.288782	0.712981	2.56458e-07	2.27426e-05
296	-0.264231	0.447375	0.554772	6.61126e-07	9.4761e-06
297	-0.40406	0.316343	0.201503	3.09196e-06	1.89522e-05
298	-0.362281	0.408396	0.375035	1.49138e-06	1.13713e-05
299	0.09273	0.26736	0.728715	2.27986e-07	2.65331e-05
300	-0.539483	0.353682	0.127176	4.40951e-06	1.51618e-05
301	0.899768	0.447374	0.0443027	7.66616e-06	9.4761e-06
302	-0.90063	0.3781	0.0172198	1.07532e-05	1.32665e-05
303	0.71658	0.378101	0.0580654	6.80726e-06	1.32665e-05
304	-0.732253	0.447374	0.101677	5.07738e-06	9.4761e-06
305	0.0302421	0.333455	0.927737	1.55887e-08	1.7057e-05
306	0.0110842	0.447376	0.980234	1.16338e-09	9.4761e-06
307	0.205993	0.316344	0.514938	8.03616e-07	1.89522e-05
308	-0.0662766	0.353682	0.851355	6.65509e-08	1.51618e-05
309	-0.354653	0.447375	0.427928	1.19104e-06	9.4761e-06
310	0.221142	0.408396	0.588171	5.55701e-07	1.13713e-05
311	0.113204	0.408397	0.781634	1.4562e-07	1.13713e-05
312	-0.023649	0.408397	0.953823	6.3551e-09	1.13713e-05
313	-0.543694	0.408396	0.183094	3.35897e-06	1.13713e-05
314	0.0150028	0.447376	0.973248	2.13139e-09	9.4761e-06
315	0.152289	0.408397	0.709227	2.63533e-07	1.13713e-05
316	0.191612	0.277453	0.48981	9.03918e-07	2.46379e-05
317	0.312759	0.408396	0.443783	1.11152e-06	1.13713e-05
318	-0.0983613	0.277453	0.722953	2.38195e-07	2.46379e-05
319	-0.834356	0.3781	0.027335	9.22883e-06	1.32665e-05
320	-0.158848	0.408397	0.697309	2.86722e-07	1.13713e-05
321	0.176285	0.353682	0.618183	4.70831e-07	1.51618e-05
322	0.966256	0.35368	0.00629517	1.41455e-05	1.51618e-05
323	-0.614698	0.447375	0.169439	3.578e-06	9.4761e-06
324	-0.488691	0.447375	0.274679	2.26144e-06	9.4761e-06
325	-0.909202	0.447374	0.0421229	7.82776e-06	9.4761e-06
326	-0.0350606	0.378102	0.92612	1.6296e-08	1.32665e-05
327	0.171605	0.447376	0.701289	2.78853e-07	9.4761e-06
328	-0.660922	0.316343	0.0366847	8.27262e-06	1.89522e-05
329	-0.44127	0.378102	0.243183	2.58139e-06	1.32665e-05
330	-0.832254	0.408395	0.0415639	7.87062e-06	1.13713e-05
331	0.11575	0.258295	0.654058	3.80605e-07	2.84283e-05
332	0.438784	0.378102	0.245849	2.55237e-06	1.32665e-05
333	0.0881357	0.408397	0.829137	8.82676e-08	1.13713e-05
334	0.113315	0.333455	0.733992	2.18858e-07	1.7057e-05
335	0.0576809	0.122221	0.63697	4.22119e-07	0.00012698
336	-0.173649	0.116297	0.135398	4.2254e-06	0.000140246
337	-0.471399	0.447375	0.292021	2.10424e-06	9.4761e-06
338	-0.404084	0.333455	0.225586	2.7831e-06	1.7057e-05
339	-0.161312	0.447376	0.718419	2.46405e-07	9.4761e-06
340	-0.182558	0.242626	0.451796	1.07297e-06	3.22188e-05
341	0.641207	0.218298	0.00331102	1.63512e-05	3.97996e-05
342	-0.406717	0.288781	0.159015	3.75931e-06	2.27426e-05
343	-0.147793	0.250093	0.554552	6.6186e-07	3.03235e-05
344	0.140659	0.162285	0.386086	1.42376e-06	7.20184e-05
345	-0.0422728	0.235791	0.857717	6.09159e-08	3.4114e-05
346	-0.397009	0.166731	0.0172597	1.07455e-05	6.82279e-05
347	0.673851	0.447375	0.132008	4.29977e-06	9.4761e-06
348	-0.918505	0.447374	0.040063	7.98877e-06	9.4761e-06
349	0.137465	0.333455	0.680161	3.22084e-07	1.7057e-05
350	0.363883	0.333455	0.275162	2.25689e-06	1.7057e-05
351	0.323528	0.288781	0.262578	2.37873e-06	2.27426e-05
352	-0.543301	0.258294	0.0354294	8.38514e-06	2.84283e-05
353	-0.145469	0.333455	0.662657	3.60685e-07	1.7057e-05
354	0.615171	0.378101	0.103738	5.01689e-06	1.32665e-05
355	0.17805	0.408396	0.662857	3.6023e-07	1.13713e-05
356	0.194959	0.408396	0.633094	4.31899e-07	1.13713e-05
357	-0.34198	0.353682	0.333588	1.77188e-06	1.51618e-05
358	0.0314988	0.333455	0.924742	1.69112e-08	1.7057e-05
359	-0.017625	0.353682	0.960256	4.70644e-09	1.51618e-05
360	-0.33832	0.447375	0.44951	1.08386e-06	9.4761e-06
361	0.0879906	0.408397	0.829414	8.79772e-08	1.13713e-05
362	-0.120007	0.408397	0.768873	1.63648e-07	1.13713e-05
363	0.0122879	0.447376	0.978088	1.42979e-09	9.4761e-06
364	0.344891	0.353682	0.329489	1.80218e-06	1.51618e-05
365	0.00895368	0.316344	0.97742	1.51826e-09	1.89522e-05
366	0.144176	0.447376	0.747248	1.96834e-07	9.4761e-06
367	0.04086	0.144396	0.777198	1.51757e-07	9.09706e-05
368	-0.00274806	0.118729	0.981534	1.01532e-09	0.000134561
369	0.233876	0.447375	0.601131	5.17953e-07	9.4761e-06
370	-0.587993	0.408396	0.149935	3.92864e-06	1.13713e-05
371	0.0376179	0.353682	0.915296	2.14399e-08	1.51618e-05
372	0.315482	0.378102	0.404066	1.31944e-06	1.32665e-05
373	0.334019	0.277452	0.228637	2.7468e-06	2.46379e-05
374	0.270252	0.378102	0.474758	9.68237e-07	1.32665e-05
375	0.130897	0.408397	0.748579	1.94696e-07	1.13713e-05
376	-0.292524	0.408396	0.473822	9.72344e-07	1.13713e-05
377	0.575491	0.333454	0.0843759	5.64498e-06	1.7057e-05
378	0.187665	0.2183	0.389973	1.40062e-06	3.97996e-05
379	0.115404	0.192524	0.548888	6.8098e-07	5.1171e-05
380	-0.0424792	0.144396	0.768616	1.64023e-07	9.09706e-05
381	-0.115698	0.134895	0.391064	1.39419e-06	0.000104237
382	0.566607	0.378101	0.133989	4.25606e-06	1.32665e-05
383	-0.482489	0.447375	0.280816	2.20441e-06	9.4761e-06
384	0.3372	0.447375	0.451012	1.07669e-06	9.4761e-06
385	0.441777	0.447375	0.323404	1.84809e-06	9.4761e-06
386	-0.163328	0.242626	0.500842	8.58825e-07	3.22188e-05
387	0.0462353	0.26736	0.862704	5.66781e-08	2.65331e-05
388	0.121647	0.301622	0.686722	3.08272e-07	2.08474e-05
389	0.0833456	0.277453	0.763875	1.71021e-07	2.46379e-05
390	0.236258	0.242626	0.330179	1.79705e-06	3.22188e-05
391	-0.764152	0.447374	0.0876219	5.52937e-06	9.4761e-06
392	0.12926	0.408397	0.751618	1.89857e-07	1.13713e-05
393	-0.395302	0.378102	0.295797	2.07158e-06	1.32665e-05
394	0.18682	0.353682	0.597351	5.28787e-07	1.51618e-05
395	-0.22126	0.408396	0.587972	5.56293e-07	1.13713e-05
396	-0.0444289	0.447376	0.920892	1.86917e-08	9.4761e-06
397	0.010979	0.447376	0.980421	1.14141e-09	9.4761e-06
398	-0.00690558	0.26736	0.979394	1.26435e-09	2.65331e-05
399	0.660954	0.447375	0.139567	4.13675e-06	9.4761e-06
400	0.872746	0.447374	0.051079	7.21262e-06	9.4761e-06
401	0.0922569	0.378102	0.807231	1.12834e-07	1.32665e-05
402	0.0328422	0.408397	0.935905	1.22563e-08	1.13713e-05
403	-0.204009	0.333455	0.540668	7.0939e-07	1.7057e-05
404	0.577833	0.447375	0.196493	3.16171e-06	9.4761e-06
405	0.595117	0.447375	0.183439	3.35368e-06	9.4761e-06
406	0.972012	0.447374	0.0298028	8.94664e-06	9.4761e-06
407	0.464175	0.378102	0.21958	2.85632e-06	1.32665e-05
408	0.106478	0.316344	0.736427	2.14714e-07	1.89522e-05
409	-0.0502241	0.288782	0.861931	5.73254e-08	2.27426e-05
410	-0.599077	0.408396	0.142403	4.07814e-06	1.13713e-05
411	0.159841	0.447376	0.720878	2.41932e-07	9.4761e-06
412	0.73134	0.28878	0.0113249	1.21552e-05	2.27426e-05
413	0.0098113	0.130243	0.939951	1.07549e-08	0.000111818
414	-0.00354361	0.111159	0.974569	1.92602e-09	0.000153513
415	0.205726	0.333455	0.537266	7.21381e-07	1.7057e-05
416	-0.0314478	0.288782	0.913283	2.24751e-08	2.27426e-05
417	0.220857	0.189055	0.242719	2.58647e-06	5.30662e-05
418	0.29005	0.378102	0.443009	1.1153e-06	1.32665e-05
419	-0.278922	0.316344	0.377937	1.47335e-06	1.89522e-05
420	-0.165883	0.408397	0.684609	3.12681e-07	1.13713e-05
421	-0.493984	0.333455	0.138497	4.15922e-06	1.7057e-05
422	0.0358612	0.333455	0.914357	2.19197e-08	1.7057e-05
423	-0.176586	0.447376	0.693053	2.95276e-07	9.4761e-06
424	0.0756033	0.250093	0.762423	1.73197e-07	3.03235e-05
425	-0.103516	0.316344	0.743497	2.02935e-07	1.89522e-05
426	-0.012438	0.378102	0.973758	2.05091e-09	1.32665e-05
427	-0.153702	0.353682	0.66387	3.57926e-07	1.51618e-05
428	-0.0216005	0.277453	0.937945	1.14872e-08	2.46379e-05
429	0.388968	0.378102	0.303602	2.00573e-06	1.32665e-05
430	0.029586	0.447376	0.947273	8.28874e-09	9.4761e-06
431	0.516858	0.447375	0.247963	2.52964e-06	9.4761e-06
432	0.137623	0.447376	0.758369	1.7935e-07	9.4761e-06
433	0.293097	0.408396	0.472957	9.76156e-07	1.13713e-05
434	0.403047	0.378102	0.286435	2.15355e-06	1.32665e-05
435	-0.0785105	0.408397	0.847554	7.0041e-08	1.13713e-05
436	0.140453	0.26736	0.599353	5.23031e-07	2.65331e-05
437	-0.0693591	0.130243	0.594354	5.37479e-07	0.000111818
438	-0.106624	0.108513	0.325807	1.82983e-06	0.000161094
439	0.430283	0.447375	0.336154	1.75317e-06	9.4761e-06
440	0.0248534	0.353682	0.943979	9.35849e-09	1.51618e-05
441	0.356474	0.277452	0.198859	3.12852e-06	2.46379e-05
442	-0.0559607	0.2183	0.797683	1.24543e-07	3.97996e-05
443	-0.0338552	0.353682	0.923741	1.73654e-08	1.51618e-05
444	0.445542	0.333455	0.181505	3.38348e-06	1.7057e-05
445	-0.222563	0.408396	0.585775	5.62866e-07	1.13713e-05
446	0.394087	0.447375	0.378379	1.47062e-06	9.4761e-06
447	-0.681603	0.353681	0.0539593	7.03878e-06	1.51618e-05
448	-0.231258	0.378102	0.540783	7.08986e-07	1.32665e-05
449	-0.201157	0.408396	0.622328	4.598e-07	1.13713e-05
450	0.608246	0.447375	0.173961	3.50328e-06	9.4761e-06
451	-0.00516943	0.333455	0.987631	4.55481e-10	1.7057e-05
452	-0.0914189	0.408397	0.822875	9.49662e-08	1.13713e-05
453	-0.106062	0.353682	0.764269	1.70434e-07	1.51618e-05
454	-0.336376	0.353682	0.34157	1.71429e-06	1.51618e-05
455	0.0615307	0.229502	0.788618	1.3623e-07	3.60092e-05
456	0.0396664	0.26736	0.882056	4.17169e-08	2.65331e-05
457	0.0926693	0.235791	0.694308	2.92739e-07	3.4114e-05
458	-0.775606	0.408395	0.0575446	6.83565e-06	1.13713e-05
459	0.414499	0.408396	0.310134	1.95229e-06	1.13713e-05
460	0.540199	0.447375	0.227245	2.76328e-06	9.4761e-06
461	0.146306	0.447376	0.743644	2.02695e-07	9.4761e-06
462	0.554162	0.447375	0.215458	2.90797e-06	9.4761e-06
463	-0.631213	0.378101	0.0950331	5.28196e-06	1.32665e-05
464	0.442066	0.378102	0.242335	2.5907e-06	1.32665e-05
465	0.0774813	0.0444925	0.0816061	5.7475e-06	0.000958982
466	0.0913523	0.0720204	0.204648	3.04922e-06	0.000365778
467	0.236654	0.316344	0.454406	1.06064e-06	1.89522e-05
468	-0.236544	0.316344	0.454615	1.05966e-06	1.89522e-05
469	-0.104106	0.301622	0.729978	2.25781e-07	2.08474e-05
470	-0.234254	0.316344	0.458995	1.03924e-06	1.89522e-05
471	0.20203	0.333455	0.544602	6.95693e-07	1.7057e-05
472	0.214952	0.333455	0.519175	7.8753e-07	1.7057e-05
473	0.398958	0.288781	0.167118	3.61724e-06	2.27426e-05
474	-0.664333	0.408396	0.103804	5.01497e-06	1.13713e-05
475	0.0467678	0.0760682	0.538678	7.16388e-07	0.000327873
476	-0.57742	0.447375	0.196813	3.15719e-06	9.4761e-06
477	-0.139688	0.288782	0.628588	4.43447e-07	2.27426e-05
478	-0.555874	0.316343	0.0788862	5.85188e-06	1.89522e-05
479	-0.251146	0.288781	0.384479	1.43342e-06	2.27426e-05
480	0.144209	0.208593	0.489353	9.05822e-07	4.35901e-05
481	0.120823	0.447376	0.787106	1.38235e-07	9.4761e-06
482	-0.0790637	0.447376	0.859722	5.91931e-08	9.4761e-06
483	-0.53386	0.316343	0.0914889	5.39756e-06	1.89522e-05
484	-0.0614108	0.447376	0.890818	3.57114e-08	9.4761e-06
485	-0.0186206	0.408397	0.963633	3.93992e-09	1.13713e-05
486	-0.0872682	0.316344	0.782652	1.4423e-07	1.89522e-05
487	0.425329	0.316343	0.178782	3.42604e-06	1.89522e-05
488	-1.0253	0.447373	0.0219168	9.95441e-06	9.4761e-06
489	0.401139	0.200075	0.0449703	7.61833e-06	4.73805e-05
490	0.0935667	0.378102	0.804549	1.16061e-07	1.32665e-05
491	0.318756	0.447375	0.476154	9.6213e-07	9.4761e-06
492	-0.0935878	0.223691	0.675669	3.31744e-07	3.79044e-05
493	0.100608	0.192524	0.60127	5.17558e-07	5.1171e-05
494	0.0953292	0.204202	0.640616	4.13042e-07	4.54853e-05
495	-0.327575	0.169096	0.0527205	7.11231e-06	6.63327e-05
496	-0.0017637	0.408397	0.996554	3.53464e-11	1.13713e-05
497	0.0607514	0.277453	0.82668	9.08648e-08	2.46379e-05
498	0.113595	0.116297	0.328686	1.80818e-06	0.000140246
499	-0.653283	0.28878	0.0236845	9.69896e-06	2.27426e-05
500	0.226676	0.116297	0.0512818	7.20004e-06	0.000140246
501	-0.162381	0.447376	0.716632	2.49682e-07	9.4761e-06
502	-0.245045	0.301622	0.416548	1.25092e-06	2.08474e-05
503	-0.413519	0.301622	0.17038	3.56225e-06	2.08474e-05
504	0.122892	0.408397	0.76348	1.71612e-07	1.13713e-05
505	0.0527953	0.447376	0.906059	2.63942e-08	9.4761e-06
506	0.510578	0.447375	0.253756	2.46854e-06	9.4761e-06
507	-0.644056	0.378101	0.0884947	5.49908e-06	1.32665e-05
508	-0.494548	0.447375	0.268967	2.31598e-06	9.4761e-06
509	-0.310533	0.316344	0.326282	1.82624e-06	1.89522e-05
510	-0.262628	0.258295	0.30926	1.95935e-06	2.84283e-05
511	-0.383441	0.333455	0.250184	2.50602e-06	1.7057e-05
512	-0.0127301	0.408397	0.975133	1.84145e-09	1.13713e-05
513	0.648398	0.447375	0.147243	3.98107e-06	9.4761e-06
514	0.317668	0.288781	0.27132	2.29334e-06	2.27426e-05
515	0.0885261	0.26736	0.74056	2.07783e-07	2.65331e-05
516	-0.170252	0.408396	0.676767	3.29368e-07	1.13713e-05
517	0.026918	0.277453	0.922712	1.78389e-08	2.46379e-05
518	0.142289	0.378102	0.706676	2.68402e-07	1.32665e-05
519	-0.966099	0.447374	0.0308125	8.83813e-06	9.4761e-06
520	-0.716493	0.447375	0.109256	4.86117e-06	9.4761e-06
521	-0.138707	0.353682	0.694926	2.91494e-07	1.51618e-05
522	-0.0233608	0.353682	0.947338	8.26816e-09	1.51618e-05
523	0.176865	0.288782	0.540238	7.10899e-07	2.27426e-05
524	-0.530894	0.378101	0.160288	3.73644e-06	1.32665e-05
525	-0.478631	0.408396	0.241207	2.60314e-06	1.13713e-05
526	0.0367908	0.229502	0.872639	4.87043e-08	3.60092e-05
527	-0.612725	0.353681	0.0831996	5.68807e-06	1.51618e-05
528	0.122672	0.447376	0.783928	1.42499e-07	9.4761e-06
529	0.0533316	0.316344	0.866121	5.38656e-08	1.89522e-05
530	-0.0401511	0.447376	0.928487	1.52656e-08	9.4761e-06
531	-0.228703	0.408396	0.575477	5.9435e-07	1.13713e-05
532	1.3248	0.447372	0.00306357	1.66195e-05	9.4761e-06
533	0.888332	0.258292	0.000583359	2.24172e-05	2.84283e-05
534	0.0825735	0.0703983	0.240818	2.60746e-06	0.000382835
535	-0.158883	0.378102	0.67433	3.34657e-07	1.32665e-05
536	-0.0415261	0.124087	0.737886	2.12252e-07	0.000123189
537	0.17472	0.378102	0.644011	4.04698e-07	1.32665e-05
538	-0.0971254	0.0427552	0.0231072	9.78015e-06	0.00103858
539	0.0251185	0.066557	0.705877	2.69937e-07	0.00042832
540	-0.248885	0.447375	0.57799	5.86563e-07	9.4761e-06
541	-0.191608	0.204202	0.348075	1.66867e-06	4.54853e-05
542	-0.221099	0.301622	0.463539	1.01837e-06	2.08474e-05
543	0.272563	0.192523	0.156852	3.79863e-06	5.1171e-05
544	0.121118	0.333455	0.716441	2.50035e-07	1.7057e-05
545	-0.112928	0.2183	0.604943	5.07172e-07	3.97996e-05
546	0.00856187	0.140085	0.951264	7.07973e-09	9.66563e-05
547	0.106175	0.277453	0.701958	2.77543e-07	2.46379e-05
548	-0.252213	0.160191	0.115383	4.69807e-06	7.39136e-05
549	0.206364	0.13136	0.116189	4.67733e-06	0.000109923
550	0.0648663	0.0839594	0.439765	1.13125e-06	0.000269121
551	0.264557	0.288781	0.359607	1.5906e-06	2.27426e-05
552	-0.345724	0.378102	0.360524	1.58454e-06	1.32665e-05
553	0.00152035	0.0423709	0.971376	2.44014e-09	0.00105753
554	0.369883	0.277452	0.182486	3.36832e-06	2.46379e-05
555	0.277532	0.26736	0.299249	2.04218e-06	2.65331e-05
556	0.619169	0.333454	0.0633356	6.53437e-06	1.7057e-05
557	0.265028	0.353682	0.453653	1.06419e-06	1.51618e-05
558	0.478767	0.23579	0.0423077	7.81372e-06	3.4114e-05
559	-0.730342	0.447374	0.102574	5.0509e-06	9.4761e-06
560	-0.1848	0.288782	0.522217	7.7612e-07	2.27426e-05
561	0.292743	0.115519	0.0112721	1.21709e-05	0.000142142
562	0.613183	0.353681	0.0829692	5.69659e-06	1.51618e-05
563	0.449133	0.301622	0.136472	4.20227e-06	2.08474e-05
564	-0.0445013	0.0731663	0.543041	7.01108e-07	0.000354406
565	-0.392189	0.333455	0.23954	2.62166e-06	1.7057e-05
566	-0.0662281	0.250093	0.791153	1.32905e-07	3.03235e-05
567	0.130996	0.0438477	0.00281262	1.69152e-05	0.00098741
568	0.245806	0.316344	0.437146	1.14427e-06	1.89522e-05
569	0.0634182	0.0668533	0.342816	1.70546e-06	0.000424529
570	-0.056084	0.316344	0.859282	5.95691e-08	1.89522e-05
571	0.113583	0.223691	0.611617	4.8864e-07	3.79044e-05
572	0.374497	0.378102	0.321946	1.85926e-06	1.32665e-05
573	0.15142	0.301622	0.615655	4.77639e-07	2.08474e-05
574	0.329235	0.447375	0.461776	1.02643e-06	9.4761e-06
575	0.444537	0.301622	0.14053	4.11671e-06	2.08474e-05
576	-0.051789	0.408397	0.89909	3.0477e-08	1.13713e-05
577	-0.498435	0.378101	0.187419	3.29351e-06	1.32665e-05
578	-0.110087	0.0762888	0.149013	3.94648e-06	0.000325978
579	-0.0590566	0.208593	0.777086	1.51914e-07	4.35901e-05
580	0.00391922	0.316344	0.990115	2.90899e-10	1.89522e-05
581	-0.156009	0.408397	0.702458	2.76565e-07	1.13713e-05
582	-0.10661	0.378102	0.777973	1.50675e-07	1.32665e-05
583	-0.0163259	0.447376	0.97089	2.52389e-09	9.4761e-06
584	-0.190892	0.204202	0.34988	1.65623e-06	4.54853e-05
585	0.0220301	0.333455	0.947325	8.27218e-09	1.7057e-05
586	0.0239463	0.408397	0.953243	6.51589e-09	1.13713e-05
587	0.101431	0.447376	0.820639	9.74217e-08	9.4761e-06
588	0.232269	0.288781	0.42122	1.22604e-06	2.27426e-05
589	0.332358	0.447375	0.457539	1.04599e-06	9.4761e-06
590	0.0264435	0.408397	0.948373	7.94578e-09	1.13713e-05
591	-0.0279751	0.2183	0.898031	3.1124e-08	3.97996e-05
592	-0.314765	0.378102	0.405134	1.31346e-06	1.32665e-05
593	-0.408265	0.192523	0.0339555	8.5227e-06	5.1171e-05
594	-0.0274597	0.182645	0.880493	4.28389e-08	5.68566e-05
595	0.249306	0.208593	0.232019	2.70722e-06	4.35901e-05
596	0.162859	0.185767	0.380659	1.45662e-06	5.49614e-05
597	0.128738	0.408397	0.752588	1.88328e-07	1.13713e-05
598	-0.392917	0.353682	0.266598	2.33903e-06	1.51618e-05
599	-0.145258	0.316344	0.646108	3.99595e-07	1.89522e-05
600	-0.0538156	0.447376	0.904252	2.74242e-08	9.4761e-06
601	0.0153183	0.378102	0.967684	3.11074e-09	1.32665e-05
602	-0.163093	0.408397	0.689636	3.02251e-07	1.13713e-05
603	0.321699	0.408396	0.430866	1.17597e-06	1.13713e-05
604	0.388565	0.333455	0.24391	2.57344e-06	1.7057e-05
605	-0.197285	0.277453	0.477049	9.5823e-07	2.46379e-05
606	0.147581	0.125052	0.23794	2.6396e-06	0.000121294
607	0.0346425	0.106647	0.745308	1.99977e-07	0.000166779
608	-0.344269	0.408396	0.399241	1.34677e-06	1.13713e-05
609	0.412662	0.408396	0.312283	1.93502e-06	1.13713e-05
610	-0.321893	0.316344	0.308896	1.9623e-06	1.89522e-05
611	-0.43801	0.250092	0.0798791	5.81333e-06	3.03235e-05
612	0.0627671	0.242626	0.795868	1.26838e-07	3.22188e-05
613	-0.205915	0.447376	0.645321	4.01505e-07	9.4761e-06
614	-0.127232	0.378102	0.736492	2.14604e-07	1.32665e-05
615	0.201509	0.301622	0.50408	8.45909e-07	2.08474e-05
616	-0.0388359	0.333455	0.907284	2.5707e-08	1.7057e-05
617	0.423928	0.301622	0.159874	3.74386e-06	2.08474e-05
618	0.0853736	0.277453	0.758307	1.79445e-07	2.46379e-05
619	0.102859	0.447376	0.818157	1.00184e-07	9.4761e-06
620	0.376591	0.26736	0.158968	3.76016e-06	2.65331e-05
621	-0.374375	0.316343	0.236634	2.65433e-06	1.89522e-05
622	-0.479427	0.408396	0.240425	2.61181e-06	1.13713e-05
623	0.623223	0.447375	0.1636	3.67794e-06	9.4761e-06
624	0.11511	0.333455	0.729942	2.25845e-07	1.7057e-05
625	0.449427	0.353682	0.203832	3.06023e-06	1.51618e-05
626	0.702772	0.250091	0.00495339	1.49653e-05	3.03235e-05
627	-0.098853	0.447376	0.825122	9.25329e-08	9.4761e-06
628	-0.345447	0.333455	0.300219	2.034e-06	1.7057e-05
629	0.34621	0.353682	0.327643	1.81599e-06	1.51618e-05
630	-0.377368	0.447375	0.39894	1.34849e-06	9.4761e-06
631	0.067229	0.333455	0.840219	7.70371e-08	1.7057e-05
632	0.517852	0.267359	0.0527567	7.11014e-06	2.65331e-05
633	-0.0738691	0.408397	0.856465	6.20044e-08	1.13713e-05
634	0.104371	0.0711055	0.142149	4.08333e-06	0.000375254
635	-0.351124	0.301622	0.244376	2.56836e-06	2.08474e-05
636	0.157088	0.133685	0.239972	2.61686e-06	0.000106132
637	-0.00316403	0.26736	0.990558	2.65429e-10	2.65331e-05
638	0.538775	0.333455	0.106152	4.94767e-06	1.7057e-05
639	0.000314829	0.0437225	0.994255	9.82655e-11	0.000993096
640	-0.0294525	0.0637953	0.644317	4.03951e-07	0.000466224
641	-0.294468	0.353682	0.405084	1.31374e-06	1.51618e-05
642	-0.189017	0.447376	0.67266	3.38311e-07	9.4761e-06
643	0.24895	0.196191	0.204471	3.05159e-06	4.92757e-05
644	-0.0401704	0.277453	0.884882	3.9728e-08	2.46379e-05
645	0.418489	0.447375	0.349566	1.65838e-06	9.4761e-06
646	-0.0474863	0.185767	0.798242	1.2384e-07	5.49614e-05
647	-0.12466	0.140085	0.373527	1.50083e-06	9.66563e-05
648	0.365539	0.316343	0.247881	2.53052e-06	1.89522e-05
649	-0.184046	0.174145	0.29058	2.11684e-06	6.25423e-05
650	0.0787672	0.147501	0.593334	5.40458e-07	8.71802e-05
651	-0.0115075	0.0788512	0.883969	4.03655e-08	0.000305131
652	0.823938	0.333453	0.0134768	1.15711e-05	1.7057e-05
653	-0.10024	0.408397	0.806109	1.14178e-07	1.13713e-05
654	0.0164056	0.0422576	0.697846	2.85653e-07	0.00106322
655	0.0623421	0.250093	0.803148	1.17766e-07	3.03235e-05
656	-0.234735	0.447375	0.599797	5.21761e-07	9.4761e-06
657	0.312699	0.223691	0.162141	3.70355e-06	3.79044e-05
658	0.0850112	0.235791	0.718446	2.46355e-07	3.4114e-05
659	-0.310928	0.353682	0.379338	1.46472e-06	1.51618e-05
660	-0.172183	0.447376	0.700331	2.80735e-07	9.4761e-06
661	-0.0714736	0.112557	0.525431	7.64196e-07	0.000149722
662	0.603264	0.408396	0.139635	4.13534e-06	1.13713e-05
663	-0.139982	0.250093	0.575671	5.93749e-07	3.03235e-05
664	0.13747	0.0745747	0.0652741	6.44004e-06	0.00034114
665	-0.262446	0.258295	0.309596	1.95663e-06	2.84283e-05
666	0.0742674	0.0175212	2.24853e-05	3.40496e-05	0.00621632
667	0.384951	0.144395	0.00767707	1.34699e-05	9.09706e-05
668	-0.153819	0.109812	0.161289	3.71863e-06	0.000157303
669	0.0670859	0.026573	0.0115838	1.20792e-05	0.00269311
670	0.00742738	0.164464	0.963979	3.86539e-09	7.01232e-05
671	0.0260439	0.0285684	0.361961	1.57508e-06	0.00232923
672	0.427965	0.316343	0.176104	3.46865e-06	1.89522e-05
673	0.0217944	0.0411723	0.596566	5.31056e-07	0.00112008
674	0.025869	0.134895	0.847922	6.96991e-08	0.000104237
675	-0.112268	0.242626	0.643566	4.05784e-07	3.22188e-05
676	0.259733	0.158176	0.10058	5.11015e-06	7.58088e-05
677	0.419353	0.288781	0.146461	3.99652e-06	2.27426e-05
678	0.0697579	0.152559	0.647491	3.96252e-07	8.14945e-05
679	0.313252	0.353682	0.375786	1.4867e-06	1.51618e-05
680	0.385228	0.258294	0.135849	4.21565e-06	2.84283e-05
681	0.0812062	0.129153	0.529506	7.49257e-07	0.000113713
682	-0.041721	0.185767	0.8223	9.55948e-08	5.49614e-05
683	-0.341093	0.229501	0.137217	4.18635e-06	3.60092e-05
684	0.182588	0.447376	0.683177	3.1569e-07	9.4761e-06
685	-0.481664	0.447375	0.28164	2.19687e-06	9.4761e-06
686	0.0604129	0.111852	0.589118	5.52885e-07	0.000151618
687	0.303999	0.147501	0.0393029	8.05038e-06	8.71802e-05
688	0.0437549	0.140085	0.754778	1.84898e-07	9.66563e-05
689	0.204928	0.277453	0.460147	1.03392e-06	2.46379e-05
690	-0.00313371	0.140085	0.982153	9.48414e-10	9.66563e-05
691	-0.298196	0.258295	0.248304	2.526e-06	2.84283e-05
692	0.858174	0.447374	0.0550803	6.97377e-06	9.4761e-06
693	0.13816	0.196191	0.481301	9.39871e-07	4.92757e-05
694	-0.451532	0.378102	0.232397	2.70284e-06	1.32665e-05
695	-0.217626	0.2183	0.318807	1.88354e-06	3.97996e-05
696	-0.0131821	0.408397	0.974251	1.97453e-09	1.13713e-05
697	-0.638686	0.378101	0.0911831	5.40776e-06	1.32665e-05
698	0.0571794	0.447376	0.898299	3.09597e-08	9.4761e-06
699	-0.0873711	0.378102	0.817254	1.012e-07	1.32665e-05
700	0.00828077	0.333455	0.980188	1.16877e-09	1.7057e-05
701	0.0617223	0.171565	0.719027	2.45293e-07	6.44375e-05
702	0.0655098	0.208593	0.75348	1.86927e-07	4.35901e-05
703	-0.122242	0.378102	0.746464	1.98101e-07	1.32665e-05
704	-0.648316	0.447375	0.147295	3.98006e-06	9.4761e-06
705	-0.14357	0.408397	0.72518	2.34219e-07	1.13713e-05
706	-0.0844631	0.353682	0.811253	1.08086e-07	1.51618e-05
707	0.142345	0.301622	0.636976	4.22104e-07	2.08474e-05
708	0.245372	0.316344	0.437957	1.14023e-06	1.89522e-05
709	-0.179045	0.137416	0.192596	3.21742e-06	0.000100447
710	-0.653296	0.447375	0.144211	4.04145e-06	9.4761e-06
711	-0.208541	0.277453	0.452275	1.0707e-06	2.46379e-05
712	0.169718	0.378102	0.653526	3.81857e-07	1.32665e-05
713	-0.25629	0.447375	0.566729	6.21988e-07	9.4761e-06
714	0.242304	0.213281	0.255924	2.44612e-06	4.16949e-05
715	0.0659675	0.204202	0.746657	1.97789e-07	4.54853e-05
716	-0.101873	0.316344	0.747427	1.96546e-07	1.89522e-05
717	0.0581459	0.0299364	0.0520997	7.14985e-06	0.00212075
718	-0.291496	0.378102	0.440739	1.12644e-06	1.32665e-05
719	-0.11268	0.204202	0.581082	5.77075e-07	4.54853e-05
720	-0.0416359	0.047073	0.376428	1.4827e-06	0.00085664
721	-0.095645	0.316344	0.762389	1.73247e-07	1.89522e-05
722	0.0236861	0.0880873	0.788012	1.37032e-07	0.000244483
723	-0.031897	0.182645	0.861363	5.78025e-08	5.68566e-05
724	0.0330537	0.242626	0.891637	3.51744e-08	3.22188e-05
725	-0.00608705	0.301622	0.983899	7.71876e-10	2.08474e-05
726	0.0339394	0.408397	0.933769	1.30889e-08	1.13713e-05
727	0.446036	0.156234	0.00430499	1.54469e-05	7.77041e-05
728	0.392589	0.353682	0.266998	2.33512e-06	1.51618e-05
729	-0.120467	0.277453	0.664151	3.57289e-07	2.46379e-05
730	-0.744487	0.353681	0.0352947	8.39746e-06	1.51618e-05
731	0.337614	0.353682	0.339796	1.72693e-06	1.51618e-05
732	0.389629	0.447375	0.383797	1.43754e-06	9.4761e-06
733	-0.0832994	0.138731	0.548216	6.83275e-07	9.85515e-05
734	0.141076	0.408397	0.729765	2.26152e-07	1.13713e-05
735	0.0763009	0.208593	0.714524	2.53582e-07	4.35901e-05
736	-0.525886	0.447375	0.239798	2.61879e-06	9.4761e-06
737	-0.17882	0.333455	0.591777	5.45025e-07	1.7057e-05
738	-0.69489	0.408395	0.0888473	5.48693e-06	1.13713e-05
739	-0.182188	0.242626	0.452712	1.06863e-06	3.22188e-05
740	0.720338	0.378101	0.0567615	6.87884e-06	1.32665e-05
741	-0.287806	0.408396	0.480984	9.4123e-07	1.13713e-05
742	0.323615	0.408396	0.428125	1.19002e-06	1.13713e-05
743	0.0675623	0.0320502	0.0350301	8.42181e-06	0.00184974
744	0.426982	0.26736	0.110259	4.83378e-06	2.65331e-05
745	0.299629	0.301622	0.320519	1.87026e-06	2.08474e-05
746	-0.00185899	0.0495442	0.970069	2.66827e-09	0.00077325
747	0.0818842	0.235791	0.728385	2.28564e-07	3.4114e-05
748	0.293044	0.353682	0.407359	1.30107e-06	1.51618e-05
749	0.110956	0.10158	0.274701	2.26123e-06	0.000183836
750	0.157223	0.149131	0.291762	2.10649e-06	8.52849e-05
751	-0.289352	0.301622	0.337397	1.74417e-06	2.08474e-05
752	-0.0613581	0.447376	0.890911	3.56501e-08	9.4761e-06
753	-0.0850855	0.316344	0.787957	1.37105e-07	1.89522e-05
754	-0.0977747	0.258295	0.70503	2.7157e-07	2.84283e-05
755	0.0791258	0.378102	0.834237	8.30002e-08	1.32665e-05
756	0.0612761	0.229502	0.789472	1.35105e-07	3.60092e-05
757	0.0186939	0.288782	0.948386	7.94187e-09	2.27426e-05
758	-0.378941	0.333455	0.255787	2.44753e-06	1.7057e-05
759	0.0703969	0.213281	0.74135	2.06472e-07	4.16949e-05
760	0.108736	0.26736	0.684227	3.13484e-07	2.65331e-05
761	0.215428	0.353682	0.542459	7.03133e-07	1.51618e-05
762	-0.285601	0.408396	0.484351	9.26864e-07	1.13713e-05
763	0.0509321	0.0551687	0.3559	1.61532e-06	0.000623528
764	-0.44245	0.447375	0.322668	1.85373e-06	9.4761e-06
765	0.0385562	0.189055	0.838399	7.88269e-08	5.30662e-05
766	-0.147791	0.171565	0.389004	1.40636e-06	6.44375e-05
767	-0.0290388	0.288782	0.919903	1.91637e-08	2.27426e-05
768	0.125443	0.353682	0.722832	2.38412e-07	1.51618e-05
769	-0.366734	0.447375	0.412362	1.27356e-06	9.4761e-06
770	-0.322068	0.447375	0.471584	9.82227e-07	9.4761e-06
771	0.146567	0.447376	0.743202	2.03419e-07	9.4761e-06
772	-0.47053	0.408396	0.249263	2.51578e-06	1.13713e-05
773	0.268601	0.408396	0.510733	8.19809e-07	1.13713e-05
774	0.437493	0.447375	0.328119	1.81242e-06	9.4761e-06
775	0.115877	0.408397	0.776613	1.52577e-07	1.13713e-05
776	0.147093	0.333455	0.659127	3.68784e-07	1.7057e-05
777	-0.27721	0.378102	0.463461	1.01873e-06	1.32665e-05
778	0.860888	0.447374	0.0543159	7.01795e-06	9.4761e-06
779	-0.00966604	0.223691	0.965533	3.53885e-09	3.79044e-05
780	-0.301236	0.378102	0.425622	1.20298e-06	1.32665e-05
781	0.220401	0.447375	0.622258	4.59985e-07	9.4761e-06
782	0.524723	0.408396	0.198849	3.12866e-06	1.13713e-05
783	-0.373852	0.378102	0.322781	1.85286e-06	1.32665e-05
784	-0.310954	0.333455	0.351068	1.64808e-06	1.7057e-05
785	-0.214343	0.378102	0.570787	6.09064e-07	1.32665e-05
786	0.353399	0.378102	0.34996	1.65567e-06	1.32665e-05
787	-0.0175012	0.447376	0.968795	2.90037e-09	9.4761e-06
788	0.0204467	0.0261544	0.43435	1.15829e-06	0.00278029
789	-0.112944	0.144396	0.434108	1.15952e-06	9.09706e-05
790	-0.119065	0.192524	0.536285	7.24867e-07	5.1171e-05
791	0.0977585	0.0480937	0.0420864	7.83054e-06	0.000820631
792	-0.0156528	0.26736	0.953314	6.49604e-09	2.65331e-05
793	0.0475194	0.0414534	0.251659	2.49046e-06	0.00110491
794	0.129589	0.277453	0.640452	4.13447e-07	2.46379e-05
795	0.0165336	0.0707494	0.815223	1.03503e-07	0.000379044
796	0.097085	0.113276	0.391411	1.39215e-06	0.000147827
797	-0.149685	0.200076	0.454377	1.06078e-06	4.73805e-05
798	-0.111371	0.196191	0.570263	6.10724e-07	4.92757e-05
799	0.0316053	0.353682	0.928795	1.5134e-08	1.51618e-05
800	-0.36363	0.408396	0.37326	1.50251e-06	1.13713e-05
801	0.214417	0.250093	0.391251	1.39309e-06	3.03235e-05
802	0.323064	0.447375	0.470213	9.88314e-07	9.4761e-06
803	0.0226698	0.0169823	0.181908	3.37724e-06	0.00662001
804	0.049227	0.0259262	0.0575998	6.83262e-06	0.00282956
805	0.0815667	0.117091	0.486048	9.19685e-07	0.000138351
806	0.141794	0.176845	0.42267	1.2184e-06	6.06471e-05
807	0.0651116	0.316344	0.836927	8.02895e-08	1.89522e-05
808	0.0398783	0.0272109	0.142778	4.07048e-06	0.00256802
809	0.107996	0.0414177	0.00912123	1.28855e-05	0.00110681
810	-0.0687647	0.192524	0.720961	2.41782e-07	5.1171e-05
811	0.537287	0.258294	0.0375131	8.20055e-06	2.84283e-05
812	0.0595738	0.152559	0.69617	2.88998e-07	8.14945e-05
813	-0.0888957	0.204202	0.663321	3.59174e-07	4.54853e-05
814	-0.203212	0.113276	0.072821	6.09932e-06	0.000147827
815	0.0099975	0.158176	0.949603	7.57113e-09	7.58088e-05
816	-0.278634	0.242626	0.2508	2.49951e-06	3.22188e-05
817	0.386419	0.277452	0.163699	3.67621e-06	2.46379e-05
818	-0.254656	0.182644	0.163236	3.68429e-06	5.68566e-05
819	-0.218432	0.353682	0.536844	7.22879e-07	1.51618e-05
820	-0.0443098	0.144396	0.758947	1.78464e-07	9.09706e-05
821	0.0843739	0.164463	0.607934	4.98814e-07	7.01232e-05
822	-0.22431	0.242626	0.355222	1.61988e-06	3.22188e-05
823	0.0722865	0.333455	0.82838	8.90636e-08	1.7057e-05
824	0.0824679	0.0880873	0.349167	1.66113e-06	0.000244483
825	-0.020584	0.129153	0.873372	4.81406e-08	0.000113713
826	0.0595839	0.152559	0.696121	2.89096e-07	8.14945e-05
827	0.112772	0.242626	0.642077	4.09438e-07	3.22188e-05
828	0.110242	0.301622	0.71474	2.5318e-07	2.08474e-05
829	-0.00701988	0.0981028	0.942955	9.70417e-09	0.000197103
830	-0.000640015	0.160191	0.996812	3.02526e-11	7.39136e-05
831	-0.207355	0.408396	0.611643	4.8857e-07	1.13713e-05
832	-0.0864344	0.258295	0.737901	2.12228e-07	2.84283e-05
833	0.675128	0.408396	0.0983064	5.17928e-06	1.13713e-05
834	0.194894	0.12809	0.128125	4.38759e-06	0.000115608
835	-0.146631	0.229502	0.522881	7.73644e-07	3.60092e-05
836	0.072083	0.0525956	0.170527	3.55981e-06	0.00068607
837	0.026535	0.353682	0.940195	1.06677e-08	1.51618e-05
838	0.0244793	0.316344	0.93832	1.13486e-08	1.89522e-05
839	0.0569787	0.301622	0.850166	6.76331e-08	2.08474e-05
840	0.0919055	0.0941157	0.328809	1.80725e-06	0.00021416
841	0.119963	0.117901	0.308921	1.96209e-06	0.000136456
842	0.134222	0.200076	0.502312	8.52945e-07	4.73805e-05
843	0.0545467	0.0714673	0.445321	1.10404e-06	0.000371463
844	-0.0313286	0.114757	0.784854	1.41249e-07	0.000144037
845	0.0826926	0.0555068	0.136284	4.2063e-06	0.000615947
846	-0.258693	0.250093	0.300956	2.0278e-06	3.03235e-05
847	0.108338	0.0905785	0.231669	2.71129e-06	0.000231217
848	0.123919	0.447376	0.781787	1.4541e-07	9.4761e-06
849	0.0268399	0.0320996	0.403074	1.32503e-06	0.00184405
850	-0.145856	0.101061	0.148951	3.94769e-06	0.000185732
851	-0.0408264	0.208593	0.844827	7.2601e-08	4.35901e-05
852	-0.0399074	0.150816	0.79131	1.32701e-07	8.33897e-05
853	-0.0750144	0.0496049	0.130474	4.3341e-06	0.000771355
854	-0.397466	0.158175	0.0119775	1.19668e-05	7.58088e-05
855	-0.0311205	0.277453	0.910693	2.38438e-08	2.46379e-05
856	0.0277868	0.016146	0.0852556	5.61318e-06	0.00732882
857	-0.0490126	0.11401	0.667269	3.50263e-07	0.000145932
858	0.0158456	0.0266575	0.552234	6.6964e-07	0.00267605
859	0.0864643	0.316344	0.784604	1.41585e-07	1.89522e-05
860	0.168541	0.142915	0.238274	2.63583e-06	9.28658e-05
861	-0.371931	0.2183	0.0884262	5.50144e-06	3.97996e-05
862	0.247133	0.301622	0.41259	1.27231e-06	2.08474e-05
863	0.0199075	0.114757	0.862278	5.70342e-08	0.000144037
864	0.0648913	0.162285	0.68926	3.03023e-07	7.20184e-05
865	0.405838	0.378102	0.283112	2.18348e-06	1.32665e-05
866	-0.0328883	0.0990597	0.739886	2.08906e-07	0.000193313
867	0.00664543	0.160191	0.96691	3.26159e-09	7.39136e-05
868	-0.150118	0.130243	0.249075	2.51779e-06	0.000111818
869	-0.345272	0.204201	0.0908678	5.41832e-06	4.54853e-05
870	-0.28061	0.26736	0.293922	2.08773e-06	2.65331e-05
871	-0.0721955	0.129153	0.576167	5.92207e-07	0.000113713
872	0.621685	0.378101	0.100129	5.12371e-06	1.32665e-05
873	-0.0244038	0.378102	0.948538	7.89508e-09	1.32665e-05
874	-0.04574	0.333455	0.890897	3.56598e-08	1.7057e-05
875	-0.12834	0.185767	0.489651	9.0458e-07	5.49614e-05
876	0.0257411	0.0921007	0.77987	1.48044e-07	0.000223636
877	0.198784	0.408396	0.626441	4.49014e-07	1.13713e-05
878	0.331421	0.316343	0.294795	2.08019e-06	1.89522e-05
879	0.0934106	0.140085	0.504891	8.42697e-07	9.66563e-05
880	-0.00913054	0.11401	0.936169	1.21555e-08	0.000145932
881	0.442939	0.204201	0.0300729	8.91725e-06	4.54853e-05
882	0.0440387	0.353682	0.900908	2.93835e-08	1.51618e-05
883	0.0935038	0.408397	0.818905	9.93472e-08	1.13713e-05
884	0.0416685	0.229502	0.855928	6.24747e-08	3.60092e-05
885	-0.0224436	0.0467639	0.631275	4.36539e-07	0.000868011
886	0.182527	0.301622	0.54508	6.94044e-07	2.08474e-05
887	-0.130636	0.378102	0.729716	2.26239e-07	1.32665e-05
888	-0.184996	0.0729711	0.0112386	1.21809e-05	0.000356302
889	-0.414068	0.353682	0.241706	2.59763e-06	1.51618e-05
890	0.380774	0.333455	0.253493	2.47128e-06	1.7057e-05
891	-0.0921597	0.229502	0.688005	3.05613e-07	3.60092e-05
892	0.356579	0.447375	0.425425	1.204e-06	9.4761e-06
893	-0.516798	0.408396	0.205717	3.03486e-06	1.13713e-05
894	-0.110418	0.154365	0.474419	9.69722e-07	7.95993e-05
895	-0.161782	0.2183	0.458634	1.04091e-06	3.97996e-05
896	0.595906	0.408396	0.144527	4.03509e-06	1.13713e-05
897	-0.421116	0.447375	0.346549	1.67927e-06	9.4761e-06
898	-0.378347	0.408396	0.354227	1.62659e-06	1.13713e-05
899	0.538761	0.353682	0.127686	4.39771e-06	1.51618e-05
900	0.455731	0.353682	0.197561	3.14667e-06	1.51618e-05
901	0.0717349	0.26736	0.788462	1.36436e-07	2.65331e-05
902	0.137643	0.408397	0.736092	2.15282e-07	1.13713e-05
903	-0.72647	0.447374	0.104408	4.99749e-06	9.4761e-06
904	0.0112228	0.235791	0.962038	4.29349e-09	3.4114e-05
905	-0.0434837	0.133685	0.744978	2.00515e-07	0.000106132
906	1.45159	0.447371	0.00117581	1.99527e-05	9.4761e-06
907	0.280886	0.288781	0.330722	1.79301e-06	2.27426e-05
908	-0.0468401	0.301622	0.87659	4.57056e-08	2.08474e-05
909	0.549537	0.333454	0.0993505	5.14731e-06	1.7057e-05
910	0.341793	0.408396	0.40264	1.32747e-06	1.13713e-05
911	-0.331421	0.447375	0.458807	1.04011e-06	9.4761e-06
912	-0.223028	0.147501	0.130522	4.33302e-06	8.71802e-05
913	0.00579655	0.213281	0.978318	1.39989e-09	4.16949e-05
914	0.133143	0.0976344	0.172665	3.52446e-06	0.000198998
915	-0.435034	0.378102	0.249908	2.50893e-06	1.32665e-05
916	-0.0737429	0.408397	0.856708	6.17927e-08	1.13713e-05
917	0.316488	0.174145	0.0691593	6.25966e-06	6.25423e-05
918	0.046196	0.0278111	0.0967017	5.22915e-06	0.0024581
919	-0.262651	0.185766	0.157398	3.78865e-06	5.49614e-05
920	0.0614943	0.0462127	0.183295	3.35589e-06	0.000888859
921	0.278115	0.26736	0.298235	2.05077e-06	2.65331e-05
922	0.209971	0.353682	0.552733	6.67961e-07	1.51618e-05
923	0.436662	0.22369	0.0509288	7.22196e-06	3.79044e-05
924	0.351714	0.169096	0.037529	8.19919e-06	6.63327e-05
925	0.215097	0.2183	0.324463	1.84002e-06	3.97996e-05
926	-0.157269	0.288782	0.586032	5.62095e-07	2.27426e-05
927	0.0343524	0.301622	0.909323	2.45838e-08	2.08474e-05
928	0.534269	0.378101	0.157647	3.7841e-06	1.32665e-05
929	0.136741	0.26736	0.609037	4.95755e-07	2.65331e-05
930	0.15099	0.447376	0.735739	2.1588e-07	9.4761e-06
931	0.0388191	0.104875	0.711273	2.59662e-07	0.000172465
932	-0.0642941	0.185767	0.729267	2.27021e-07	5.49614e-05
933	-0.450071	0.447375	0.314404	1.91813e-06	9.4761e-06
934	0.107535	0.200076	0.590944	5.47479e-07	4.73805e-05
935	-0.231656	0.378102	0.540087	7.11428e-07	1.32665e-05
936	0.0656304	0.136138	0.629745	4.40464e-07	0.000102342
937	0.396786	0.23579	0.0924158	5.36686e-06	3.4114e-05
938	0.352106	0.447375	0.431253	1.17399e-06	9.4761e-06
939	-0.445019	0.447375	0.319866	1.87531e-06	9.4761e-06
940	-0.302377	0.408396	0.459057	1.03895e-06	1.13713e-05
941	-0.828193	0.316342	0.00884407	1.29899e-05	1.89522e-05
942	0.0447367	0.130243	0.731232	2.23606e-07	0.000111818
943	0.71988	0.378101	0.0569189	6.87011e-06	1.32665e-05
944	-0.0903939	0.353682	0.798276	1.23798e-07	1.51618e-05
945	-0.883569	0.3781	0.0194465	1.03496e-05	1.32665e-05
946	0.640447	0.301621	0.033725	8.54478e-06	2.08474e-05
947	-0.166144	0.258295	0.520074	7.84146e-07	2.84283e-05
948	-0.429733	0.447375	0.336771	1.7487e-06	9.4761e-06
949	0.321431	0.2183	0.140906	4.10892e-06	3.97996e-05
950	-0.619759	0.408396	0.12913	4.36458e-06	1.13713e-05
951	0.0115599	0.0466623	0.804339	1.16315e-07	0.000871802
952	0.0396195	0.258295	0.878092	4.45911e-08	2.84283e-05
953	-0.00934908	0.0884307	0.915803	2.11833e-08	0.000242588
954	-0.0216493	0.242626	0.9289	1.50894e-08	3.22188e-05
955	0.0378996	0.149131	0.79939	1.22404e-07	8.52849e-05
956	0.17139	0.26736	0.521494	7.7882e-07	2.65331e-05
957	0.390706	0.333455	0.241321	2.60188e-06	1.7057e-05
958	-0.101596	0.447376	0.820351	9.77396e-08	9.4761e-06
959	-0.163682	0.378102	0.665084	3.55179e-07	1.32665e-05
960	-0.00957619	0.0308293	0.75609	1.8286e-07	0.00199946
961	0.0118146	0.0462621	0.798427	1.23609e-07	0.000886963
962	0.936676	0.3781	0.0132375	1.16311e-05	1.32665e-05
963	0.682133	0.378101	0.0712158	6.16852e-06	1.32665e-05
964	0.111628	0.0932939	0.231492	2.71334e-06	0.00021795
965	-0.0922487	0.145924	0.527275	7.5741e-07	8.90754e-05
966	-0.0107429	0.182645	0.953097	6.5568e-09	5.68566e-05
967	-0.246185	0.408396	0.546636	6.88686e-07	1.13713e-05
968	-0.157811	0.160191	0.324555	1.83932e-06	7.39136e-05
969	-0.283298	0.378102	0.453699	1.06397e-06	1.32665e-05
970	-0.173788	0.378102	0.64578	4.0039e-07	1.32665e-05
971	0.0530851	0.258295	0.837165	8.00525e-08	2.84283e-05
972	-0.462037	0.447375	0.301711	2.02148e-06	9.4761e-06
973	0.0614655	0.0981028	0.53096	7.43981e-07	0.000197103
974	0.0667479	0.408397	0.870173	5.06259e-08	1.13713e-05
975	-0.13531	0.2183	0.535366	7.28141e-07	3.97996e-05
976	0.438432	0.447375	0.327082	1.82021e-06	9.4761e-06
977	0.202443	0.120436	0.0927802	5.35489e-06	0.00013077
978	0.257322	0.447375	0.56517	6.27002e-07	9.4761e-06
979	-0.177047	0.0981025	0.0711193	6.17274e-06	0.000197103
980	0.286474	0.277452	0.301832	2.02047e-06	2.46379e-05
981	-0.296326	0.353682	0.402126	1.33037e-06	1.51618e-05
982	-0.224651	0.23579	0.340713	1.72039e-06	3.4114e-05
983	0.23623	0.2183	0.279193	2.21934e-06	3.97996e-05
984	-0.0174175	0.288782	0.951906	6.89436e-09	2.27426e-05
985	-0.089363	0.0572967	0.118843	4.61015e-06	0.000578042
986	0.0197239	0.204202	0.923052	1.76818e-08	4.54853e-05
987	-0.171288	0.353682	0.628173	4.44519e-07	1.51618e-05
988	0.0490132	0.0289347	0.0902801	5.4381e-06	0.00227047
989	0.0499077	0.301622	0.868579	5.18883e-08	2.08474e-05
990	-0.663124	0.408396	0.104434	4.99674e-06	1.13713e-05
991	0.115541	0.277453	0.677091	3.28668e-07	2.46379e-05
992	-0.120597	0.162285	0.457409	1.0466e-06	7.20184e-05
993	0.0859534	0.101061	0.39504	1.37095e-06	0.000185732
994	-0.10425	0.176845	0.555528	6.58603e-07	6.06471e-05
995	-0.0577996	0.182645	0.751654	1.89801e-07	5.68566e-05
996	-0.175961	0.2183	0.420213	1.23136e-06	3.97996e-05
997	0.350459	0.408396	0.390818	1.39564e-06	1.13713e-05
998	0.152312	0.447376	0.733513	2.19677e-07	9.4761e-06
999	0.287449	0.288781	0.319549	1.87777e-06	2.27426e-05
1000	-0.558486	0.21328	0.00883043	1.29951e-05	4.16949e-05
1001	0.0458281	0.0786076	0.559894	6.44164e-07	0.000307026
1002	-0.119562	0.213281	0.575081	5.95586e-07	4.16949e-05
1003	-0.0559626	0.182645	0.759299	1.77928e-07	5.68566e-05
1004	-0.174959	0.23579	0.458081	1.04347e-06	3.4114e-05
1005	0.226484	0.316344	0.474028	9.7144e-07	1.89522e-05
1006	-0.452321	0.408396	0.268055	2.32482e-06	1.13713e-05
1007	0.196312	0.192524	0.307882	1.97054e-06	5.1171e-05
1008	0.267677	0.378102	0.478976	9.49876e-07	1.32665e-05
1009	-0.0230222	0.0491249	0.639323	4.16247e-07	0.000786517
1010	-0.213003	0.447376	0.633991	4.29624e-07	9.4761e-06
1011	-0.117857	0.145924	0.419283	1.2363e-06	8.90754e-05
1012	0.269268	0.408396	0.509684	8.23885e-07	1.13713e-05
1013	0.0980456	0.301622	0.745135	2.00258e-07	2.08474e-05
1014	0.52221	0.408396	0.201009	3.09875e-06	1.13713e-05
1015	0.403713	0.229501	0.0785631	5.86454e-06	3.60092e-05
1016	-0.251142	0.288781	0.384486	1.43338e-06	2.27426e-05
1017	0.262222	0.316344	0.407153	1.30221e-06	1.89522e-05
1018	0.51353	0.408396	0.208598	2.9966e-06	1.13713e-05
1019	-0.705974	0.408395	0.0838717	5.66337e-06	1.13713e-05
1020	0.184047	0.408396	0.652236	3.84907e-07	1.13713e-05
1021	0.0587749	0.0285799	0.0397334	8.01533e-06	0.00232733
1022	0.154514	0.213281	0.468782	9.94702e-07	4.16949e-05
1023	-0.250231	0.147501	0.0897967	5.45448e-06	8.71802e-05
1024	-0.0494792	0.0436809	0.257322	2.43178e-06	0.000994991
1025	-0.0955557	0.208593	0.646884	3.97716e-07	4.35901e-05
1026	-0.0492564	0.0518148	0.341796	1.71268e-06	0.000706917
1027	0.024297	0.0756325	0.74802	1.95591e-07	0.000331664
1028	0.183659	0.229502	0.423565	1.21371e-06	3.60092e-05
1029	0.668103	0.408396	0.101856	5.07206e-06	1.13713e-05
1030	0.120548	0.123143	0.327618	1.81618e-06	0.000125085
1031	0.144762	0.204202	0.478377	9.52468e-07	4.54853e-05
1032	-0.286299	0.408396	0.483283	9.31401e-07	1.13713e-05
1033	-0.360818	0.378102	0.339939	1.72591e-06	1.32665e-05
1034	-0.197266	0.378102	0.60186	5.1588e-07	1.32665e-05
1035	0.418996	0.229501	0.0678989	6.31696e-06	3.60092e-05
1036	-0.116737	0.447376	0.794141	1.29042e-07	9.4761e-06
1037	-0.0761881	0.301622	0.800582	1.20923e-07	2.08474e-05
1038	-0.216873	0.353682	0.539753	7.12602e-07	1.51618e-05
1039	0.0198554	0.0178379	0.265663	2.34819e-06	0.00599648
1040	0.0660944	0.162285	0.683808	3.14364e-07	7.20184e-05
1041	0.00344654	0.027201	0.899173	3.0427e-08	0.00256992
1042	-0.0306171	0.192524	0.873645	4.79315e-08	5.1171e-05
1043	0.00826481	0.0278972	0.767032	1.66344e-07	0.00244294
1044	0.0716326	0.0412419	0.0824074	5.71746e-06	0.00111629
1045	0.102133	0.26736	0.702458	2.76567e-07	2.65331e-05
1046	0.223735	0.447375	0.617001	4.74006e-07	9.4761e-06
1047	0.0599503	0.138731	0.665646	3.53911e-07	9.85515e-05
1048	0.0192807	0.182645	0.915928	2.11199e-08	5.68566e-05
1049	0.217482	0.26736	0.415964	1.25405e-06	2.65331e-05
1050	-0.491694	0.242625	0.0427082	7.78352e-06	3.22188e-05
1051	0.161442	0.122221	0.186532	3.30678e-06	0.00012698
1052	-0.257572	0.156235	0.0992267	5.15109e-06	7.77041e-05
1053	-0.0196362	0.200076	0.921818	1.82552e-08	4.73805e-05
1054	0.236607	0.353682	0.503507	8.48183e-07	1.51618e-05
1055	0.236222	0.125052	0.0588932	6.76269e-06	0.000121294
1056	-0.0117888	0.223691	0.95797	5.26381e-09	3.79044e-05
1057	0.0323909	0.316344	0.918446	1.98696e-08	1.89522e-05
1058	0.310102	0.447375	0.48821	9.10599e-07	9.4761e-06
1059	0.611891	0.21328	0.0041184	1.55992e-05	4.16949e-05
1060	-0.217357	0.353682	0.53885	7.15783e-07	1.51618e-05
1061	-1.06881	0.408394	0.00886813	1.29807e-05	1.13713e-05
1062	0.0347643	0.093294	0.709422	2.63161e-07	0.00021795
1063	0.0287163	0.126041	0.819776	9.83776e-08	0.000119399
1064	0.437451	0.242625	0.0713908	6.1609e-06	3.22188e-05
1065	-0.0829226	0.126041	0.510601	8.20324e-07	0.000119399
1066	-0.095631	0.2183	0.661335	3.63706e-07	3.97996e-05
1067	-0.115092	0.277453	0.678275	3.2612e-07	2.46379e-05
1068	-0.983793	0.408394	0.0159998	1.09978e-05	1.13713e-05
1069	-0.237852	0.164463	0.148112	3.96402e-06	7.01232e-05
1070	0.361492	0.277452	0.19261	3.21722e-06	2.46379e-05
1071	1.05291	0.447373	0.0185964	1.04978e-05	9.4761e-06
1072	0.329165	0.288781	0.254353	2.46234e-06	2.27426e-05
1073	-0.00445947	0.333455	0.98933	3.38963e-10	1.7057e-05
1074	-0.649531	0.353681	0.0662862	6.39196e-06	1.51618e-05
1075	-0.0699134	0.447376	0.875817	4.62848e-08	9.4761e-06
1076	0.0302184	0.056925	0.595526	5.34068e-07	0.000585623
1077	0.56097	0.316343	0.0761802	5.95966e-06	1.89522e-05
1078	0.0515114	0.0917129	0.574348	5.97871e-07	0.000225531
1079	-0.289221	0.378102	0.444315	1.10892e-06	1.32665e-05
1080	0.343747	0.447375	0.442271	1.11891e-06	9.4761e-06
1081	0.0942697	0.125052	0.450944	1.07702e-06	0.000121294
1082	0.243965	0.213281	0.25268	2.47976e-06	4.16949e-05
1083	0.0573899	0.0754173	0.446679	1.09746e-06	0.000333559
1084	-0.0248264	0.109812	0.821139	9.68696e-08	0.000157303
1085	0.147743	0.0588603	0.0120716	1.19405e-05	0.000547719
1086	0.255187	0.250093	0.307554	1.97322e-06	3.03235e-05
1087	-0.127649	0.0870807	0.142685	4.07239e-06	0.000250169
1088	0.416979	0.447375	0.351308	1.64644e-06	9.4761e-06
1089	0.0132197	0.0340019	0.697429	2.86484e-07	0.00164316
1090	-0.0740738	0.316344	0.814864	1.03914e-07	1.89522e-05
1091	-0.122763	0.10788	0.255136	2.45424e-06	0.000162989
1092	0.0178159	0.050609	0.724815	2.34867e-07	0.000741031
1093	-0.173754	0.171565	0.311177	1.94388e-06	6.44375e-05
1094	-0.0744693	0.166732	0.655135	3.78075e-07	6.82279e-05
1095	0.309961	0.26736	0.246318	2.54731e-06	2.65331e-05
1096	-0.42283	0.316343	0.181348	3.38591e-06	1.89522e-05
1097	0.0176276	0.01707	0.30176	2.02108e-06	0.00655178
1098	-0.0448704	0.152559	0.768668	1.63947e-07	8.14945e-05
1099	-0.245342	0.408396	0.548011	6.83975e-07	1.13713e-05
1100	0.0280898	0.0261277	0.282332	2.19056e-06	0.00278597
1101	-0.087665	0.152559	0.565542	6.25801e-07	8.14945e-05
1102	-0.589527	0.185765	0.00150616	1.90868e-05	5.49614e-05
1103	-0.0909594	0.258295	0.724723	2.35031e-07	2.84283e-05
1104	0.16088	0.109812	0.142908	4.06784e-06	0.000157303
1105	0.323152	0.182644	0.0768444	5.93283e-06	5.68566e-05
1106	-0.271344	0.316344	0.391031	1.39438e-06	1.89522e-05
1107	0.147055	0.137416	0.284556	2.17041e-06	0.000100447
1108	0.363564	0.447375	0.416414	1.25163e-06	9.4761e-06
1109	0.0137684	0.111852	0.902032	2.87172e-08	0.000151618
1110	0.237001	0.166732	0.155186	3.82935e-06	6.82279e-05
1111	0.0442425	0.121319	0.715351	2.52047e-07	0.000128875
1112	-0.15827	0.189055	0.4025	1.32826e-06	5.30662e-05
1113	-0.388267	0.447375	0.385462	1.42751e-06	9.4761e-06
1114	0.414597	0.447375	0.354066	1.62768e-06	9.4761e-06
1115	-0.610837	0.258294	0.0180356	1.05994e-05	2.84283e-05
1116	-0.316643	0.277452	0.253765	2.46845e-06	2.46379e-05
1117	0.094334	0.144396	0.513562	8.0889e-07	9.09706e-05
1118	0.0107385	0.158176	0.945874	8.7351e-09	7.58088e-05
1119	-0.113131	0.200076	0.571776	6.05943e-07	4.73805e-05
1120	-0.533301	0.333455	0.10975	4.84765e-06	1.7057e-05
1121	0.347477	0.301622	0.249309	2.51529e-06	2.08474e-05
1122	0.0683425	0.301622	0.820748	9.73008e-08	2.08474e-05
1123	-0.0169091	0.0482052	0.725759	2.33192e-07	0.00081684
1124	0.329395	0.378102	0.383655	1.43839e-06	1.32665e-05
1125	-0.0495309	0.353682	0.888626	3.71694e-08	1.51618e-05
1126	-0.123914	0.0767361	0.106354	4.94196e-06	0.000322188
1127	0.385528	0.447375	0.388822	1.40744e-06	9.4761e-06
1128	0.0768763	0.277453	0.781719	1.45502e-07	2.46379e-05
1129	0.00355022	0.353682	0.991991	1.90961e-10	1.51618e-05
1130	0.0635678	0.316344	0.840741	7.65274e-08	1.89522e-05
1131	-0.386245	0.182644	0.0344522	8.47566e-06	5.68566e-05
1132	0.270261	0.333455	0.417661	1.24495e-06	1.7057e-05
1133	0.169586	0.333455	0.611052	4.90193e-07	1.7057e-05
1134	-0.432629	0.353682	0.221249	2.83573e-06	1.51618e-05
1135	0.381736	0.447375	0.393505	1.37988e-06	9.4761e-06
1136	-0.0340558	0.301622	0.910103	2.41611e-08	2.08474e-05
1137	0.00317465	0.125052	0.979747	1.22144e-09	0.000121294
1138	0.0442197	0.235791	0.851239	6.66561e-08	3.4114e-05
1139	-0.180337	0.408396	0.658799	3.69543e-07	1.13713e-05
1140	0.218928	0.109812	0.0461891	7.53291e-06	0.000157303
1141	0.810384	0.333453	0.0150876	1.11936e-05	1.7057e-05
1142	0.249105	0.174145	0.15259	3.87795e-06	6.25423e-05
1143	0.278411	0.447375	0.533731	7.3399e-07	9.4761e-06
1144	-0.6517	0.447375	0.145194	4.02172e-06	9.4761e-06
1145	0.0342034	0.0301387	0.256432	2.4409e-06	0.00209232
1146	-0.506078	0.258294	0.050077	7.27553e-06	2.84283e-05
1147	0.0301268	0.0472299	0.523555	7.71141e-07	0.000850954
1148	0.474257	0.258294	0.0663418	6.38935e-06	2.84283e-05
1149	0.245569	0.26736	0.358361	1.59887e-06	2.65331e-05
1150	0.404358	0.353682	0.252922	2.47723e-06	1.51618e-05
1151	-0.169889	0.447376	0.704134	2.73305e-07	9.4761e-06
1152	-0.254019	0.242626	0.295121	2.07738e-06	3.22188e-05
1153	0.0254243	0.301622	0.932824	1.34658e-08	2.08474e-05
1154	0.929509	0.3781	0.0139573	1.14538e-05	1.32665e-05
1155	0.171244	0.301622	0.570208	6.10897e-07	2.08474e-05
1156	0.0319238	0.116297	0.783699	1.42808e-07	0.000140246
1157	-0.0505598	0.154365	0.743264	2.03318e-07	7.95993e-05
1158	0.203813	0.2183	0.350492	1.65202e-06	3.97996e-05
1159	-0.369496	0.378102	0.328451	1.80993e-06	1.32665e-05
1160	0.198523	0.123143	0.106933	4.92564e-06	0.000125085
1161	-0.408979	0.378102	0.279402	2.21741e-06	1.32665e-05
1162	0.13544	0.208593	0.516143	7.99015e-07	4.35901e-05
1163	0.105727	0.378102	0.779765	1.48188e-07	1.32665e-05
1164	0.04063	0.447376	0.927637	1.56319e-08	9.4761e-06
1165	-0.403196	0.447375	0.367457	1.53939e-06	9.4761e-06
1166	-0.222077	0.408396	0.586594	5.60408e-07	1.13713e-05
1167	0.355979	0.277452	0.199483	3.11984e-06	2.46379e-05
1168	-0.325996	0.408396	0.424735	1.20759e-06	1.13713e-05
1169	-0.0347513	0.0491842	0.479844	9.46132e-07	0.000784621
1170	-0.0126928	0.277453	0.963512	3.96639e-09	2.46379e-05
1171	0.0456888	0.0864287	0.597063	5.2962e-07	0.00025396
1172	-0.101907	0.242626	0.674473	3.34346e-07	3.22188e-05
1173	-0.196661	0.137416	0.152393	3.88167e-06	0.000100447
1174	0.42622	0.333455	0.201182	3.09637e-06	1.7057e-05
1175	-0.598909	0.218299	0.00607846	1.42651e-05	3.97996e-05
1176	0.207844	0.447376	0.642229	4.09063e-07	9.4761e-06
1177	-0.22423	0.200076	0.262406	2.38044e-06	4.73805e-05
1178	0.431731	0.353682	0.222209	2.82398e-06	1.51618e-05
1179	0.0208491	0.408397	0.959285	4.93935e-09	1.13713e-05
1180	-0.0127037	0.408397	0.975185	1.83384e-09	1.13713e-05
1181	0.00172605	0.0309614	0.955542	5.89015e-09	0.0019824
1182	0.0927921	0.0477099	0.0517847	7.16908e-06	0.000833897
1183	-0.217734	0.316344	0.491275	8.9783e-07	1.89522e-05
1184	0.230567	0.0932934	0.0134581	1.15758e-05	0.00021795
1185	-0.0845991	0.144396	0.557954	6.50555e-07	9.09706e-05
1186	-0.112492	0.208593	0.589689	5.51191e-07	4.35901e-05
1187	-0.347631	0.353682	0.325662	1.83093e-06	1.51618e-05
1188	0.243536	0.301622	0.419424	1.23555e-06	2.08474e-05
1189	-0.117807	0.229502	0.607732	4.99376e-07	3.60092e-05
1190	0.160024	0.301622	0.595734	5.33465e-07	2.08474e-05
1191	0.130349	0.141479	0.356877	1.60877e-06	9.4761e-05
1192	-0.188385	0.447376	0.67369	3.36054e-07	9.4761e-06
1193	-0.124443	0.242626	0.60802	4.98575e-07	3.22188e-05
1194	0.196455	0.12809	0.125097	4.45816e-06	0.000115608
1195	-0.389335	0.353682	0.270982	2.29657e-06	1.51618e-05
1196	0.0996681	0.447376	0.823704	9.40653e-08	9.4761e-06
1197	0.117636	0.333455	0.724254	2.35867e-07	1.7057e-05
1198	0.118148	0.353682	0.738341	2.11489e-07	1.51618e-05
1199	-0.0441984	0.447376	0.921301	1.84982e-08	9.4761e-06
1200	0.0487207	0.0985778	0.62114	4.62946e-07	0.000195208
1201	0.040041	0.258295	0.876805	4.55448e-08	2.84283e-05
1202	-0.373246	0.333455	0.263	2.37452e-06	1.7057e-05
1203	0.226588	0.13136	0.0845396	5.63904e-06	0.000109923
1204	0.682604	0.301621	0.0236287	9.70672e-06	2.08474e-05
1205	-0.0477092	0.0962693	0.62019	4.65469e-07	0.000204684
1206	-0.204387	0.288781	0.479096	9.4936e-07	2.27426e-05
1207	0.359549	0.250093	0.15053	3.91718e-06	3.03235e-05
1208	-0.38393	0.200076	0.0549943	6.9787e-06	4.73805e-05
1209	-0.424678	0.408396	0.298402	2.04935e-06	1.13713e-05
1210	0.361699	0.333455	0.278054	2.22988e-06	1.7057e-05
1211	-0.496084	0.408396	0.224476	2.79645e-06	1.13713e-05
1212	-0.0194255	0.0585577	0.740091	2.08564e-07	0.000553404
1213	0.0761146	0.200076	0.703628	2.74288e-07	4.73805e-05
1214	-0.269661	0.242626	0.266385	2.34111e-06	3.22188e-05
1215	0.00775369	0.0286032	0.786332	1.39267e-07	0.00232354
1216	0.0058198	0.378102	0.987719	4.49013e-10	1.32665e-05
1217	0.185707	0.447376	0.678066	3.26568e-07	9.4761e-06
1218	-0.212726	0.316344	0.501296	8.57008e-07	1.89522e-05
1219	-0.180405	0.196191	0.357816	1.6025e-06	4.92757e-05
1220	-0.0940719	0.101061	0.351934	1.64216e-06	0.000185732
1221	0.235252	0.174145	0.176729	3.45864e-06	6.25423e-05
1222	-0.124904	0.192524	0.516486	7.97712e-07	5.1171e-05
1223	0.378643	0.208593	0.0694902	6.2448e-06	4.35901e-05
1224	0.173753	0.26736	0.515769	8.00442e-07	2.65331e-05
1225	-0.107306	0.2183	0.623036	4.57931e-07	3.97996e-05
1226	-0.51168	0.447375	0.252732	2.47922e-06	9.4761e-06
1227	0.0765001	0.0828016	0.355541	1.61774e-06	0.000276702
1228	0.599213	0.447375	0.180442	3.4e-06	9.4761e-06
1229	0.317743	0.277452	0.25212	2.48563e-06	2.46379e-05
1230	-0.0140037	0.26736	0.958228	5.19942e-09	2.65331e-05
1231	-0.421141	0.258294	0.103003	5.03831e-06	2.84283e-05
1232	0.0157028	0.316344	0.96041	4.66981e-09	1.89522e-05
1233	0.223197	0.316344	0.480468	9.43448e-07	1.89522e-05
1234	0.0678864	0.182645	0.710127	2.61826e-07	5.68566e-05
1235	0.083782	0.0528147	0.112663	4.76926e-06	0.000680384
1236	0.582338	0.447375	0.193027	3.2112e-06	9.4761e-06
1237	-0.133256	0.179675	0.458299	1.04246e-06	5.87518e-05
1238	-0.403394	0.353682	0.254055	2.46544e-06	1.51618e-05
1239	0.494363	0.447375	0.269147	2.31424e-06	9.4761e-06
1240	0.369269	0.408396	0.365893	1.54947e-06	1.13713e-05
1241	-0.495906	0.408396	0.224642	2.79445e-06	1.13713e-05
1242	0.357661	0.378102	0.34418	1.69585e-06	1.32665e-05
1243	0.0198054	0.408397	0.961321	4.45722e-09	1.13713e-05
1244	0.227608	0.408396	0.577309	5.88669e-07	1.13713e-05
1245	0.128013	0.208593	0.539418	7.13781e-07	4.35901e-05
1246	-0.155238	0.408397	0.703859	2.73839e-07	1.13713e-05
1247	0.354911	0.316343	0.261898	2.38551e-06	1.89522e-05
1248	-0.0335739	0.447376	0.940178	1.06739e-08	9.4761e-06
1249	0.156689	0.301622	0.603421	5.11459e-07	2.08474e-05
1250	0.207858	0.333455	0.533058	7.36409e-07	1.7057e-05
1251	0.203946	0.353682	0.564186	6.3018e-07	1.51618e-05
1252	0.179457	0.447376	0.688323	3.04955e-07	9.4761e-06
1253	-0.030224	0.301622	0.920182	1.903e-08	2.08474e-05
1254	-0.440935	0.408396	0.280288	2.20926e-06	1.13713e-05
1255	-0.384563	0.333455	0.248801	2.5207e-06	1.7057e-05
1256	-0.216181	0.447375	0.628939	4.42541e-07	9.4761e-06
1257	-0.703473	0.378101	0.0628094	6.56051e-06	1.32665e-05
1258	0.127943	0.353682	0.717542	2.48009e-07	1.51618e-05
1259	-0.0826044	0.333455	0.804349	1.16304e-07	1.7057e-05
1260	-0.88354	0.35368	0.0124853	1.18273e-05	1.51618e-05
1261	0.03867	0.242626	0.873369	4.81431e-08	3.22188e-05
1262	0.355145	0.447375	0.427289	1.19434e-06	9.4761e-06
1263	-0.0141583	0.447376	0.974753	1.89818e-09	9.4761e-06
1264	0.0426446	0.378102	0.9102	2.41085e-08	1.32665e-05
1265	-0.310941	0.353682	0.379319	1.46484e-06	1.51618e-05
1266	0.375078	0.408396	0.358401	1.59861e-06	1.13713e-05
1267	0.660895	0.447375	0.139603	4.13601e-06	9.4761e-06
1268	0.278634	0.408396	0.495072	8.82199e-07	1.13713e-05
1269	-0.443166	0.447375	0.321885	1.85973e-06	9.4761e-06
1270	-0.483052	0.408396	0.236888	2.65145e-06	1.13713e-05
1271	0.131167	0.447376	0.769375	1.62917e-07	9.4761e-06
1272	-0.0318376	0.408397	0.937862	1.1518e-08	1.13713e-05
1273	-0.276961	0.447375	0.535865	7.26361e-07	9.4761e-06
1274	-0.138649	0.447376	0.756625	1.82033e-07	9.4761e-06
1275	0.483306	0.447375	0.280003	2.21188e-06	9.4761e-06
1276	0.0338928	0.0411028	0.409607	1.28864e-06	0.00112387
1277	0.0178733	0.2183	0.934746	1.27046e-08	3.97996e-05
1278	0.489927	0.218299	0.0248142	9.54586e-06	3.97996e-05
1279	-0.0527378	0.0758494	0.48687	9.16222e-07	0.000329768
1280	0.459786	0.447375	0.304072	2.00184e-06	9.4761e-06
1281	0.0698246	0.0839594	0.405608	1.31081e-06	0.000269121
1282	0.0086084	0.132508	0.948202	7.99877e-09	0.000108028
1283	-0.103692	0.204202	0.6116	4.88687e-07	4.54853e-05
1284	-0.110178	0.447376	0.805468	1.1495e-07	9.4761e-06
1285	-0.0303474	0.179675	0.865874	5.40667e-08	5.87518e-05
1286	-0.252428	0.242626	0.298154	2.05145e-06	3.22188e-05
1287	0.0205664	0.0267331	0.441703	1.1217e-06	0.00266089
1288	0.00909918	0.0408967	0.823931	9.38187e-08	0.00113524
1289	-0.125479	0.136138	0.356683	1.61007e-06	0.000102342
1290	0.223556	0.204202	0.273614	2.27151e-06	4.54853e-05
1291	-0.0108065	0.0493033	0.826507	9.10494e-08	0.000780831
1292	-0.0977686	0.0720204	0.174619	3.49259e-06	0.000365778
1293	-0.195675	0.333455	0.55733	6.52618e-07	1.7057e-05
1294	0.0571419	0.113277	0.613948	4.82271e-07	0.000147827
1295	0.0655604	0.164464	0.690165	3.01165e-07	7.01232e-05
1296	0.306663	0.301622	0.30929	1.95911e-06	2.08474e-05
1297	0.00858394	0.213281	0.967896	3.06994e-09	4.16949e-05
1298	0.421316	0.288781	0.14458	4.03403e-06	2.27426e-05
1299	-0.276068	0.353682	0.435066	1.15469e-06	1.51618e-05
1300	-0.756967	0.447374	0.0906424	5.42589e-06	9.4761e-06
1301	-0.875836	0.447374	0.0502626	7.26378e-06	9.4761e-06
1302	0.00195028	0.0272411	0.942926	9.71418e-09	0.00256234
1303	-0.0404077	0.138731	0.770848	1.60783e-07	9.85515e-05
1304	-0.0037637	0.0401989	0.925406	1.66136e-08	0.00117504
1305	-0.196803	0.208593	0.345437	1.68704e-06	4.35901e-05
1306	0.0329046	0.0504801	0.51451	8.05253e-07	0.000744822
1307	-0.0117299	0.0718347	0.87029	5.05341e-08	0.000367673
1308	0.0838086	0.105456	0.426773	1.19701e-06	0.00017057
1309	-0.0673225	0.196191	0.731488	2.23163e-07	4.92757e-05
1310	-0.227387	0.378102	0.547579	6.85451e-07	1.32665e-05
1311	-0.205117	0.204202	0.315145	1.91226e-06	4.54853e-05
1312	-0.103085	0.301622	0.732525	2.21374e-07	2.08474e-05
1313	-0.286993	0.333455	0.389423	1.40388e-06	1.7057e-05
1314	-0.762703	0.408395	0.0618239	6.6101e-06	1.13713e-05
1315	-0.83892	0.27745	0.00249735	1.7327e-05	2.46379e-05
1316	0.958665	0.447374	0.0321237	8.70264e-06	9.4761e-06
1317	-0.0338738	0.235791	0.885768	3.91145e-08	3.4114e-05
1318	-0.495456	0.408396	0.225063	2.78938e-06	1.13713e-05
1319	-0.00897843	0.017154	0.600695	5.19196e-07	0.00648734
1320	-0.0845985	0.0257376	0.00101284	2.04758e-05	0.00287126
1321	-0.0809205	0.0260131	0.00186616	1.83395e-05	0.00281061
1322	0.0281844	0.0383585	0.462484	1.02319e-06	0.00129065
1323	0.261524	0.408396	0.521933	7.77181e-07	1.13713e-05
1324	0.398812	0.378102	0.291529	2.10853e-06	1.32665e-05
1325	-0.201613	0.185767	0.277789	2.23234e-06	5.49614e-05
1326	-0.203859	0.258295	0.429967	1.18056e-06	2.84283e-05
1327	0.0341057	0.235791	0.884992	3.96517e-08	3.4114e-05
1328	0.353488	0.258294	0.171142	3.54959e-06	2.84283e-05
1329	0.0371474	0.106647	0.7276	2.29942e-07	0.000166779
1330	0.0364532	0.171565	0.831737	8.55605e-08	6.44375e-05
1331	-0.00587936	0.10788	0.956538	5.62909e-09	0.000162989
1332	-0.077076	0.149131	0.605272	5.0625e-07	8.52849e-05
1333	0.0157728	0.196191	0.935923	1.22496e-08	4.92757e-05
1334	-0.0331899	0.258295	0.897756	3.12926e-08	2.84283e-05
1335	0.144509	0.223691	0.518266	7.9096e-07	3.79044e-05
1336	0.058082	0.301622	0.847299	7.02777e-08	2.08474e-05
1337	0.164252	0.447376	0.71351	2.5547e-07	9.4761e-06
1338	-0.0172162	0.140085	0.902188	2.86256e-08	9.66563e-05
1339	-0.295864	0.301622	0.326638	1.82355e-06	2.08474e-05
1340	-0.158029	0.26736	0.554472	6.62129e-07	2.65331e-05
1341	0.210749	0.0884302	0.0171621	1.07643e-05	0.000242588
1342	0.010637	0.141479	0.940068	1.07131e-08	9.4761e-05
1343	0.0998446	0.138731	0.471712	9.8166e-07	9.85515e-05
1344	0.27164	0.229502	0.236569	2.65507e-06	3.60092e-05
1345	0.116347	0.258295	0.652392	3.84539e-07	2.84283e-05
1346	0.1061	0.333455	0.750345	1.91876e-07	1.7057e-05
1347	-0.0500261	0.0905786	0.580746	5.78101e-07	0.000231217
1348	0.0126645	0.125052	0.919333	1.94382e-08	0.000121294
1349	-0.597739	0.353682	0.0910194	5.41324e-06	1.51618e-05
1350	0.0295088	0.087748	0.736652	2.14334e-07	0.000246379
1351	-0.0349448	0.169097	0.836279	8.09388e-08	6.63327e-05
1352	0.0199012	0.2183	0.927362	1.57511e-08	3.97996e-05
1353	-0.0474019	0.288782	0.869617	5.10639e-08	2.27426e-05
1354	-0.0316047	0.353682	0.928797	1.51334e-08	1.51618e-05
1355	0.0875956	0.109812	0.425053	1.20594e-06	0.000157303
1356	-0.24768	0.447375	0.579834	5.80895e-07	9.4761e-06
1357	-0.0750555	0.200076	0.707561	2.66707e-07	4.73805e-05
1358	0.0809092	0.0894852	0.36591	1.54936e-06	0.000236903
1359	0.470197	0.378102	0.213657	2.93092e-06	1.32665e-05
1360	-0.00535192	0.408397	0.989544	3.25475e-10	1.13713e-05
1361	0.110848	0.166732	0.50616	8.37685e-07	6.82279e-05
1362	-0.0702795	0.0556783	0.206863	3.01957e-06	0.000612156
1363	-0.161748	0.316344	0.609139	4.95471e-07	1.89522e-05
1364	-0.0318284	0.0798491	0.690183	3.01127e-07	0.00029755
1365	0.0844454	0.26736	0.752118	1.89069e-07	2.65331e-05
1366	-0.103219	0.301622	0.732192	2.21948e-07	2.08474e-05
1367	0.0122235	0.121319	0.919745	1.92397e-08	0.000128875
1368	-0.116797	0.196191	0.551629	6.71683e-07	4.92757e-05
1369	-0.489466	0.447375	0.273919	2.26862e-06	9.4761e-06
1370	0.149863	0.408397	0.713652	2.55204e-07	1.13713e-05
1371	-0.0182142	0.0700526	0.794858	1.28125e-07	0.000386625
1372	-0.123004	0.104875	0.240852	2.60708e-06	0.000172465
1373	-0.197261	0.353682	0.577025	5.89548e-07	1.51618e-05
1374	0.0649122	0.0561141	0.247359	2.53611e-06	0.00060268
1375	-0.298191	0.316344	0.345877	1.68396e-06	1.89522e-05
1376	-0.116412	0.0870807	0.181279	3.38697e-06	0.000250169
1377	0.412522	0.447375	0.35648	1.61143e-06	9.4761e-06
1378	-0.457966	0.301622	0.128928	4.36918e-06	2.08474e-05
1379	-0.0267866	0.0478188	0.575364	5.94703e-07	0.000830107
1380	0.230875	0.179675	0.198805	3.12926e-06	5.87518e-05
1381	-0.257369	0.277452	0.353608	1.63078e-06	2.46379e-05
1382	0.140877	0.316344	0.656082	3.75857e-07	1.89522e-05
1383	-0.115231	0.0857909	0.179221	3.41913e-06	0.00025775
1384	0.312495	0.316344	0.323234	1.84939e-06	1.89522e-05
1385	-0.483208	0.447375	0.2801	2.21098e-06	9.4761e-06
1386	-0.0480117	0.0256284	0.061017	6.65133e-06	0.0028959
1387	0.100601	0.136138	0.459929	1.03492e-06	0.000102342
1388	0.0146549	0.0466117	0.753213	1.87344e-07	0.000873697
1389	-0.635107	0.2295	0.00565164	1.45139e-05	3.60092e-05
1390	0.0372352	0.104304	0.7211	2.4153e-07	0.00017436
1391	-0.438135	0.242625	0.0709488	6.1802e-06	3.22188e-05
1392	-0.521949	0.258294	0.0433056	7.73901e-06	2.84283e-05
1393	-0.0917918	0.182645	0.615266	4.78691e-07	5.68566e-05
1394	-0.559838	0.447375	0.210794	2.96785e-06	9.4761e-06
1395	0.286044	0.408396	0.483674	9.2974e-07	1.13713e-05
1396	0.0166139	0.160191	0.917397	2.03858e-08	7.39136e-05
1397	-0.627327	0.378101	0.0970857	5.21713e-06	1.32665e-05
1398	-0.0716291	0.185767	0.699803	2.81776e-07	5.49614e-05
1399	-0.313471	0.301622	0.298674	2.04705e-06	2.08474e-05
1400	0.583689	0.447375	0.191996	3.22611e-06	9.4761e-06
1401	-0.00854996	0.223691	0.969511	2.76881e-09	3.79044e-05
1402	0.58831	0.447375	0.188501	3.2774e-06	9.4761e-06
1403	-0.0253302	0.0324001	0.434336	1.15837e-06	0.00180994
1404	-0.0618214	0.11552	0.592539	5.42786e-07	0.000142142
1405	-0.0656821	0.0481494	0.172526	3.52674e-06	0.000818735
1406	0.0893034	0.156236	0.567597	6.19209e-07	7.77041e-05
1407	-0.0520319	0.169097	0.758307	1.79444e-07	6.63327e-05
1408	0.202036	0.23579	0.39153	1.39145e-06	3.4114e-05
1409	0.0775588	0.447376	0.862365	5.69612e-08	9.4761e-06
1410	-0.040484	0.0165862	0.0146542	1.12909e-05	0.00694219
1411	0.474089	0.378102	0.209891	2.97963e-06	1.32665e-05
1412	0.00836932	0.0247255	0.734995	2.17146e-07	0.00311195
1413	-0.0304995	0.301622	0.919457	1.93785e-08	2.08474e-05
1414	0.108625	0.408397	0.790256	1.34077e-07	1.13713e-05
1415	-0.106124	0.213281	0.618782	4.69227e-07	4.16949e-05
1416	-0.788432	0.447374	0.0780101	5.88634e-06	9.4761e-06
1417	-0.319791	0.169096	0.0586016	6.77832e-06	6.63327e-05
1418	-0.734492	0.250091	0.00331526	1.63468e-05	3.03235e-05
1419	-0.0472618	0.192524	0.806081	1.14212e-07	5.1171e-05
1420	-1.00255	0.447373	0.025028	9.5177e-06	9.4761e-06
1421	-0.0548343	0.0976346	0.57437	5.97804e-07	0.000198998
1422	0.231801	0.103741	0.0254554	9.46214e-06	0.000176256
1423	-0.107109	0.152559	0.482628	9.34196e-07	8.14945e-05
1424	-0.0757037	0.204202	0.710839	2.60481e-07	4.54853e-05
1425	-0.202647	0.10106	0.0449415	7.62038e-06	0.000185732
1426	-0.0246301	0.156236	0.874735	4.71012e-08	7.77041e-05
1427	-0.0949711	0.123143	0.440574	1.12726e-06	0.000125085
1428	-0.00336726	0.204202	0.986844	5.15343e-10	4.54853e-05
1429	-0.14558	0.258295	0.573012	6.02055e-07	2.84283e-05
1430	0.72858	0.378101	0.0539869	7.03716e-06	1.32665e-05
1431	0.183981	0.333455	0.581126	5.76941e-07	1.7057e-05
1432	-0.35837	0.447375	0.423103	1.21613e-06	9.4761e-06
1433	0.0946784	0.235791	0.688026	3.0557e-07	3.4114e-05
1434	-0.140128	0.152559	0.35835	1.59894e-06	8.14945e-05
1435	0.396517	0.447375	0.375446	1.48881e-06	9.4761e-06
1436	0.0429101	0.0854774	0.615664	4.77615e-07	0.000259645
1437	0.243603	0.447375	0.586087	5.6193e-07	9.4761e-06
1438	0.111995	0.185767	0.54659	6.88842e-07	5.49614e-05
1439	-0.30546	0.127052	0.016208	1.09547e-05	0.000117504
1440	-0.156266	0.208593	0.453774	1.06362e-06	4.35901e-05
1441	0.0382834	0.353682	0.913803	2.22053e-08	1.51618e-05
1442	-0.0504246	0.447376	0.910259	2.4077e-08	9.4761e-06
1443	-0.26643	0.408396	0.514156	8.06609e-07	1.13713e-05
1444	-0.064023	0.0774222	0.408276	1.29599e-06	0.000316502
1445	0.149005	0.301622	0.621298	4.62525e-07	2.08474e-05
1446	0.10684	0.141479	0.450147	1.08081e-06	9.4761e-05
1447	-0.11273	0.277453	0.684519	3.1287e-07	2.46379e-05
1448	0.326191	0.447375	0.465928	1.00753e-06	9.4761e-06
1449	0.300678	0.23579	0.202241	3.08186e-06	3.4114e-05
1450	-0.171823	0.0450287	0.000135728	2.75952e-05	0.000936239
1451	0.0065795	0.353682	0.985158	6.55873e-10	1.51618e-05
1452	0.0297743	0.0705732	0.673104	3.37338e-07	0.000380939
1453	-0.271411	0.447375	0.544068	6.97544e-07	9.4761e-06
1454	-0.207353	0.447376	0.643015	4.07134e-07	9.4761e-06
1455	0.556251	0.353682	0.115778	4.68788e-06	1.51618e-05
1456	-0.352741	0.447375	0.430423	1.17823e-06	9.4761e-06
1457	-0.338789	0.26736	0.205097	3.04317e-06	2.65331e-05
1458	0.0710806	0.0937021	0.448104	1.0906e-06	0.000216055
1459	-0.324709	0.353682	0.358577	1.59743e-06	1.51618e-05
1460	0.166367	0.162285	0.305292	1.99176e-06	7.20184e-05
1461	-0.115928	0.333455	0.728098	2.29067e-07	1.7057e-05
1462	-0.0437698	0.301622	0.88462	3.99102e-08	2.08474e-05
1463	0.151236	0.204202	0.458924	1.03956e-06	4.54853e-05
1464	0.191664	0.408396	0.638849	4.17425e-07	1.13713e-05
1465	-0.0930192	0.0559385	0.0963365	5.24062e-06	0.000606471
1466	-0.00473085	0.0803625	0.953057	6.56801e-09	0.000293759
1467	-0.121596	0.288782	0.673708	3.36015e-07	2.27426e-05
1468	0.266406	0.242626	0.2722	2.28493e-06	3.22188e-05
1469	-0.370736	0.378102	0.32683	1.8221e-06	1.32665e-05
1470	0.0859611	0.120437	0.475385	9.65489e-07	0.00013077
1471	0.0991304	0.204202	0.627355	4.46639e-07	4.54853e-05
1472	-0.418521	0.333455	0.209441	2.98552e-06	1.7057e-05
1473	-0.0473161	0.112557	0.674213	3.34912e-07	0.000149722
1474	-0.100907	0.200076	0.614019	4.82078e-07	4.73805e-05
1475	-0.0169401	0.447376	0.969795	2.71737e-09	9.4761e-06
1476	0.103476	0.0811513	0.202273	3.08143e-06	0.000288074
1477	0.0885512	0.447376	0.843096	7.42516e-08	9.4761e-06
1478	0.388744	0.171565	0.0234592	9.73039e-06	6.44375e-05
1479	0.28039	0.316344	0.375432	1.4889e-06	1.89522e-05
1480	0.0288414	0.0685572	0.673981	3.3542e-07	0.000403682
1481	0.0246541	0.103741	0.812153	1.07038e-07	0.000176256
1482	0.361716	0.378102	0.338737	1.73452e-06	1.32665e-05
1483	0.0236294	0.0557648	0.671761	3.40288e-07	0.000610261
1484	0.153785	0.0857907	0.0730444	6.08982e-06	0.00025775
1485	-0.00786381	0.258295	0.975712	1.75669e-09	2.84283e-05
1486	0.220657	0.26736	0.409192	1.29093e-06	2.65331e-05
1487	-0.312951	0.316344	0.322528	1.8548e-06	1.89522e-05
1488	0.191246	0.353682	0.588695	5.5414e-07	1.51618e-05
1489	-0.0667077	0.0499122	0.181386	3.38531e-06	0.000761879
1490	0.177033	0.301622	0.557247	6.52893e-07	2.08474e-05
1491	-0.0908863	0.200076	0.649643	3.91082e-07	4.73805e-05
1492	0.00951785	0.0902097	0.915973	2.10976e-08	0.000233112
1493	-0.167249	0.316344	0.597018	5.29748e-07	1.89522e-05
1494	-0.0392571	0.250093	0.875269	4.66975e-08	3.03235e-05
1495	0.366963	0.316343	0.246043	2.55028e-06	1.89522e-05
1496	0.0798675	0.223691	0.721059	2.41604e-07	3.79044e-05
1497	0.013292	0.0252603	0.598749	5.24763e-07	0.00298118
1498	0.011459	0.127053	0.928135	1.54166e-08	0.000117504
1499	-0.0732031	0.0454447	0.10722	4.91759e-06	0.000919182
1500	0.0885903	0.10158	0.383143	1.4415e-06	0.000183836
1501	-0.627967	0.333454	0.0596715	6.7214e-06	1.7057e-05
1502	-0.707612	0.258293	0.00615214	1.4224e-05	2.84283e-05
1503	-0.704271	0.353681	0.0464528	7.51475e-06	1.51618e-05
1504	-0.0555402	0.171565	0.746145	1.98617e-07	6.44375e-05
1505	-0.271277	0.26736	0.310273	1.95116e-06	2.65331e-05
1506	0.184966	0.288782	0.521845	7.77508e-07	2.27426e-05
1507	-0.153237	0.258295	0.553005	6.67048e-07	2.84283e-05
1508	0.216576	0.447375	0.628312	4.44159e-07	9.4761e-06
1509	-0.102407	0.0324168	0.00158277	1.89136e-05	0.00180804
1510	-0.0847026	0.0475482	0.0748471	6.01428e-06	0.000839583
1511	-0.0967513	0.101061	0.338387	1.73704e-06	0.000185732
1512	0.00633697	0.171565	0.970536	2.58563e-09	6.44375e-05
1513	-0.199696	0.150816	0.185467	3.32283e-06	8.33897e-05
1514	0.584384	0.267359	0.0288333	9.05449e-06	2.65331e-05
1515	-0.290638	0.333455	0.38343	1.43976e-06	1.7057e-05
1516	-0.0565513	0.0166608	0.000688168	2.18346e-05	0.00687965
1517	0.0131521	0.0251332	0.60077	5.18983e-07	0.00301151
1518	1.07151	0.408394	0.00869762	1.30465e-05	1.13713e-05
1519	0.230626	0.333455	0.489172	9.06575e-07	1.7057e-05
1520	0.0478068	0.200076	0.81115	1.08206e-07	4.73805e-05
1521	-0.193876	0.179675	0.28057	2.20667e-06	5.87518e-05
1522	-0.416879	0.242626	0.085761	5.59507e-06	3.22188e-05
1523	-0.190749	0.208593	0.360479	1.58484e-06	4.35901e-05
1524	0.011534	0.0985778	0.906857	2.59458e-08	0.000195208
1525	0.0338393	0.169097	0.841388	7.58986e-08	6.63327e-05
1526	0.0332961	0.105456	0.752204	1.88932e-07	0.00017057
1527	0.1794	0.156235	0.25086	2.49887e-06	7.77041e-05
1528	-0.263215	0.174145	0.130669	4.32971e-06	6.25423e-05
1529	0.0262646	0.301622	0.93061	1.43707e-08	2.08474e-05
1530	-0.0113779	0.179675	0.949508	7.60002e-09	5.87518e-05
1531	-0.736943	0.28878	0.0107134	1.23421e-05	2.27426e-05
1532	0.11783	0.107258	0.271961	2.28722e-06	0.000164884
1533	0.1037	0.156236	0.506856	8.34946e-07	7.77041e-05
1534	0.0481077	0.124087	0.698243	2.84865e-07	0.000123189
1535	-0.177507	0.166732	0.287045	2.1481e-06	6.82279e-05
1536	-0.124203	0.174145	0.475712	9.64059e-07	6.25423e-05
1537	-0.512784	0.447375	0.251711	2.48992e-06	9.4761e-06
1538	-0.281638	0.2183	0.197001	3.15455e-06	3.97996e-05
1539	0.10059	0.0864286	0.244485	2.56717e-06	0.00025396
1540	0.624279	0.447375	0.162888	3.69041e-06	9.4761e-06
1541	-0.316961	0.2183	0.146516	3.99543e-06	3.97996e-05
1542	0.92423	0.408395	0.0236311	9.70638e-06	1.13713e-05
1543	-0.147551	0.117901	0.210761	2.96829e-06	0.000136456
1544	0.00234597	0.174145	0.989252	3.43941e-10	6.25423e-05
1545	-0.402946	0.250093	0.10714	4.91984e-06	3.03235e-05
1546	0.518616	0.353682	0.142557	4.07499e-06	1.51618e-05
1547	0.0936391	0.0731662	0.200611	3.10423e-06	0.000354406
1548	0.0389167	0.131361	0.767033	1.66342e-07	0.000109923
1549	-0.131275	0.353682	0.710513	2.61097e-07	1.51618e-05
1550	-0.353821	0.208593	0.089843	5.45291e-06	4.35901e-05
1551	0.63985	0.316343	0.0431097	7.75353e-06	1.89522e-05
1552	-0.0517495	0.0457282	0.257771	2.4272e-06	0.000907811
1553	0.102847	0.0700524	0.142065	4.08506e-06	0.000386625
1554	0.742659	0.378101	0.0495094	7.31176e-06	1.32665e-05
1555	-0.149806	0.277453	0.589243	5.52512e-07	2.46379e-05
1556	-0.0674316	0.235791	0.774893	1.55002e-07	3.4114e-05
1557	0.000241917	0.176845	0.998909	3.54655e-12	6.06471e-05
1558	-0.429703	0.378102	0.255759	2.44782e-06	1.32665e-05
1559	-0.0409374	0.235791	0.862166	5.7128e-08	3.4114e-05
1560	-0.471487	0.408396	0.248302	2.52602e-06	1.13713e-05
1561	0.344832	0.208593	0.0983047	5.17933e-06	4.35901e-05
1562	-0.44285	0.447375	0.32223	1.85708e-06	9.4761e-06
1563	-0.0235485	0.250093	0.924983	1.6803e-08	3.03235e-05
1564	0.345195	0.182644	0.0587602	6.76981e-06	5.68566e-05
1565	0.157785	0.250093	0.528102	7.54383e-07	3.03235e-05
1566	0.336733	0.301622	0.264248	2.36214e-06	2.08474e-05
1567	0.385962	0.189054	0.0411976	7.89904e-06	5.30662e-05
1568	0.228273	0.174145	0.189919	3.25647e-06	6.25423e-05
1569	-0.0742006	0.11552	0.520665	7.81926e-07	0.000142142
1570	-0.0567909	0.333455	0.864766	5.49723e-08	1.7057e-05
1571	-0.00282628	0.0534891	0.957861	5.29128e-09	0.000663327
1572	0.108228	0.408397	0.791005	1.33099e-07	1.13713e-05
1573	-0.548415	0.277452	0.0480856	7.40462e-06	2.46379e-05
1574	-0.0216053	0.2183	0.921162	1.85641e-08	3.97996e-05
1575	0.124969	0.121319	0.302969	2.01099e-06	0.000128875
1576	0.488051	0.447375	0.275309	2.25552e-06	9.4761e-06
1577	-0.038202	0.378102	0.919522	1.93471e-08	1.32665e-05
1578	0.280121	0.378102	0.458778	1.04024e-06	1.32665e-05
1579	0.0432536	0.131361	0.741949	2.05483e-07	0.000109923
1580	-0.0341049	0.066557	0.60836	4.9763e-07	0.00042832
1581	-0.182257	0.353682	0.606334	5.03273e-07	1.51618e-05
1582	-0.236423	0.111851	0.0345396	8.46745e-06	0.000151618
1583	0.537658	0.447375	0.229439	2.73734e-06	9.4761e-06
1584	0.0690404	0.055085	0.210082	2.97714e-06	0.000625423
1585	-0.0132892	0.288782	0.963296	4.01349e-09	2.27426e-05
1586	0.0186101	0.378102	0.960744	4.59136e-09	1.32665e-05
1587	-0.0376933	0.353682	0.915127	2.15259e-08	1.51618e-05
1588	0.397022	0.447375	0.374839	1.49261e-06	9.4761e-06
1589	-0.35672	0.333455	0.284724	2.1689e-06	1.7057e-05
1590	-0.268852	0.378102	0.47705	9.58228e-07	1.32665e-05
1591	-0.00507863	0.103188	0.960746	4.59086e-09	0.000178151
1592	0.686812	0.378101	0.0692975	6.25345e-06	1.32665e-05
1593	0.276164	0.408396	0.498904	8.66628e-07	1.13713e-05
1594	-0.697467	0.408395	0.0876698	5.5277e-06	1.13713e-05
1595	0.0284989	0.235791	0.903798	2.76863e-08	3.4114e-05
1596	-0.0125039	0.0545104	0.818569	9.97227e-08	0.000638689
1597	0.486229	0.301622	0.106952	4.92511e-06	2.08474e-05
1598	-0.299873	0.229502	0.191339	3.23567e-06	3.60092e-05
1599	0.0024376	0.125052	0.984448	7.20116e-10	0.000121294
1600	0.332831	0.408396	0.415089	1.25877e-06	1.13713e-05
1601	-0.109479	0.117091	0.349792	1.65683e-06	0.000138351
1602	-0.451534	0.447375	0.312833	1.93063e-06	9.4761e-06
1603	-0.100844	0.065691	0.124754	4.46628e-06	0.000439691
1604	0.48333	0.250092	0.0532853	7.07856e-06	3.03235e-05
1605	-0.0833468	0.108513	0.442438	1.11809e-06	0.000161094
1606	-0.363205	0.353682	0.304456	1.99866e-06	1.51618e-05
1607	0.0908984	0.0531861	0.08744	5.53573e-06	0.000670908
1608	-0.0800506	0.277453	0.772949	1.57766e-07	2.46379e-05
1609	-0.0739887	0.378102	0.844857	7.25728e-08	1.32665e-05
1610	0.0987714	0.316344	0.754867	1.84759e-07	1.89522e-05
1611	-0.0930674	0.353682	0.792444	1.31229e-07	1.51618e-05
1612	0.153522	0.378102	0.684718	3.12453e-07	1.32665e-05
1613	0.135985	0.408397	0.739154	2.10127e-07	1.13713e-05
1614	-0.207662	0.316344	0.511539	8.16687e-07	1.89522e-05
1615	-0.032384	0.408397	0.936798	1.19168e-08	1.13713e-05
1616	-0.0118198	0.408397	0.976911	1.58751e-09	1.13713e-05
1617	-0.109651	0.06023	0.068677	6.28146e-06	0.000523081
1618	0.285013	0.204201	0.162792	3.69208e-06	4.54853e-05
1619	-0.165254	0.200076	0.408828	1.29293e-06	4.73805e-05
1620	-0.324729	0.333455	0.33014	1.79734e-06	1.7057e-05
1621	-0.0422025	0.26736	0.874576	4.72218e-08	2.65331e-05
1622	-0.0834607	0.0307275	0.00660473	1.39818e-05	0.00201272
1623	-0.00109973	0.0971731	0.99097	2.42741e-10	0.000200893
1624	0.144218	0.160191	0.367968	1.53611e-06	7.39136e-05
1625	-0.067504	0.031476	0.031984	8.71679e-06	0.00191796
1626	-0.0271799	0.096718	0.778693	1.49673e-07	0.000202789
1627	-0.0589528	0.144396	0.683074	3.15908e-07	9.09706e-05
1628	-0.0295731	0.0159687	0.0640347	6.5e-06	0.0074937
1629	0.204843	0.378102	0.58798	5.56269e-07	1.32665e-05
1630	-0.861633	0.35368	0.0148432	1.12481e-05	1.51618e-05
1631	-0.25803	0.189054	0.172303	3.53041e-06	5.30662e-05
1632	-0.729294	0.258293	0.00475021	1.5109e-05	2.84283e-05
1633	-0.304443	0.162285	0.0606587	6.66983e-06	7.20184e-05
1634	0.0676743	0.200076	0.735181	2.16829e-07	4.73805e-05
1635	0.0720834	0.0995488	0.469004	9.93711e-07	0.000191417
1636	0.179836	0.196191	0.359334	1.59241e-06	4.92757e-05
1637	-0.0473637	0.102108	0.642749	4.07787e-07	0.000181941
1638	0.149796	0.223691	0.503078	8.49891e-07	3.79044e-05
1639	-0.0979269	0.106647	0.358498	1.59796e-06	0.000166779
1640	0.343949	0.229501	0.133957	4.25675e-06	3.60092e-05
1641	-0.196157	0.114009	0.0853364	5.61028e-06	0.000145932
1642	-0.0699634	0.2183	0.748596	1.94668e-07	3.97996e-05
1643	0.219983	0.10106	0.0294996	8.97997e-06	0.000185732
1644	-0.0195972	0.229502	0.931951	1.3819e-08	3.60092e-05
1645	0.0381776	0.11552	0.741033	2.06998e-07	0.000142142
1646	0.673316	0.408396	0.0992125	5.15152e-06	1.13713e-05
1647	0.19549	0.378102	0.605136	5.06632e-07	1.32665e-05
1648	0.686918	0.408395	0.0925711	5.36175e-06	1.13713e-05
1649	-0.167321	0.134895	0.214835	2.91589e-06	0.000104237
1650	-0.617207	0.28878	0.032575	8.65733e-06	2.27426e-05
1651	-0.381681	0.208593	0.0672819	6.34543e-06	4.35901e-05
1652	0.145319	0.149131	0.329837	1.79959e-06	8.52849e-05
1653	-0.301353	0.250093	0.228218	2.75174e-06	3.03235e-05
1654	0.219146	0.129153	0.0897357	5.45656e-06	0.000113713
1655	-0.0462804	0.316344	0.883686	4.05636e-08	1.89522e-05
1656	-0.0133248	0.0833745	0.873024	4.84077e-08	0.000272912
1657	-0.0867291	0.250093	0.728751	2.27923e-07	3.03235e-05
1658	-0.36497	0.250093	0.144472	4.0362e-06	3.03235e-05
1659	-0.0278851	0.0449838	0.535329	7.28271e-07	0.000938134
1660	-0.0799055	0.408397	0.844879	7.25521e-08	1.13713e-05
1661	0.207615	0.353682	0.557198	6.53056e-07	1.51618e-05
1662	-0.040976	0.258295	0.873952	4.76969e-08	2.84283e-05
1663	-0.625031	0.333454	0.0608741	6.65869e-06	1.7057e-05
1664	-0.58981	0.408396	0.14868	3.95295e-06	1.13713e-05
1665	-0.39426	0.378102	0.297071	2.06067e-06	1.32665e-05
1666	-0.0382674	0.316344	0.903717	2.77333e-08	1.89522e-05
1667	-0.0323536	0.127053	0.798996	1.22896e-07	0.000117504
1668	0.10653	0.235791	0.651412	3.86862e-07	3.4114e-05
1669	0.169545	0.133685	0.204713	3.04833e-06	0.000106132
1670	-0.51947	0.333455	0.119271	4.59946e-06	1.7057e-05
1671	0.0357306	0.213281	0.866955	5.31908e-08	4.16949e-05
1672	0.0490268	0.166732	0.768723	1.63867e-07	6.82279e-05
1673	0.0823674	0.0958267	0.39004	1.40023e-06	0.000206579
1674	-0.797321	0.28878	0.0057626	1.44474e-05	2.27426e-05
1675	-0.339969	0.250093	0.17403	3.50216e-06	3.03235e-05
1676	-0.114427	0.0447583	0.0105715	1.23871e-05	0.00094761
1677	-0.0775572	0.353682	0.826428	9.11337e-08	1.51618e-05
1678	-0.150548	0.288782	0.602144	5.15076e-07	2.27426e-05
1679	0.0489326	0.316344	0.877072	4.5346e-08	1.89522e-05
1680	-0.444352	0.447375	0.320592	1.8697e-06	9.4761e-06
1681	0.0290525	0.447376	0.948222	7.9925e-09	9.4761e-06
1682	-0.199445	0.301622	0.508458	8.28668e-07	2.08474e-05
1683	0.692761	0.447375	0.121502	4.54447e-06	9.4761e-06
1684	-0.0698713	0.134895	0.604481	5.0847e-07	0.000104237
1685	0.0365016	0.213281	0.864111	5.55112e-08	4.16949e-05
1686	-0.27622	0.288781	0.338819	1.73394e-06	2.27426e-05
1687	-0.125565	0.144396	0.384526	1.43314e-06	9.09706e-05
1688	0.00146537	0.185767	0.993706	1.1793e-10	5.49614e-05
1689	0.0270335	0.447376	0.951816	6.92024e-09	9.4761e-06
1690	0.0559452	0.152559	0.713835	2.54865e-07	8.14945e-05
1691	0.185402	0.378102	0.623886	4.55695e-07	1.32665e-05
1692	-0.171282	0.250093	0.493425	8.88955e-07	3.03235e-05
1693	0.0489281	0.0459685	0.287156	2.14712e-06	0.000898335
1694	0.000950394	0.213281	0.996445	3.76325e-11	4.16949e-05
1695	-0.0871335	0.0880873	0.322579	1.8544e-06	0.000244483
1696	-0.0521211	0.235791	0.825055	9.26052e-08	3.4114e-05
1697	0.211677	0.378102	0.575589	5.94004e-07	1.32665e-05
1698	0.156782	0.104875	0.134929	4.23557e-06	0.000172465
1699	-0.0993824	0.258295	0.700413	2.80575e-07	2.84283e-05
1700	0.167418	0.145923	0.251258	2.49468e-06	8.90754e-05
1701	-0.0475358	0.408397	0.907339	2.56767e-08	1.13713e-05
1702	-0.0708181	0.333455	0.831813	8.5482e-08	1.7057e-05
1703	-0.000826186	0.0286616	0.977004	1.57477e-09	0.00231406
1704	-0.00309371	0.0426389	0.94216	9.97715e-09	0.00104427
1705	0.357481	0.333455	0.283697	2.17817e-06	1.7057e-05
1706	0.380305	0.189054	0.0442607	7.66918e-06	5.30662e-05
1707	-0.462239	0.378102	0.221509	2.83254e-06	1.32665e-05
1708	-0.177178	0.408396	0.664406	3.56712e-07	1.13713e-05
1709	-0.120143	0.408397	0.768619	1.64019e-07	1.13713e-05
1710	0.0212592	0.140085	0.879377	4.3649e-08	9.66563e-05
1711	-0.357919	0.408396	0.380812	1.45568e-06	1.13713e-05
1712	-0.268241	0.353682	0.448197	1.09015e-06	1.51618e-05
1713	-0.63859	0.378101	0.0912314	5.40615e-06	1.32665e-05
1714	0.377674	0.333455	0.257379	2.4312e-06	1.7057e-05
1715	0.0787547	0.0924933	0.394512	1.37402e-06	0.000221741
1716	-0.106425	0.208593	0.60991	4.93339e-07	4.35901e-05
1717	-0.375056	0.408396	0.358429	1.59841e-06	1.13713e-05
1718	0.134271	0.121319	0.268397	2.32151e-06	0.000128875
1719	0.251105	0.378102	0.506614	8.35898e-07	1.32665e-05
1720	-0.138685	0.447376	0.756564	1.82127e-07	9.4761e-06
1721	0.0305402	0.0985778	0.756707	1.81906e-07	0.000195208
1722	0.586466	0.408396	0.150996	3.90825e-06	1.13713e-05
1723	0.146614	0.242626	0.545658	6.9205e-07	3.22188e-05
1724	-0.247972	0.316344	0.433117	1.16452e-06	1.89522e-05
1725	0.140401	0.12809	0.273032	2.27703e-06	0.000115608
1726	-0.137047	0.447376	0.759349	1.77851e-07	9.4761e-06
1727	0.338126	0.185766	0.0687335	6.27889e-06	5.49614e-05
1728	-0.0578806	0.0555924	0.297802	2.05445e-06	0.000614052
1729	0.175861	0.182644	0.335617	1.75707e-06	5.68566e-05
1730	-0.252728	0.23579	0.283795	2.17729e-06	3.4114e-05
1731	0.0374747	0.096718	0.698413	2.84526e-07	0.000202789
1732	-0.60764	0.353681	0.0857894	5.59406e-06	1.51618e-05
1733	-0.460076	0.353682	0.193321	3.20696e-06	1.51618e-05
1734	-0.0307526	0.0278005	0.268644	2.31911e-06	0.00246
1735	-0.00683859	0.408397	0.98664	5.31411e-10	1.13713e-05
1736	0.086459	0.171565	0.614302	4.81307e-07	6.44375e-05
1737	0.251689	0.408396	0.537706	7.19822e-07	1.13713e-05
1738	0.516981	0.179673	0.00401062	1.56905e-05	5.87518e-05
1739	-0.214434	0.23579	0.363124	1.56746e-06	3.4114e-05
1740	0.0650064	0.229502	0.776985	1.52055e-07	3.60092e-05
1741	-0.396879	0.333455	0.233967	2.68474e-06	1.7057e-05
1742	0.114303	0.353682	0.746559	1.97948e-07	1.51618e-05
1743	-0.063061	0.0781269	0.419574	1.23476e-06	0.000310816
1744	0.4196	0.229501	0.0675033	6.33518e-06	3.60092e-05
1745	-0.424746	0.447375	0.342409	1.70834e-06	9.4761e-06
1746	-0.000302919	0.408397	0.999408	1.04268e-12	1.13713e-05
1747	0.196165	0.130242	0.132028	4.29931e-06	0.000111818
1748	0.086671	0.200076	0.664877	3.55646e-07	4.73805e-05
1749	0.105801	0.447376	0.813051	1.05997e-07	9.4761e-06
1750	-0.0185326	0.162285	0.909081	2.47159e-08	7.20184e-05
1751	-0.133197	0.408397	0.744315	2.01597e-07	1.13713e-05
1752	0.254249	0.23579	0.280908	2.20357e-06	3.4114e-05
1753	0.0206353	0.0446694	0.644114	4.04447e-07	0.000951401
1754	-0.00280623	0.277453	0.99193	1.93879e-10	2.46379e-05
1755	0.00262	0.0839594	0.975106	1.84554e-09	0.000269121
1756	-0.0156008	0.200076	0.937848	1.1523e-08	4.73805e-05
1757	-0.215131	0.353682	0.543016	7.01194e-07	1.51618e-05
1758	0.0217803	0.102108	0.831088	8.62326e-08	0.000181941
1759	0.198659	0.134895	0.140835	4.1104e-06	0.000104237
1760	-0.619063	0.408396	0.12956	4.35479e-06	1.13713e-05
1761	-0.968231	0.447374	0.0304452	8.87717e-06	9.4761e-06
1762	-0.0216198	0.0296471	0.465856	1.00786e-06	0.00216245
1763	0.057302	0.0438061	0.190845	3.24289e-06	0.000989305
1764	0.879712	0.333453	0.00833531	1.31907e-05	1.7057e-05
1765	0.450151	0.447375	0.314318	1.91881e-06	9.4761e-06
1766	-0.223447	0.169097	0.186364	3.30931e-06	6.63327e-05
1767	-0.303088	0.301622	0.314964	1.91369e-06	2.08474e-05
1768	-0.245909	0.353682	0.486879	9.16185e-07	1.51618e-05
1769	-0.214763	0.158176	0.174545	3.49379e-06	7.58088e-05
1770	-0.484364	0.333455	0.146346	3.9988e-06	1.7057e-05
1771	-0.0649944	0.250093	0.794956	1.28e-07	3.03235e-05
1772	0.275961	0.447375	0.537338	7.21126e-07	9.4761e-06
1773	0.116038	0.123143	0.346037	1.68285e-06	0.000125085
1774	0.375511	0.447375	0.401265	1.33525e-06	9.4761e-06
1775	-0.835035	0.447374	0.0619686	6.60276e-06	9.4761e-06
1776	-0.0837416	0.288782	0.77183	1.59369e-07	2.27426e-05
1777	-0.0232998	0.0894853	0.794574	1.28488e-07	0.000236903
1778	-0.166801	0.258295	0.518423	7.90365e-07	2.84283e-05
1779	1.04533	0.447373	0.0194605	1.03472e-05	9.4761e-06
1780	0.057982	0.124087	0.640307	4.13806e-07	0.000123189
1781	0.0992784	0.277453	0.720477	2.42657e-07	2.46379e-05
1782	0.108766	0.0962692	0.258555	2.41922e-06	0.000204684
1783	-0.0843219	0.250093	0.735995	2.15446e-07	3.03235e-05
1784	0.0933371	0.0995487	0.34845	1.66609e-06	0.000191417
1785	-0.0661802	0.05711	0.24653	2.54503e-06	0.000581833
1786	0.0793503	0.176845	0.653649	3.81568e-07	6.06471e-05
1787	-0.0549585	0.277453	0.842981	7.43625e-08	2.46379e-05
1788	0.030626	0.0278971	0.272283	2.28414e-06	0.00244294
1789	-0.162351	0.316344	0.607804	4.99176e-07	1.89522e-05
1790	0.229867	0.189055	0.224033	2.80181e-06	5.30662e-05
1791	-0.161104	0.189055	0.394127	1.37626e-06	5.30662e-05
1792	0.307333	0.196191	0.117231	4.65074e-06	4.92757e-05
1793	0.961634	0.35368	0.00654941	1.40105e-05	1.51618e-05
1794	-0.135554	0.353682	0.701524	2.78393e-07	1.51618e-05
1795	-0.11975	0.258295	0.642921	4.07364e-07	2.84283e-05
1796	0.402949	0.333455	0.226891	2.76749e-06	1.7057e-05
1797	0.0391162	0.333455	0.906618	2.60795e-08	1.7057e-05
1798	0.0123234	0.0828016	0.881687	4.19805e-08	0.000276702
1799	-0.159611	0.200076	0.425015	1.20613e-06	4.73805e-05
1800	0.163601	0.408397	0.68872	3.04135e-07	1.13713e-05
1801	-0.222312	0.200076	0.26651	2.33989e-06	4.73805e-05
1802	0.440167	0.447375	0.325171	1.83464e-06	9.4761e-06
1803	0.13812	0.160191	0.388567	1.40895e-06	7.39136e-05
1804	0.972794	0.447374	0.0296714	8.96104e-06	9.4761e-06
1805	-0.291383	0.162285	0.0725737	6.10988e-06	7.20184e-05
1806	0.45557	0.408396	0.264632	2.35835e-06	1.13713e-05
1807	0.0488887	0.0492436	0.320812	1.868e-06	0.000782726
1808	-0.0532739	0.156236	0.733115	2.20359e-07	7.77041e-05
1809	-0.0659611	0.353682	0.852054	6.59189e-08	1.51618e-05
1810	-0.00519588	0.447376	0.990733	2.55644e-10	9.4761e-06
1811	-0.2285	0.10788	0.0341671	8.50258e-06	0.000162989
1812	0.208291	0.156235	0.182471	3.36854e-06	7.77041e-05
1813	0.267767	0.301622	0.374672	1.49365e-06	2.08474e-05
1814	0.112009	0.353682	0.751476	1.90082e-07	1.51618e-05
1815	-0.208076	0.301622	0.490284	9.01945e-07	2.08474e-05
1816	-0.625852	0.192522	0.00115085	2.00279e-05	5.1171e-05
1817	0.0967378	0.109157	0.375494	1.48852e-06	0.000159199
1818	0.356796	0.301622	0.236839	2.65201e-06	2.08474e-05
1819	0.0738496	0.200076	0.712048	2.58206e-07	4.73805e-05
1820	-0.00319272	0.174145	0.985373	6.37029e-10	6.25423e-05
1821	0.0517506	0.301622	0.863772	5.57911e-08	2.08474e-05
1822	0.0334389	0.106647	0.753866	1.86322e-07	0.000166779
1823	0.172462	0.179675	0.337126	1.74613e-06	5.87518e-05
1824	-0.401385	0.408396	0.325691	1.83071e-06	1.13713e-05
1825	0.0088397	0.378102	0.981348	1.0359e-09	1.32665e-05
1826	0.200323	0.447376	0.654316	3.79997e-07	9.4761e-06
1827	-0.520537	0.333455	0.118514	4.61837e-06	1.7057e-05
1828	-0.0586787	0.258295	0.820286	9.78118e-08	2.84283e-05
1829	0.0899106	0.106047	0.396527	1.36235e-06	0.000168675
1830	-0.346301	0.333455	0.299027	2.04405e-06	1.7057e-05
1831	0.0504286	0.196191	0.797149	1.25215e-07	4.92757e-05
1832	0.0174951	0.0369245	0.635636	4.25469e-07	0.00139299
1833	-0.160842	0.378102	0.670551	3.42958e-07	1.32665e-05
1834	0.231495	0.200076	0.247258	2.5372e-06	4.73805e-05
1835	0.116058	0.447376	0.795312	1.27546e-07	9.4761e-06
1836	-0.55049	0.378101	0.145412	4.01737e-06	1.32665e-05
1837	0.0424786	0.141479	0.763989	1.70852e-07	9.4761e-05
1838	0.025802	0.176845	0.883999	4.03443e-08	6.06471e-05
1839	0.842598	0.408395	0.0390946	8.06749e-06	1.13713e-05
1840	-0.311272	0.447375	0.48657	9.17483e-07	9.4761e-06
1841	0.0925157	0.378102	0.806701	1.13468e-07	1.32665e-05
1842	0.0261126	0.0880873	0.766894	1.66546e-07	0.000244483
1843	0.758179	0.447374	0.0901271	5.44328e-06	9.4761e-06
1844	-0.120443	0.26736	0.652356	3.84622e-07	2.65331e-05
1845	0.0521422	0.0140881	0.000214651	2.5961e-05	0.00964857
1846	-0.0156197	0.127053	0.902156	2.86444e-08	0.000117504
1847	-0.00435828	0.103188	0.96631	3.3809e-09	0.000178151
1848	0.0180072	0.0783661	0.818261	1.00068e-07	0.000308921
1849	0.0674157	0.447376	0.880219	4.30367e-08	9.4761e-06
1850	0.0482328	0.0227889	0.0343019	8.48982e-06	0.00366536
1851	-0.117166	0.23579	0.619255	4.67962e-07	3.4114e-05
1852	0.282358	0.121318	0.0199438	1.0266e-05	0.000128875
1853	0.0303236	0.158176	0.847971	6.9653e-08	7.58088e-05
1854	-0.0979783	0.242626	0.686342	3.09062e-07	3.22188e-05
1855	0.0863106	0.127053	0.49693	8.74622e-07	0.000117504
1856	0.592507	0.353682	0.0938847	5.31889e-06	1.51618e-05
1857	-0.105	0.353682	0.76656	1.67038e-07	1.51618e-05
1858	0.0182776	0.0505445	0.71764	2.4783e-07	0.000742927
1859	-0.0836209	0.174145	0.6311	4.36986e-07	6.25423e-05
1860	-0.318467	0.353682	0.367891	1.53661e-06	1.51618e-05
1861	0.354947	0.408396	0.38478	1.43161e-06	1.13713e-05
1862	0.190669	0.0842561	0.0236377	9.70546e-06	0.000267226
1863	-0.0468954	0.333455	0.888159	3.74841e-08	1.7057e-05
1864	0.228098	0.447375	0.610152	4.92673e-07	9.4761e-06
1865	0.17439	0.116297	0.133739	4.26153e-06	0.000140246
1866	-0.0311075	0.316344	0.921667	1.83262e-08	1.89522e-05
1867	0.534533	0.447375	0.232158	2.70561e-06	9.4761e-06
1868	-0.168299	0.171565	0.326612	1.82375e-06	6.44375e-05
1869	-0.260399	0.408396	0.523725	7.70508e-07	1.13713e-05
1870	0.100265	0.301622	0.739573	2.09427e-07	2.08474e-05
1871	-0.216382	0.242626	0.372484	1.50739e-06	3.22188e-05
1872	-0.179373	0.447376	0.688461	3.04671e-07	9.4761e-06
1873	0.205421	0.316344	0.516107	7.99155e-07	1.89522e-05
1874	0.0351068	0.0803624	0.662216	3.6169e-07	0.000293759
1875	-0.444105	0.408396	0.276844	2.24114e-06	1.13713e-05
1876	0.106631	0.288782	0.711946	2.58398e-07	2.27426e-05
1877	-0.150181	0.117091	0.199632	3.11777e-06	0.000138351
1878	0.627271	0.447375	0.160882	3.72586e-06	9.4761e-06
1879	0.469022	0.208593	0.0245442	9.58179e-06	4.35901e-05
1880	-0.0837743	0.301622	0.781208	1.46203e-07	2.08474e-05
1881	-0.0282833	0.035868	0.430381	1.17844e-06	0.00147638
1882	0.782821	0.408395	0.055261	6.96341e-06	1.13713e-05
1883	-0.643051	0.2295	0.00507944	1.48792e-05	3.60092e-05
1884	-0.00579564	0.0539533	0.914456	2.1869e-08	0.000651956
1885	-0.566573	0.447375	0.205357	3.03968e-06	9.4761e-06
1886	0.117083	0.200076	0.558419	6.49018e-07	4.73805e-05
1887	0.137907	0.26736	0.605989	5.0424e-07	2.65331e-05
1888	-0.349298	0.333455	0.294864	2.0796e-06	1.7057e-05
1889	0.0230062	0.301622	0.9392	1.10262e-08	2.08474e-05
1890	-0.122181	0.229502	0.594467	5.37149e-07	3.60092e-05
1891	-0.250825	0.208593	0.229186	2.74032e-06	4.35901e-05
1892	-0.449633	0.301622	0.136036	4.21165e-06	2.08474e-05
1893	-0.0214552	0.378102	0.954749	6.1025e-09	1.32665e-05
1894	0.370295	0.408396	0.364563	1.55809e-06	1.13713e-05
1895	-0.523338	0.447375	0.242083	2.59347e-06	9.4761e-06
1896	-0.321307	0.447375	0.472631	9.77592e-07	9.4761e-06
1897	-0.807973	0.447374	0.0709137	6.18173e-06	9.4761e-06
1898	-0.0781063	0.116297	0.501833	8.54857e-07	0.000140246
1899	-0.0713416	0.200076	0.721412	2.40966e-07	4.73805e-05
1900	0.526021	0.447375	0.239678	2.62013e-06	9.4761e-06
1901	0.0327529	0.301622	0.913528	2.23478e-08	2.08474e-05
1902	-0.347937	0.288781	0.228263	2.75122e-06	2.27426e-05
1903	0.086125	0.288782	0.765523	1.6857e-07	2.27426e-05
1904	0.0537125	0.123143	0.662707	3.60571e-07	0.000125085
1905	0.199775	0.182644	0.274048	2.2674e-06	5.68566e-05
1906	-0.1984	0.111159	0.0742897	6.03743e-06	0.000153513
1907	-0.125476	0.353682	0.722762	2.38537e-07	1.51618e-05
1908	0.773973	0.447374	0.0836248	5.67242e-06	9.4761e-06
1909	-0.0349637	0.333455	0.916493	2.08363e-08	1.7057e-05
1910	-0.569731	0.316343	0.0717047	6.14727e-06	1.89522e-05
1911	0.133699	0.242626	0.5816	5.75495e-07	3.22188e-05
1912	-0.257217	0.189054	0.173659	3.5082e-06	5.30662e-05
1913	0.0180077	0.277453	0.948251	7.98361e-09	2.46379e-05
1914	0.0165417	0.0247707	0.504265	8.45174e-07	0.00310058
1915	0.0966967	0.258295	0.708133	2.65615e-07	2.84283e-05
1916	0.274614	0.408396	0.501317	8.56924e-07	1.13713e-05
1917	0.244553	0.162285	0.131827	4.30378e-06	7.20184e-05
1918	0.148374	0.277453	0.592806	5.42003e-07	2.46379e-05
1919	-0.0795943	0.0842565	0.344829	1.69129e-06	0.000267226
1920	-0.19024	0.408396	0.641343	4.11245e-07	1.13713e-05
1921	0.141009	0.0867527	0.104075	5.00712e-06	0.000252064
1922	-0.167184	0.316344	0.597161	5.29335e-07	1.89522e-05
1923	0.164616	0.288782	0.568653	6.15839e-07	2.27426e-05
1924	7.88943e-05	0.353682	0.999822	9.43031e-14	1.51618e-05
1925	0.0881016	0.408397	0.829202	8.81993e-08	1.13713e-05
1926	-0.234453	0.204202	0.25091	2.49835e-06	4.54853e-05
1927	-0.131011	0.353682	0.711071	2.60044e-07	1.51618e-05
1928	0.23855	0.378102	0.528097	7.54399e-07	1.32665e-05
1929	-0.068358	0.0617	0.267901	2.32632e-06	0.000498443
1930	-0.0113669	0.408397	0.977795	1.4682e-09	1.13713e-05
1931	0.356472	0.169096	0.0350226	8.42251e-06	6.63327e-05
1932	-0.0900636	0.447376	0.840452	7.68096e-08	9.4761e-06
1933	0.297544	0.353682	0.400194	1.34133e-06	1.51618e-05
1934	0.00951513	0.378102	0.979923	1.20025e-09	1.32665e-05
1935	0.37025	0.408396	0.364622	1.55771e-06	1.13713e-05
1936	0.0307223	0.301622	0.91887	1.96627e-08	2.08474e-05
1937	-0.263155	0.213281	0.217262	2.88522e-06	4.16949e-05
1938	-0.0716286	0.447376	0.872796	4.85836e-08	9.4761e-06
1939	0.301725	0.301622	0.317146	1.89651e-06	2.08474e-05
1940	0.239354	0.242626	0.323881	1.84445e-06	3.22188e-05
1941	0.216477	0.447375	0.62847	4.43752e-07	9.4761e-06
1942	-0.397226	0.378102	0.293452	2.09179e-06	1.32665e-05
1943	0.138286	0.378102	0.714562	2.53512e-07	1.32665e-05
1944	-0.245162	0.333455	0.462208	1.02445e-06	1.7057e-05
1945	-0.494066	0.408396	0.226367	2.77375e-06	1.13713e-05
1946	-0.749356	0.408395	0.0665241	6.38078e-06	1.13713e-05
1947	0.361749	0.353682	0.306399	1.98267e-06	1.51618e-05
1948	1.00431	0.447373	0.0247751	9.55103e-06	9.4761e-06
1949	-0.041268	0.408397	0.919512	1.93519e-08	1.13713e-05
1950	-0.135264	0.353682	0.702131	2.77205e-07	1.51618e-05
1951	0.0660174	0.447376	0.882685	4.12699e-08	9.4761e-06
1952	0.36369	0.408396	0.37318	1.50301e-06	1.13713e-05
1953	-0.110184	0.408397	0.787317	1.37954e-07	1.13713e-05
1954	0.125568	0.353682	0.722566	2.38888e-07	1.51618e-05
1955	0.685246	0.447375	0.125596	4.44641e-06	9.4761e-06
1956	-0.0501405	0.26736	0.851238	6.66568e-08	2.65331e-05
1957	-0.00172703	0.0220358	0.937531	1.16414e-08	0.00392121
1958	0.13533	0.204202	0.507505	8.32401e-07	4.54853e-05
1959	-0.0735437	0.129153	0.569064	6.14531e-07	0.000113713
1960	0.0479337	0.127053	0.705971	2.69758e-07	0.000117504
1961	-0.0304288	0.0403618	0.45091	1.07718e-06	0.00116556
1962	0.36225	0.301622	0.229749	2.7337e-06	2.08474e-05
1963	-0.268673	0.200076	0.17932	3.41757e-06	4.73805e-05
1964	-0.0986123	0.2183	0.651465	3.86736e-07	3.97996e-05
1965	0.637234	0.447375	0.154336	3.84516e-06	9.4761e-06
1966	0.0885151	0.0949596	0.351268	1.64671e-06	0.00021037
1967	-0.0391193	0.408397	0.923689	1.73892e-08	1.13713e-05
1968	-0.70738	0.353681	0.0454953	7.58124e-06	1.51618e-05
1969	-0.31274	0.288781	0.278825	2.22274e-06	2.27426e-05
1970	-0.210896	0.408396	0.605576	5.05397e-07	1.13713e-05
1971	-0.0387711	0.0816904	0.635065	4.2691e-07	0.000284283
1972	0.0564515	0.250093	0.821418	9.65624e-08	3.03235e-05
1973	0.0487143	0.378102	0.897485	3.14598e-08	1.32665e-05
1974	-0.110937	0.149131	0.456942	1.04877e-06	8.52849e-05
1975	0.113908	0.288782	0.693254	2.94869e-07	2.27426e-05
1976	0.0203437	0.229502	0.929366	1.48918e-08	3.60092e-05
1977	-0.0165896	0.014654	0.257598	2.42896e-06	0.00891133
1978	-0.265853	0.137416	0.0530331	7.09358e-06	0.000100447
1979	0.00402999	0.0211532	0.848906	6.87884e-08	0.00425667
1980	-0.0194454	0.250093	0.938025	1.14576e-08	3.03235e-05
1981	0.116562	0.0854773	0.172676	3.52429e-06	0.000259645
1982	-0.0558007	0.122221	0.64799	3.95048e-07	0.00012698
1983	0.0925153	0.333455	0.781439	1.45886e-07	1.7057e-05
1984	0.0343134	0.147501	0.816048	1.02565e-07	8.71802e-05
1985	-0.25943	0.223691	0.246143	2.5492e-06	3.79044e-05
1986	0.160266	0.149131	0.282524	2.18882e-06	8.52849e-05
1987	0.0235382	0.0880873	0.789304	1.35326e-07	0.000244483
1988	-0.823123	0.447374	0.0657837	6.41573e-06	9.4761e-06
1989	-0.0436609	0.169097	0.796252	1.2635e-07	6.63327e-05
1990	-0.354679	0.288781	0.219375	2.85887e-06	2.27426e-05
1991	0.0399551	0.0531862	0.452515	1.06956e-06	0.000670908
1992	0.10192	0.164463	0.535449	7.27843e-07	7.01232e-05
1993	-0.0365001	0.0833745	0.661542	3.63231e-07	0.000272912
1994	-0.159862	0.301622	0.596108	5.32381e-07	2.08474e-05
1995	0.174896	0.333455	0.599934	5.2137e-07	1.7057e-05
1996	0.500292	0.447375	0.263447	2.37009e-06	9.4761e-06
1997	-0.0655758	0.277453	0.813162	1.0587e-07	2.46379e-05
1998	-0.406518	0.288781	0.159219	3.75563e-06	2.27426e-05
1999	0.21203	0.408396	0.603638	5.10846e-07	1.13713e-05
[truncated: 12,118 more rows]

## Sheet: Panel d
Simulation Replicate (1 - 100)	Variance Explained by underlying Causal variants (q2)	Signal Density Detected
1	0.005	0
2	0.005	0
3	0.005	0
4	0.005	0
5	0.005	0
6	0.005	0
7	0.005	0
8	0.005	0
9	0.005	2
10	0.005	0
11	0.005	0
12	0.005	4
13	0.005	0
14	0.005	0
15	0.005	2
16	0.005	1
17	0.005	0
18	0.005	1
19	0.005	4
20	0.005	0
21	0.005	0
22	0.005	1
23	0.005	4
24	0.005	0
25	0.005	0
26	0.005	0
27	0.005	4
28	0.005	0
29	0.005	0
30	0.005	0
31	0.005	0
32	0.005	0
33	0.005	0
34	0.005	0
35	0.005	0
36	0.005	0
37	0.005	0
38	0.005	1
39	0.005	2
40	0.005	1
41	0.005	2
42	0.005	0
43	0.005	2
44	0.005	0
45	0.005	0
46	0.005	0
47	0.005	2
48	0.005	0
49	0.005	0
50	0.005	0
51	0.005	1
52	0.005	0
53	0.005	0
54	0.005	0
55	0.005	0
56	0.005	1
57	0.005	0
58	0.005	0
59	0.005	0
60	0.005	0
61	0.005	0
62	0.005	0
63	0.005	2
64	0.005	0
65	0.005	0
66	0.005	1
67	0.005	2
68	0.005	0
69	0.005	5
70	0.005	0
71	0.005	1
72	0.005	0
73	0.005	5
74	0.005	0
75	0.005	0
76	0.005	0
77	0.005	0
78	0.005	0
79	0.005	5
80	0.005	0
81	0.005	0
82	0.005	1
83	0.005	2
84	0.005	4
85	0.005	0
86	0.005	0
87	0.005	0
88	0.005	0
89	0.005	0
90	0.005	0
91	0.005	0
92	0.005	0
93	0.005	0
94	0.005	0
95	0.005	1
96	0.005	0
97	0.005	0
98	0.005	0
99	0.005	0
100	0.005	0
1	0.01	3
2	0.01	0
3	0.01	0
4	0.01	0
5	0.01	0
6	0.01	0
7	0.01	0
8	0.01	0
9	0.01	0
10	0.01	5
11	0.01	0
12	0.01	2
13	0.01	0
14	0.01	1
15	0.01	0
16	0.01	1
17	0.01	0
18	0.01	8
19	0.01	0
20	0.01	0
21	0.01	0
22	0.01	2
23	0.01	0
24	0.01	2
25	0.01	0
26	0.01	0
27	0.01	1
28	0.01	0
29	0.01	3
30	0.01	8
31	0.01	3
32	0.01	2
33	0.01	2
34	0.01	0
35	0.01	8
36	0.01	0
37	0.01	0
38	0.01	2
39	0.01	0
40	0.01	0
41	0.01	0
42	0.01	0
43	0.01	1
44	0.01	0
45	0.01	0
46	0.01	1
47	0.01	3
48	0.01	0
49	0.01	0
50	0.01	1
51	0.01	0
52	0.01	0
53	0.01	0
54	0.01	0
55	0.01	0
56	0.01	0
57	0.01	0
58	0.01	0
59	0.01	0
60	0.01	0
61	0.01	0
62	0.01	1
63	0.01	0
64	0.01	2
65	0.01	0
66	0.01	2
67	0.01	4
68	0.01	0
69	0.01	0
70	0.01	0
71	0.01	2
72	0.01	2
73	0.01	0
74	0.01	2
75	0.01	0
76	0.01	0
77	0.01	2
78	0.01	2
79	0.01	0
80	0.01	2
81	0.01	3
82	0.01	0
83	0.01	1
84	0.01	0
85	0.01	0
86	0.01	0
87	0.01	0
88	0.01	0
89	0.01	0
90	0.01	0
91	0.01	3
92	0.01	0
93	0.01	0
94	0.01	5
95	0.01	0
96	0.01	0
97	0.01	0
98	0.01	0
99	0.01	0
100	0.01	0
1	0.02	3
2	0.02	1
3	0.02	2
4	0.02	7
5	0.02	4
6	0.02	0
7	0.02	3
8	0.02	0
9	0.02	0
10	0.02	3
11	0.02	2
12	0.02	0
13	0.02	2
14	0.02	0
15	0.02	0
16	0.02	0
17	0.02	0
18	0.02	0
19	0.02	0
20	0.02	0
21	0.02	3
22	0.02	0
23	0.02	0
24	0.02	0
25	0.02	0
26	0.02	0
27	0.02	0
28	0.02	0
29	0.02	0
30	0.02	0
31	0.02	0
32	0.02	3
33	0.02	3
34	0.02	0
35	0.02	0
36	0.02	1
37	0.02	0
38	0.02	0
39	0.02	0
40	0.02	2
41	0.02	0
42	0.02	3
43	0.02	0
44	0.02	0
45	0.02	0
46	0.02	0
47	0.02	4
48	0.02	0
49	0.02	3
50	0.02	0
51	0.02	3
52	0.02	0
53	0.02	0
54	0.02	3
55	0.02	8
56	0.02	1
57	0.02	2
58	0.02	0
59	0.02	3
60	0.02	0
61	0.02	0
62	0.02	3
63	0.02	4
64	0.02	0
65	0.02	3
66	0.02	0
67	0.02	3
68	0.02	1
69	0.02	5
70	0.02	0
71	0.02	7
72	0.02	0
73	0.02	0
74	0.02	0
75	0.02	0
76	0.02	1
77	0.02	0
78	0.02	0
79	0.02	2
80	0.02	0
81	0.02	7
82	0.02	0
83	0.02	3
84	0.02	3
85	0.02	0
86	0.02	3
87	0.02	0
88	0.02	0
89	0.02	0
90	0.02	0
91	0.02	0
92	0.02	3
93	0.02	0
94	0.02	0
95	0.02	0
96	0.02	0
97	0.02	6
98	0.02	1
99	0.02	0
100	0.02	2
1	0.05	0
2	0.05	0
3	0.05	3
4	0.05	0
5	0.05	1
6	0.05	0
7	0.05	3
8	0.05	3
9	0.05	1
10	0.05	5
11	0.05	0
12	0.05	0
13	0.05	4
14	0.05	1
15	0.05	0
16	0.05	0
17	0.05	4
18	0.05	0
19	0.05	7
20	0.05	4
21	0.05	4
22	0.05	2
23	0.05	0
24	0.05	1
25	0.05	2
26	0.05	5
27	0.05	3
28	0.05	0
29	0.05	3
30	0.05	0
31	0.05	3
32	0.05	3
33	0.05	0
34	0.05	0
35	0.05	3
36	0.05	7
37	0.05	4
38	0.05	3
39	0.05	5
40	0.05	5
41	0.05	3
42	0.05	2
43	0.05	3
44	0.05	3
45	0.05	3
46	0.05	0
47	0.05	7
48	0.05	2
49	0.05	2
50	0.05	6
51	0.05	0
52	0.05	2
53	0.05	0
54	0.05	3
55	0.05	1
56	0.05	2
57	0.05	0
58	0.05	7
59	0.05	8
60	0.05	0
61	0.05	0
62	0.05	4
63	0.05	0
64	0.05	1
65	0.05	0
66	0.05	0
67	0.05	3
68	0.05	0
69	0.05	3
70	0.05	4
71	0.05	0
72	0.05	10
73	0.05	1
74	0.05	2
75	0.05	3
76	0.05	0
77	0.05	0
78	0.05	0
79	0.05	3
80	0.05	0
81	0.05	1
82	0.05	6
83	0.05	3
84	0.05	3
85	0.05	3
86	0.05	2
87	0.05	3
88	0.05	0
89	0.05	3
90	0.05	0
91	0.05	5
92	0.05	0
93	0.05	0
94	0.05	6
95	0.05	3
96	0.05	0
97	0.05	4
98	0.05	0
99	0.05	1
100	0.05	6

## Sheet: Panel e
Ancestries	Variance in VNTR length explained by 25 GWS SNPs near ACAN	Standard Error	Sample size
South-Asian	0.731	0.00923683	9219
European	0.467	0.00154998	414429
African	0.423	0.0113767	7543
East-Asian	0.408	0.025413	1496

## Sheet: Panel f
Statistical Model	Variance explained	Standard-Error
VNTR	0.00214	0.000143564
VNTR + rs3817428 + rs34949187	0.00338	0.000180313
VNTR + rs3817428 + rs34949187 + rs7176941	0.00345	0.000182165
25 GWS SNPs	0.00395	0.00019487
VNTR + 25 GWS SNPs	0.00448	0.000207477
VNTR + rs3817428 + rs34949187 + rs7176941 + 25 GWS SNPs	0.00463	0.000210905
