# Supplementary material for: A saturated map of common genetic variants associated with human height
Source: Nature. 2022 Oct 12;610(7933):704–12. doi: 10.1038/s41586-022-05275-y (PMC9605867; doi:10.1038/s41586-022-05275-y)
Supplement: Supplementary file 13 — Source Data Extended Data Fig. 6 [file 41586_2022_5275_MOESM13_ESM.xlsx]

## Sheet: Sheet1
Ancestries / Ethnicities	Heritability (within)	Heritability (outside)	S.E. (within)	S.E. (outside)	Heritability (HM3 SNPs)	# SNPs (total)	Sample size
European	0.567691	-0.013755	0.020862	0.021183	0.513052	8547249	14587
Hispanic	0.426183	0.027473	0.057087	0.064912	0.440672	9525482	4939
South-Asian	0.454481	0.011767	0.035598	0.011767	0.409165	9890363	9257
East-Asian	0.407729	0.0246156	0.0082573	0.00737456	0.383786	8441439	49939
African	0.569913	0.0443003	0.0415422	0.0463	0.464116	16357622	15149
