# Supplementary material for: A saturated map of common genetic variants associated with human height
Source: Nature. 2022 Oct 12;610(7933):704–12. doi: 10.1038/s41586-022-05275-y (PMC9605867; doi:10.1038/s41586-022-05275-y)
Supplement: Supplementary file 14 — Source Data Extended Data Fig. 7 [file 41586_2022_5275_MOESM14_ESM.xlsx]

## Sheet: Sheet1
			Prediction Accuracy of PGS derived from SNPs ascertained at various significance levels					Number of SNPs (in PGS)				Standard Error Prediction Accuracy
Ancestries / Ethnicities	PGS (ancestries/ethnicities of GWAS participants where the PGS is derived)	Cohort / Study	P<5e-08	P<5e-07	P<5e-06	P<5e-05	Sample size	P<5e-08	P<5e-07	P<5e-06	P<5e-05	P<5e-08	P<5e-07	P<5e-06	P<5e-05
European	Cross-ancestry	UK Biobank	0.398947	0.404135	0.408549	0.414549	14587	12186	14170	16764	20514	0.00810888	0.00812614	0.00814008	0.00815794
	European		0.400002	0.405905	0.410721	0.421516	14587	10181	11661	13697	16791	0.00811247	0.00813181	0.00814668	0.00817711
	Cross-ancestry	Lifelines	0.400907	0.405123	0.408182	0.412189	14058	12199	14186	16784	20537	0.0082668	0.00828086	0.00829066	0.00830301
	European		0.402743	0.408231	0.414532	0.422915	14058	10194	11677	13717	16813	0.008273	0.00829082	0.00830996	0.00833326
South-Asian	Cross-ancestry	UK Biobank	0.213054	0.215337	0.215556	0.219576	9257	11663	13526	15975	19483	0.00851163	0.00854469	0.00854783	0.00860504
	European		0.20443	0.207182	0.211232	0.213752	9257	9788	11186	13102	15950	0.00838313	0.00842476	0.00848496	0.00852176
	South-Asian		0.0328789	0.0391491	0.0425334	0.0440081	9257	68	99	157	361	0.00370676	0.00403166	0.0041949	0.00426372
East-Asian	Cross-ancestry		0.199412	0.202247	0.203638	0.206965	2246	10501	12123	14298	17358	0.0168618	0.0169512	0.0169945	0.017097
	European		0.168679	0.16497	0.162541	0.164086	2246	8756	9987	11693	14198	0.015803	0.0156631	0.01557	0.0156294
	East-Asian		0.15728	0.170262	0.184427	0.180321	2246	918	1171	1611	2358	0.015364	0.0158619	0.016367	0.0162245
African Admixed	Cross-ancestry		0.0844389	0.0861236	0.0866462	0.0906531	6911	11405	13217	15652	19104	0.00668921	0.00674939	0.0067679	0.00690742
	European		0.0604818	0.058243	0.0590816	0.0572444	6911	9534	10906	12773	15593	0.00573488	0.00563444	0.00567233	0.00558889
	African		0.0849621	0.0907668	0.0928741	0.094654	6911	448	600	854	1355	0.00670798	0.00691131	0.00698298	0.00704265
African American	Cross-ancestry	PAGE	0.122915	0.11592	0.107402	0.101834	8238	12159	14138	16722	20465	0.00723507	0.00705414	0.00682265	0.00666412
	European		0.0704491	0.0590534	0.0535972	0.0388684	8238	10157	11635	13662	16738	0.00563889	0.00519426	0.00496282	0.00425901
	African		0.0846803	0.0881997	0.0958753	0.104741	8238	453	605	860	1363	0.00613475	0.00624888	0.00648764	0.00674762
Hispanic	Cross-ancestry		0.201493	0.208019	0.206414	0.205276	5798	12153	14130	16714	20455	0.0105356	0.010661	0.0106306	0.0106088
	European		0.186799	0.189855	0.190131	0.187887	5798	10153	11628	13652	16726	0.0102371	0.0103011	0.0103068	0.01026
	Hispanic		0.131021	0.132032	0.132845	0.137799	5798	1508	1918	2464	3177	0.0088627	0.00889164	0.00891481	0.00905354
