# Supplementary material for: A saturated map of common genetic variants associated with human height
Source: Nature. 2022 Oct 12;610(7933):704–12. doi: 10.1038/s41586-022-05275-y (PMC9605867; doi:10.1038/s41586-022-05275-y)
Supplement: Supplementary file 15 — Source Data Extended Data Fig. 8 [file 41586_2022_5275_MOESM15_ESM.xlsx]

## Sheet: Sheet1
DEPICT		Cluster (Gene sets in cluster)	1 (498)	2 (391)	3 (187)	4 (348)	5 (669)	6 (489)	7 (384)	8 (1385)	9 (869)	10 (199)	11 (538)	12 (1976)	13 (274)	14 (1257)	15 (666)	16 (364)	17 (809)	18 (486)	19 (788)	20 (1885)
	Sample	N=0.13M	0.62249	2.6087	0.26738	0.431034	3.81166	0.388548	0.0260417	0.32491	0.115075	1.40704	5.40892	0.0860324	0.182482	0.135243	0	3.18681	3.11496	0.164609	1.35787	0.647215
		N=0.24M	0.180723	1.5601	0.213904	0.258621	3.48281	0.286299	0.0260417	0.231047	0.172612	1.30653	5.85502	0.0404858	0.0729927	0.103421	0	3.70879	4.01731	0.205761	1.21827	0.732095
		N=0.70M	0.60241	4.78261	0.374332	0.258621	4.23019	0.368098	0.0260417	0.303249	0.0920598	1.05528	5.13011	0.0202429	0.0729927	0.0795545	0	2.66484	3.28801	0.0617284	0.850254	0.61008
		N=1.63M	0.562249	4.42455	0.320856	0.172414	4.12556	0.654397	0.0260417	0.274368	0.0920598	1.35678	5.35316	0.0202429	0.0364964	0.0795545	0	2.58242	3.41162	0.164609	0.824873	0.557029
		N=2.50M	0.542169	3.09463	0.481283	0.114943	3.96114	0.531697	0.0260417	0.310469	0.103567	1.30653	5.79926	0.0253036	0.218978	0.0875099	0	3.35165	3.18912	0.349794	0.977157	0.567639
		N=4.08M	0.722892	3.35038	0.427807	0.316092	4.30493	0.408998	0.0260417	0.32491	0.115075	1.45729	5.5948	0.0303644	0.255474	0.103421	0	2.69231	3.17676	0.246914	1.01523	0.493369
		N=5.31M	0.502008	2.99233	0.695187	0.402299	3.8565	0.449898	0.0260417	0.33935	0.13809	1.55779	5.79926	0.0354251	0.255474	0.119332	0	3.1044	3.1644	0.308642	0.989848	0.546419
MAGMA		Cluster (Gene sets in cluster)	1 (498)	2 (391)	3 (187)	4 (348)	5 (669)	6 (489)	7 (384)	8 (1385)	9 (869)	10 (199)	11 (538)	12 (1976)	13 (274)	14 (1257)	15 (666)	16 (364)	17 (809)	18 (486)	19 (788)	20 (1885)
	Sample	N=0.13M	0.060241	0.102302	0	0	1.71898	0.0817996	0	0.158845	0.103567	0.653266	4.81413	0.0809717	0.364964	0.190931	0.03003	5.85165	5.30284	0.699588	1.09137	1.07692
		N=0.24M	0.060241	0.153453	0.0534759	0	1.47982	0	0	0.144404	0.0920598	1.20603	5.72491	0.0354251	0.255474	0.0477327	0	5.71429	5.30284	0.720165	1.14213	1.03448
		N=0.70M	0	0.153453	0.0534759	0	1.49477	0.102249	0	0.101083	0.115075	0.904523	5.42751	0.0506073	0.40146	0.0477327	0	5.90659	5.04326	0.843621	1.42132	1.04509
		N=1.63M	0.060241	0.230179	0.106952	0	1.79372	0.102249	0	0.0794224	0.13809	1.05528	5.40892	0.0455466	0.364964	0.0556881	0.015015	5.82418	5.10507	0.555556	1.19289	1.0557
		N=2.50M	0.060241	0.179028	0.0534759	0	1.65919	0.122699	0	0.101083	0.103567	0.954774	5.4461	0.0404858	0.40146	0.071599	0.015015	5.98901	4.98146	0.720165	1.33249	1.02387
		N=4.08M	0.060241	0.179028	0.106952	0	1.50972	0.102249	0	0.0649819	0.115075	0.954774	5.40892	0.0303644	0.40146	0.0636436	0	5.98901	5.08035	0.884774	1.25635	1.07692
		N=5.31M	0.060241	0.179028	0.106952	0	1.56951	0.102249	0	0.0722022	0.13809	0.954774	5.52045	0.0404858	0.40146	0.0397772	0	5.76923	5.01854	0.946502	1.24365	1.07162
OMIM		Cluster (Gene sets in cluster)	1 (498)	2 (391)	3 (187)	4 (348)	5 (669)	6 (489)	7 (384)	8 (1385)	9 (869)	10 (199)	11 (538)	12 (1976)	13 (274)	14 (1257)	15 (666)	16 (364)	17 (809)	18 (486)	19 (788)	20 (1885)
	Sample	OMIM genes	1.2483	1.52788	0.853717	1.18939	1.66401	2.5601	0.655205	0.952845	1.10766	1.11455	1.57584	0.660799	0.501944	0.459562	0.40655	2.27662	1.83487	0.632701	0.981724	0.925904
