# Supplementary material for: A saturated map of common genetic variants associated with human height
Source: Nature. 2022 Oct 12;610(7933):704–12. doi: 10.1038/s41586-022-05275-y (PMC9605867; doi:10.1038/s41586-022-05275-y)
Supplement: Supplementary file 16 — Source Data Extended Data Fig. 9 [file 41586_2022_5275_MOESM16_ESM.xlsx]

## Sheet: Sheet1
		Enrichment of Heritability							Z-scores							P-values
Functional Annotation Category	Proportion of SNPs	Lango-Allen et al. (2010; N=129,742)	Wood et al. (2014; N=240,778)	Yengo et al. (2018; N=691,001)	GIANT EUR (no 23andMe; N=1,605,692)	23andMe (N=2,453,047)	GIANT (EUR) + 23andMe (N=3,989,393)	META-FE (N = 4,992,382)	Lango-Allen et al. (2010; N=129,742)	Wood et al. (2014; N=240,778)	Yengo et al. (2018; N=691,001)	GIANT EUR (no 23andMe; N=1,605,692)	23andMe (N=2,453,047)	GIANT (EUR) + 23andMe (N=3,989,393)	META-FE (N = 4,992,382)	Lango-Allen et al. (2010; N=129,742)	Wood et al. (2014; N=240,778)	Yengo et al. (2018; N=691,001)	GIANT EUR (no 23andMe; N=1,605,692)	23andMe (N=2,453,047)	GIANT (EUR) + 23andMe (N=3,989,393)	META-FE (N = 4,992,382)
Coding_UCSCL2_0	0.0160618	9.23596	10.9168	12.3883	13.3268	12.4417	12.3258	12.9623	3.80476	4.31073	5.17484	5.62819	6.03698	5.65378	5.39245	0.00193108	0.000382162	1.03304e-05	6.73042e-07	1.99358e-08	4.9793e-07	1.23547e-06
CTCF_HoffmanL2_0	0.023866	2.33719	2.74205	3.18562	3.31513	3.4792	2.53087	2.83335	1.21849	1.70077	2.38017	2.43709	2.33254	1.93488	2.34421	0.487248	0.279625	0.101066	0.0878058	0.0959807	0.241623	0.133145
DGF_ENCODEL2_0	0.137434	4.45051	4.25493	4.46027	4.60423	4.84265	4.92371	4.96771	5.73539	6.38391	7.2215	6.95786	5.90783	5.16135	4.98917	3.06561e-05	3.4886e-06	2.13565e-07	3.83983e-07	1.75231e-06	1.20872e-05	1.12873e-05
DHS_TrynkaL2_0	0.167492	3.49435	3.45572	3.78227	3.44959	3.16847	3.1296	3.15734	4.94918	5.52992	7.22196	6.91187	5.94209	5.90399	5.73328	0.000894053	0.000213087	8.79659e-07	3.87438e-06	0.00013939	0.000205083	0.000290368
Enhancer_AnderssonL2_0	0.00441622	4.08412	3.8935	1.59714	0.87792	-0.879088	-0.307531	-0.503316	0.837087	0.943118	0.489399	0.26315	-0.26519	-0.101129	-0.161433	0.525297	0.481693	0.854168	0.970712	0.569832	0.666911	0.628394
Enhancer_HoffmanL2_0	0.0428973	4.69021	4.56486	4.61029	4.31923	3.76473	4.30378	4.25946	3.7081	4.03177	4.91044	4.93729	4.3725	5.09796	4.84518	0.00296906	0.00142104	0.000115248	0.000221888	0.00134674	6.03026e-05	0.000109189
FetalDHS_TrynkaL2_0	0.0853658	3.90104	3.39169	3.60178	3.1787	2.73151	3.14848	3.06303	3.69613	3.81113	4.73991	4.54923	3.76191	4.63366	4.24305	0.00805829	0.0088581	0.001057	0.00239701	0.0201118	0.00224261	0.00573658
H3K27ac_PGC2L2_0	0.272647	2.11348	2.20638	2.30925	2.38328	2.272	2.29946	2.38463	7.07121	7.15135	7.0764	5.83389	5.89054	7.10387	6.80526	0.000240367	0.000196884	0.000196566	0.000876075	0.000624403	1.61586e-05	1.42989e-05
H3K4me1_TrynkaL2_0	0.428668	2.3243	2.38074	2.50102	2.54445	2.5277	2.53573	2.61804	12.0872	15.013	15.2751	14.0651	11.7782	12.1557	12.0779	4.97092e-11	1.20424e-14	7.1256e-15	6.4088e-14	4.99977e-13	7.25522e-15	9.81269e-17
H3K4me3_TrynkaL2_0	0.137029	3.38525	3.37682	3.91243	3.95677	3.61041	3.7263	3.88617	6.63171	8.00861	8.80472	8.40751	7.99097	7.98386	7.87851	9.40747e-06	2.4358e-07	6.87379e-10	1.08543e-08	2.46315e-07	1.05474e-06	1.08381e-06
H3K9ac_TrynkaL2_0	0.128964	4.52558	4.61108	5.08713	5.29496	5.04092	5.39268	5.51358	7.98821	9.90503	10.9807	11.267	8.67049	7.93285	7.41407	1.36946e-09	1.09451e-12	8.13194e-16	1.9715e-15	3.13136e-13	5.51297e-13	1.48444e-12
Intron_UCSCL2_0	0.394315	1.13004	1.12121	1.16002	1.20442	1.24491	1.25824	1.2767	13.0477	13.5189	13.8389	16.2911	15.3752	12.4366	11.7576	0.120828	0.133128	0.0527749	0.00626755	0.00232503	0.00855647	0.00818258
PromoterFlanking_HoffmanL2_0	0.00856407	-5.64147	-4.4947	-2.64095	-2.48013	-2.99986	-1.64974	-1.39666	-1.79064	-1.71764	-0.866229	-1.01742	-1.22711	-0.684985	-0.459727	0.0391101	0.040157	0.238654	0.155566	0.101216	0.269541	0.427913
Promoter_UCSCL2_0	0.0481063	2.4627	2.19574	3.00946	2.67592	2.09487	2.05057	2.22073	3.12127	2.71587	4.11944	3.90729	2.89313	2.27941	2.29335	0.0681634	0.140341	0.00645449	0.0145969	0.13967	0.262	0.229072
Repressed_HoffmanL2_0	0.451923	0.313782	0.173426	0.111632	0.106322	0.139157	0.173172	0.1647	1.54312	1.06851	0.72431	0.695851	0.931233	1.16313	1.05095	0.0004766	2.70118e-07	5.64775e-09	1.06855e-08	6.47494e-08	5.63625e-07	1.85435e-06
SuperEnhancer_HniszL2_0	0.169816	2.45011	2.48774	2.56629	2.61902	2.5186	2.62078	2.6597	14.2916	15.5165	17.2445	17.6587	19.4194	19.1136	17.435	2.23537e-14	1.84157e-18	8.64265e-24	2.10776e-21	1.41091e-23	7.03998e-27	9.75445e-25
TFBS_ENCODEL2_0	0.132798	3.6409	3.32086	4.05389	3.96026	3.5274	3.39128	3.53063	5.16088	5.26557	6.35632	6.02066	5.35383	5.19172	5.47508	0.000155343	0.000227491	2.05706e-06	1.22533e-05	0.000219221	0.00057289	0.000294206
Transcr_HoffmanL2_0	0.352568	1.47253	1.56973	1.53716	1.50698	1.57086	1.56678	1.53914	5.11179	6.85609	7.50206	7.01842	7.59446	7.69953	7.52975	0.0927594	0.011579	0.00788476	0.0178863	0.00693502	0.00694959	0.0111366
TSS_HoffmanL2_0	0.0187299	6.45385	6.4361	8.17546	8.93398	7.61181	9.11472	9.03805	3.22755	3.53751	4.68	5.26229	4.22336	4.41033	3.86071	0.00740538	0.00274247	2.98378e-05	3.75138e-06	0.000278045	6.23397e-05	0.00038579
UTR_3_UCSCL2_0	0.0119264	9.75386	10.8005	9.84029	10.1636	9.21522	7.93171	8.47967	3.40958	4.01116	4.4269	4.53665	4.32942	3.47516	3.4805	0.00411498	0.000681682	0.000203312	9.30882e-05	0.000216659	0.0050311	0.00502067
UTR_5_UCSCL2_0	0.00590433	7.04021	9.00498	12.9313	11.3937	11.4414	11.4901	11.5102	1.78397	2.54882	4.12502	3.3163	2.56544	2.69564	2.46573	0.137794	0.0273464	0.000180222	0.00309768	0.0229253	0.0190411	0.0323279
WeakEnhancer_HoffmanL2_0	0.0212743	1.04004	1.07068	1.50461	1.59432	0.652279	0.611879	0.377521	0.528909	0.674387	1.15247	1.31879	0.537903	0.490704	0.283986	0.983765	0.964488	0.700281	0.623895	0.77465	0.756731	0.64008
GERP.NSL2_0	1.76511	1.80839	1.82662	1.9141	1.99534	1.91919	1.95661	2.01024	15.246	15.6482	17.019	16.3971	15.4065	15.9442	15.6028	8.48749e-10	3.89406e-10	1.34392e-12	1.00437e-12	6.33434e-13	2.71383e-14	1.22515e-15
GERP.RSsup4L2_0	0.00941861	5.00273	5.55372	7.51972	8.13798	8.09224	8.1188	8.00264	1.26814	1.78006	3.19432	3.67153	3.62326	3.8542	3.51336	0.313818	0.15034	0.00790404	0.0019529	0.00165077	0.00102187	0.00305671
Recomb_Rate_10kbL2_0	1.51513	1.03036	0.984422	0.826606	0.831221	0.767762	0.79333	0.739502	6.46161	7.32471	5.80247	5.88321	6.60976	7.55125	7.22109	0.848694	0.906247	0.199501	0.226468	0.0470551	0.0493883	0.0113663
Nucleotide_Diversity_10kbL2_0	4.44964	0.866322	0.853294	0.834611	0.815135	0.827386	0.815337	0.805215	27.2822	30.5145	29.0486	27.7559	25.7586	26.0089	24.1288	2.26828e-05	1.71675e-07	7.50415e-09	9.91542e-10	1.42869e-07	1.04734e-08	1.77992e-08
Backgrd_Selection_StatL2_0	0.185034	1.50464	1.53824	1.64513	1.6815	1.66783	1.65355	1.68613	21.6336	24.5269	25.6769	29.4317	27.2449	27.0116	25.8009	4.0954e-17	4.48876e-20	1.27621e-24	2.8904e-24	1.58305e-26	7.87666e-26	4.94201e-29
CpG_Content_50kbL2_0	0.0100971	1.30644	1.32207	1.37979	1.39264	1.37553	1.38319	1.38533	43.1521	47.8171	45.9764	42.0812	40.5872	42.2696	39.2837	7.9409e-15	9.20763e-17	5.95442e-23	4.32764e-21	7.20029e-25	6.05909e-28	1.08088e-27
GTEx_eQTL_MaxCPPL2_0	0.00659642	4.48906	4.7622	5.87123	5.85446	5.66906	5.75469	5.86125	2.43745	2.7596	3.96764	3.60327	3.89207	4.08782	3.97259	0.0588419	0.0315	0.000978265	0.00367321	0.00191047	0.00126052	0.00165964
BLUEPRINT_H3K27acQTL_MaxCPPL2_0	0.0104525	5.96394	5.83903	5.68158	6.03261	5.69586	5.57627	5.35529	4.54629	4.29861	4.0717	3.92987	3.79142	4.30217	4.9414	0.000364528	0.000741551	0.00124636	0.00150499	0.00243568	0.00071927	0.000118343
BLUEPRINT_H3K4me1QTL_MaxCPPL2_0	0.00833323	3.8623	4.39018	4.61183	4.96835	4.37912	4.03286	3.83362	2.80908	3.36385	3.94146	3.53043	3.72503	4.17566	4.07786	0.0357439	0.00990752	0.00227694	0.00473404	0.00311878	0.00111684	0.00166202
BLUEPRINT_DNA_methylation_MaxCPPL2_0	0.0201449	3.48076	3.45849	3.14414	3.39889	3.44668	3.40276	3.23911	4.04073	4.38116	4.11098	4.36278	4.31083	4.81593	4.38932	0.00344453	0.001581	0.00463616	0.00233278	0.00250295	0.00068287	0.00230308
synonymousL2_0	0.00341204	10.4181	10.1309	13.2927	14.0557	12.2463	8.30609	7.23476	1.23079	1.15876	1.76696	1.86932	1.74068	1.43597	1.17598	0.272865	0.303284	0.111948	0.0882746	0.109971	0.206341	0.311748
non_synonymousL2_0	0.00354308	16.0729	20.5884	21.6263	27.1659	23.1386	25.5877	28.1698	2.57093	2.89888	2.75741	3.01641	2.82959	2.63524	2.40759	0.0196973	0.00829794	0.0106099	0.00355233	0.00522936	0.010419	0.0184991
Conserved_Vertebrate_phastCons46wayL2_0	0.0325241	8.05616	7.79125	8.18206	9.07805	7.81927	9.11874	9.61049	4.73192	4.88179	5.29041	5.70808	5.07098	5.48291	5.25148	5.83633e-05	2.58347e-05	4.07221e-06	6.02949e-07	1.98233e-05	2.29464e-06	5.64084e-06
Conserved_Mammal_phastCons46wayL2_0	0.0242087	11.1672	10.6116	11.8872	12.9532	11.5265	12.9477	13.7565	5.41806	5.3297	5.60769	6.11001	5.39926	5.73814	5.5153	4.26073e-06	4.6097e-06	8.25453e-07	4.75779e-08	1.59054e-06	3.04266e-07	8.31256e-07
Conserved_Primate_phastCons46wayL2_0	0.022147	13.2025	12.7788	13.4506	14.1662	11.8518	12.246	13.1172	5.35283	5.92541	7.27913	7.67598	6.84257	6.57131	6.09315	2.77206e-06	4.04558e-07	4.28961e-09	6.87459e-11	1.00371e-09	4.92225e-09	2.05323e-08
BivFlnkL2_0	0.0142258	10.9583	10.1631	10.0807	10.3882	9.10428	9.50886	10.0511	3.96929	4.04958	4.80145	4.17934	4.45865	4.29451	4.14462	0.000395362	0.000333991	2.53922e-05	0.000182552	6.44727e-05	9.7529e-05	0.000125853
Human_Promoter_VillarL2_0	0.0161219	7.87413	8.00622	9.79791	10.4837	9.48059	10.9896	11.1418	4.56018	5.07719	6.22097	7.22283	5.96884	5.47507	4.90992	9.01269e-05	6.57342e-06	1.5365e-08	2.21276e-10	1.97785e-08	5.59978e-08	5.64889e-07
Human_Enhancer_VillarL2_0	0.0336378	2.23477	2.14273	1.8301	1.78139	1.27999	1.66472	1.81131	3.00731	3.49569	3.40313	3.0693	2.20203	3.08279	3.37592	0.093705	0.0600013	0.118415	0.175538	0.630779	0.225165	0.141665
Ancient_Sequence_Age_Human_PromoterL2_0	0.00466419	13.6743	17.1093	19.7777	20.02	18.8424	19.1889	18.8789	2.68936	3.50379	3.67604	3.96351	3.96857	3.71901	3.52597	0.016885	0.00136018	0.000692688	0.000363233	0.000256265	0.000519326	0.000817696
Ancient_Sequence_Age_Human_EnhancerL2_0	0.00548732	16.2467	12.9272	10.6955	11.3175	8.05419	9.0504	9.10139	3.22009	2.84715	3.52396	3.5389	3.01471	3.58492	3.58038	0.00301629	0.00977268	0.00152712	0.00148872	0.00958048	0.0018034	0.00182126
Human_Enhancer_Villar_Species_Enhancer_CountL2_0	0.0681631	4.69192	4.23766	4.17552	4.76957	4.36745	4.78424	5.13068	4.42072	4.57439	4.76845	4.68285	4.4253	5.08903	5.46886	0.000488183	0.000447745	0.000235658	0.000221489	0.000688024	8.68629e-05	2.50171e-05
Human_Promoter_Villar_ExACL2_0	0.00282248	16.3883	15.2598	16.6657	16.4866	13.9526	16.0914	15.8219	3.57987	3.79399	4.26485	4.55456	4.35628	5.1442	5.09902	0.000960536	0.000362457	5.96661e-05	2.85254e-05	7.11491e-05	2.62458e-06	3.29154e-06
