# Supplementary material for: A saturated map of common genetic variants associated with human height
Source: Nature. 2022 Oct 12;610(7933):704–12. doi: 10.1038/s41586-022-05275-y (PMC9605867; doi:10.1038/s41586-022-05275-y)
Supplement: Supplementary file 17 — Source Data Extended Data Fig. 10 [file 41586_2022_5275_MOESM17_ESM.xlsx]

## Sheet: Sheet1
			Meta-analysis (N=72,957)		Estonian Biobank (N=44,312)		UK Biobank (N=14,587)		Lifelines (N=14,058)
			Heritability	Standard Error	Heritability	Standard Error	Heritability	Standard Error	Heritability	Standard Error
	within GWS loci	MAF<1%	0.0569893	0.011874	0.059467	0.013526	0.007186	0.034818	0.091335	0.035315
	outside GWS loci	MAF<1%	0.00783695	0.0125602	0.009941	0.014219	0.047809	0.039686	-0.039391	0.036328
	within GWS loci	MAF>1%	0.53285	0.0076864	0.513317	0.008911	0.571269	0.021003	0.609774	0.022003
	outside GWS loci	MAF>1%	0.0113597	0.007053	0.019138	0.007977	-0.013264	0.021454	-0.019678	0.021249
